# Supplementary material for: Perforation of the host cell plasma membrane during Toxoplasma invasion requires rhoptry exocytosis
Source: EMBO Rep. 2025 Sep 19;26(20):5027–47. doi: 10.1038/s44319-025-00564-9 (PMC12549874; doi:10.1038/s44319-025-00564-9)
Supplement: Supplementary file 3 — Movie EV1 [file 44319_2025_564_MOESM3_ESM.zip]

Archive with 7 entries (6 files):
- Movie EV1 copy/
- Movie EV1 copy/MovieEV1.mp4
- __MACOSX/Movie EV1 copy/._MovieEV1.mp4
- Movie EV1 copy/.DS_Store
- __MACOSX/Movie EV1 copy/._.DS_Store
- Movie EV1 copy/README Movie EV1.txt
- __MACOSX/Movie EV1 copy/._README Movie EV1.txt
