# Supplementary material for: Perforation of the host cell plasma membrane during Toxoplasma invasion requires rhoptry exocytosis
Source: EMBO Rep. 2025 Sep 19;26(20):5027–47. doi: 10.1038/s44319-025-00564-9 (PMC12549874; doi:10.1038/s44319-025-00564-9)
Supplement: Supplementary file 3 — Movie EV1 [file 44319_2025_564_MOESM3_ESM.zip › Movie EV1 copy/README Movie EV1.txt]

Movie EV1. A transient increase in intracellular calcium is observed within the host cell at the site of T. gondii invasion.

Video showing changes in Fluo-4 fluorescence (green) and stripping of fluorescently conjugated anti-SAG1 antibody (red) from the surface of invading T. gondii. The calcium transient reaches maximal intensity at 6.32 seconds. Scale bar = 2 µm; time is shown as hr:min:sec.ms. Video shown at 1X speed (12.5 fps). Single frames from this video are shown in Figure 2A.
