# Supplementary material for: Perforation of the host cell plasma membrane during Toxoplasma invasion requires rhoptry exocytosis
Source: EMBO Rep. 2025 Sep 19;26(20):5027–47. doi: 10.1038/s44319-025-00564-9 (PMC12549874; doi:10.1038/s44319-025-00564-9)
Supplement: Supplementary file 4 — Movie EV2 [file 44319_2025_564_MOESM4_ESM.zip › Movie EV2/README Movie EV2.txt]

Movie EV2. NdP1-depleted parasite induces an aberrant calcium transient and fails to subsequently invade.

Video showing changes in Fluo-4 fluorescence (green) in the host cell during interaction with an NdP1-depleted parasite. Scale bar = 2 µm; time is shown as hr:min:sec.ms. Video shown at 4X speed (50 fps). Analysis of this calcium transient is shown in Figure EV4 E-F.
