# Supplementary material for: Perforation of the host cell plasma membrane during Toxoplasma invasion requires rhoptry exocytosis
Source: EMBO Rep. 2025 Sep 19;26(20):5027–47. doi: 10.1038/s44319-025-00564-9 (PMC12549874; doi:10.1038/s44319-025-00564-9)
Supplement: Supplementary file 5 — Movie EV3 [file 44319_2025_564_MOESM5_ESM.zip]

Archive with 7 entries (6 files):
- Movie EV3/
- Movie EV3/MovieEV3.mp4
- __MACOSX/Movie EV3/._MovieEV3.mp4
- Movie EV3/.DS_Store
- __MACOSX/Movie EV3/._.DS_Store
- Movie EV3/README Movie EV3.txt
- __MACOSX/Movie EV3/._README Movie EV3.txt
