# Supplementary material for: Perforation of the host cell plasma membrane during Toxoplasma invasion requires rhoptry exocytosis
Source: EMBO Rep. 2025 Sep 19;26(20):5027–47. doi: 10.1038/s44319-025-00564-9 (PMC12549874; doi:10.1038/s44319-025-00564-9)
Supplement: Supplementary file 5 — Movie EV3 [file 44319_2025_564_MOESM5_ESM.zip › Movie EV3/README Movie EV3.txt]

Movie EV3. Dot of Fluo-4 fluorescence at the apical end of a parasite invading a Fluo-4-loaded host cell.

Video showing changes in Fluo-4 fluorescence (green) within the host cell and the subsequent appearance of a dot of Fluo-4 fluorescence at the parasite apex during invasion. Scale bar = 2 µm; time is shown as hr:min:sec.ms. Video shown at 4X speed (50 fps). Single frames from this video are shown in Figure EV5 C.
