# Supplementary material for: Perforation of the host cell plasma membrane during Toxoplasma invasion requires rhoptry exocytosis
Source: EMBO Rep. 2025 Sep 19;26(20):5027–47. doi: 10.1038/s44319-025-00564-9 (PMC12549874; doi:10.1038/s44319-025-00564-9)
Supplement: Supplementary file 6 — Movie EV4 [file 44319_2025_564_MOESM6_ESM.zip › Movie EV4/README Movie EV4.txt]

Movie EV4. Dot of Cal-520 fluorescence at the apical end of a parasite invading a Cal-520-loaded host cell – example 1.

Video showing changes in Cal-520 fluorescence (green) within the host cell and the subsequent appearance of a dot of Cal-520 fluorescence at the parasite apex during invasion. Scale bar = 2 µm; time is shown as hr:min:sec.ms. Video shown at 4X speed (50 fps).
