# Supplementary material for: Perforation of the host cell plasma membrane during Toxoplasma invasion requires rhoptry exocytosis
Source: EMBO Rep. 2025 Sep 19;26(20):5027–47. doi: 10.1038/s44319-025-00564-9 (PMC12549874; doi:10.1038/s44319-025-00564-9)
Supplement: Supplementary file 7 — Movie EV5 [file 44319_2025_564_MOESM7_ESM.zip]

Archive with 7 entries (6 files):
- Movie EV5/
- Movie EV5/.DS_Store
- __MACOSX/Movie EV5/._.DS_Store
- Movie EV5/MovieEV5.mp4
- __MACOSX/Movie EV5/._MovieEV5.mp4
- Movie EV5/README Movie EV5.txt
- __MACOSX/Movie EV5/._README Movie EV5.txt
