# Supplementary material for: Perforation of the host cell plasma membrane during Toxoplasma invasion requires rhoptry exocytosis
Source: EMBO Rep. 2025 Sep 19;26(20):5027–47. doi: 10.1038/s44319-025-00564-9 (PMC12549874; doi:10.1038/s44319-025-00564-9)
Supplement: Supplementary file 8 — Source data Fig. 1 [file 44319_2025_564_MOESM8_ESM.zip]

Archive with 6 entries (5 files):
- Figure 1/
- __MACOSX/._Figure 1
- Figure 1/.DS_Store
- __MACOSX/Figure 1/._.DS_Store
- Figure 1/conductance_change_by_time.xlsx
- __MACOSX/Figure 1/._conductance_change_by_time.xlsx
