# Supplementary material for: Perforation of the host cell plasma membrane during Toxoplasma invasion requires rhoptry exocytosis
Source: EMBO Rep. 2025 Sep 19;26(20):5027–47. doi: 10.1038/s44319-025-00564-9 (PMC12549874; doi:10.1038/s44319-025-00564-9)
Supplement: Supplementary file 8 — Source data Fig. 1 [file 44319_2025_564_MOESM8_ESM.zip › Figure 1/conductance_change_by_time.xlsx]

## Sheet: Data
Change in Conductance (nS)	Record Time (s)
-0.0553575	365
-0.0500942	365
-0.0237751	365
0.0212945	365
0.058176	365
0.0604723	365
0.0604723	365.001
0.0604723	365.001
0.058176	365.001
0.058176	365.001
0.0288748	365.001
0.0183436	365.001
0.00022282	365.001
-0.00504471	365.001
-0.00504471	365.001
-0.00504471	365.002
0.00022282	365.002
0.00022282	365.002
0.00022282	365.002
-0.0577113	365.002
-0.0577113	365.002
-0.0629771	365.002
-0.0629771	365.002
-0.0816719	365.002
-0.0816719	365.002
-0.0816719	365.002
-0.0735082	365.003
-0.0658837	365.003
-0.0629771	365.003
-0.0658837	365.003
-0.0658837	365.003
-0.0155793	365.003
-0.0155793	365.003
-0.0155793	365.003
-0.0155793	365.003
-0.0155793	365.003
-0.0155793	365.004
-0.0185108	365.004
-0.0185108	365.004
-0.0261132	365.004
-0.0261132	365.004
-0.0261132	365.004
-0.0261132	365.004
-0.00798178	365.004
-0.00271703	365.004
-0.00271703	365.005
-0.00271703	365.005
0.0160263	365.005
0.0160263	365.005
0.0183436	365.005
0.0183436	365.005
0.0206585	365.005
0.0206585	365.005
0.0206585	365.005
0.0206585	365.005
0.0206585	365.005
0.0206585	365.006
0.0318313	365.006
0.0529067	365.006
0.0529067	365.006
0.0446728	365.006
0.0529067	365.006
0.0529067	365.006
0.0529067	365.006
0.0604723	365.006
0.0604723	365.007
0.0604723	365.007
0.0815404	365.007
0.116148	365.007
0.116148	365.007
0.118416	365.007
0.118416	365.007
0.118416	365.007
0.123684	365.007
0.123684	365.007
0.123684	365.007
0.123684	365.008
0.0973432	365.008
0.0973432	365.008
0.0973432	365.008
0.0973432	365.008
0.0604723	365.008
0.0499392	365.008
0.0476376	365.008
0.0183436	365.008
0.0183436	365.009
0.0183436	365.009
0.0183436	365.009
0.00254788	365.009
-0.00798178	365.009
-0.00798178	365.009
-0.00798178	365.009
-0.0161776	365.009
-0.0185108	365.009
-0.039567	365.009
-0.0500942	365.01
-0.0582666	365.01
-0.0500942	365.01
-0.0524454	365.01
-0.0524454	365.01
-0.0524454	365.01
-0.0524454	365.01
-0.0524454	365.01
-0.0524454	365.01
-0.0711466	365.01
-0.0524454	365.01
-0.0524454	365.011
-0.0711466	365.011
-0.0787736	365.011
-0.0500942	365.011
-0.0787736	365.011
-0.0816719	365.011
-0.0816719	365.011
-0.0787736	365.011
-0.0816719	365.011
-0.0921965	365.012
-0.0869342	365.012
-0.115626	365.012
-0.13955	365.012
-0.150071	365.012
-0.155331	365.012
-0.157735	365.012
-0.157735	365.012
-0.165851	365.012
-0.178785	365.012
-0.178785	365.012
-0.165851	365.013
-0.165851	365.013
-0.163445	365.013
-0.118505	365.013
-0.107982	365.013
-0.10272	365.013
-0.0974586	365.013
-0.0893038	365.013
-0.0845671	365.013
-0.0658837	365.014
-0.0471793	365.014
-0.0343032	365.014
-0.0343032	365.014
-0.0343032	365.014
-0.0343032	365.014
-0.0471793	365.014
-0.0471793	365.014
-0.0500942	365.014
-0.0500942	365.014
-0.0500942	365.014
-0.0500942	365.015
-0.0500942	365.015
-0.0500942	365.015
-0.039567	365.015
-0.039567	365.015
-0.039567	365.015
-0.039567	365.015
-0.039567	365.015
-0.039567	365.015
-0.0500942	365.015
-0.0553575	365.016
-0.0553575	365.016
-0.0658837	365.016
-0.0658837	365.016
-0.0553575	365.016
-0.0553575	365.016
-0.0553575	365.016
-0.0553575	365.016
-0.0553575	365.016
-0.0500942	365.017
-0.0553575	365.017
-0.0553575	365.017
-0.0764093	365.017
-0.0764093	365.017
-0.0764093	365.017
-0.0524454	365.017
-0.0524454	365.017
-0.0500942	365.017
-0.039567	365.017
0.00022282	365.017
0.00022282	365.018
0.00022282	365.018
0.00254788	365.018
0.00022282	365.018
-0.0103121	365.018
0.00022282	365.018
-0.0103121	365.018
-0.0103121	365.018
-0.0103121	365.018
0.00254788	365.019
0.00254788	365.019
-0.0103121	365.019
0.00254788	365.019
0.00254788	365.019
-0.0366466	365.019
-0.039567	365.019
-0.039567	365.019
-0.0524454	365.019
-0.0629771	365.019
-0.0629771	365.019
-0.0687873	365.02
-0.0687873	365.02
-0.0687873	365.02
-0.0711466	365.02
-0.0740474	365.02
-0.0921965	365.02
-0.0921965	365.02
-0.0921965	365.02
-0.0921965	365.02
-0.0921965	365.021
-0.0921965	365.021
-0.0921965	365.021
-0.0898268	365.021
-0.0898268	365.021
-0.0893038	365.021
-0.0893038	365.021
-0.0845671	365.021
-0.0816719	365.021
-0.0816719	365.021
-0.0816719	365.022
-0.0735082	365.022
-0.0658837	365.022
-0.0577113	365.022
-0.0261132	365.022
0.0288748	365.022
0.0288748	365.022
0.0311845	365.022
0.0311845	365.022
0.0311845	365.022
0.0311845	365.022
0.0318313	365.023
0.0311845	365.023
0.0265628	365.023
0.0265628	365.023
0.0265628	365.023
0.0236091	365.023
0.0236091	365.023
0.0236091	365.023
0.0236091	365.023
0.0183436	365.024
0.0107583	365.024
0.0130782	365.024
0.0107583	365.024
0.0054905	365.024
0.0107583	365.024
0.0107583	365.024
0.0107583	365.024
0.0107583	365.024
0.0107583	365.024
0.0107583	365.024
-0.0185108	365.025
-0.0185108	365.025
-0.0185108	365.025
-0.0366466	365.025
-0.0372234	365.025
-0.0606207	365.025
-0.0658837	365.025
-0.0658837	365.025
-0.0840387	365.025
-0.0840387	365.026
-0.0840387	365.026
-0.0921965	365.026
-0.0921965	365.026
-0.0658837	365.026
-0.0629771	365.026
-0.0524454	365.026
-0.0524454	365.026
-0.0500942	365.026
-0.0500942	365.026
-0.0500942	365.026
-0.0500942	365.027
-0.0500942	365.027
-0.0500942	365.027
-0.0237751	365.027
-0.0237751	365.027
-0.00271703	365.027
-0.000391689	365.027
-0.000391689	365.027
-0.000391689	365.027
0.00022282	365.027
0.0054905	365.028
0.0054905	365.028
0.00022282	365.028
-0.0132464	365.028
-0.0132464	365.028
-0.0132464	365.028
-0.0208463	365.028
-0.0208463	365.028
-0.0208463	365.028
-0.0208463	365.029
-0.00798178	365.029
-0.00798178	365.029
-0.00798178	365.029
-0.0372234	365.029
-0.0372234	365.029
-0.0261132	365.029
-0.0261132	365.029
-0.0261132	365.029
-0.0261132	365.029
-0.0261132	365.029
-0.0208463	365.03
-0.0208463	365.03
-0.0132464	365.03
0.00022282	365.03
0.00781295	365.03
0.00781295	365.03
0.00781295	365.03
-0.0103121	365.03
-0.0103121	365.03
-0.0208463	365.031
-0.0103121	365.031
-0.0208463	365.031
-0.0237751	365.031
-0.0267008	365.031
-0.0267008	365.031
-0.03138	365.031
-0.0582666	365.031
-0.0343032	365.031
-0.0582666	365.031
-0.0816719	365.031
-0.105605	365.032
-0.105605	365.032
-0.105605	365.032
-0.105605	365.032
-0.105605	365.032
-0.0816719	365.032
-0.0845671	365.032
-0.0845671	365.032
-0.0816719	365.032
-0.0816719	365.033
-0.0816719	365.033
-0.0816719	365.033
-0.0764093	365.033
-0.0237751	365.033
-0.0208463	365.033
0.00254788	365.033
0.0288748	365.033
0.0370999	365.033
0.0288748	365.033
0.0288748	365.034
0.0288748	365.034
0.0370999	365.034
0.0370999	365.034
0.068715	365.034
0.068715	365.034
0.068715	365.034
0.058176	365.034
0.058176	365.034
0.0529067	365.034
0.058176	365.034
0.0529067	365.035
0.058176	365.035
0.058176	365.035
0.071006	365.035
0.0529067	365.035
0.0476376	365.035
0.0476376	365.035
0.071006	365.035
0.0552057	365.035
0.0552057	365.036
0.0446728	365.036
0.0423687	365.036
0.0311845	365.036
0.0236091	365.036
0.0311845	365.036
0.0265628	365.036
0.0236091	365.036
0.0236091	365.036
0.0236091	365.036
0.0265628	365.036
0.100336	365.037
0.102611	365.037
0.121419	365.037
0.102611	365.037
0.102611	365.037
0.105606	365.037
0.105606	365.037
0.105606	365.037
0.105606	365.037
0.105606	365.038
0.105606	365.038
0.102611	365.038
0.102611	365.038
0.102611	365.038
0.0634454	365.038
0.0604723	365.038
0.0529067	365.038
0.0604723	365.038
0.0529067	365.038
0.0529067	365.038
0.0604723	365.039
0.0318313	365.039
0.0604723	365.039
0.0318313	365.039
0.0236091	365.039
0.0236091	365.039
0.0236091	365.039
0.0212945	365.039
0.0160263	365.039
0.0160263	365.039
0.0160263	365.04
0.0130782	365.04
-0.03138	365.04
-0.039567	365.04
-0.039567	365.04
-0.039567	365.04
-0.0343032	365.04
-0.03138	365.04
-0.0343032	365.04
-0.0343032	365.041
-0.0442613	365.041
-0.0442613	365.041
-0.0500942	365.041
-0.0816719	365.041
-0.0816719	365.041
-0.0816719	365.041
-0.0816719	365.041
-0.0629771	365.041
-0.0629771	365.041
-0.0500942	365.041
-0.0343032	365.042
-0.0343032	365.042
-0.0237751	365.042
-0.0237751	365.042
-0.0237751	365.042
-0.0237751	365.042
-0.0237751	365.042
-0.0237751	365.042
-0.03138	365.042
-0.0372234	365.043
-0.03138	365.043
-0.03138	365.043
-0.0237751	365.043
-0.0132464	365.043
-0.0132464	365.043
0.00781295	365.043
0.00781295	365.043
0.00781295	365.043
0.0160263	365.043
0.00781295	365.043
0.00781295	365.044
0.00781295	365.044
0.00781295	365.044
0.00781295	365.044
0.00781295	365.044
0.0054905	365.044
-0.0208463	365.044
-0.0214393	365.044
-0.0343032	365.044
-0.039567	365.045
-0.0524454	365.045
-0.0553575	365.045
-0.0711466	365.045
-0.0711466	365.045
-0.0816719	365.045
-0.0816719	365.045
-0.0816719	365.045
-0.0869342	365.045
-0.0921965	365.045
-0.10272	365.046
-0.0921965	365.046
-0.0921965	365.046
-0.0974586	365.046
-0.0974586	365.046
-0.10272	365.046
-0.10272	365.046
-0.10272	365.046
-0.10272	365.046
-0.10272	365.046
-0.10272	365.046
-0.0974586	365.047
-0.0471793	365.047
-0.0424844	365.047
-0.041913	365.047
-0.0372234	365.047
-0.0237751	365.047
-0.0103121	365.047
0.0265628	365.047
0.0604723	365.047
0.0604723	365.048
0.0604723	365.048
0.071006	365.048
0.071006	365.048
0.071006	365.048
0.0604723	365.048
0.0529067	365.048
0.0522384	365.048
0.0288748	365.048
0.0236091	365.048
0.00254788	365.048
0.00254788	365.049
-0.0261132	365.049
-0.0343032	365.049
-0.0372234	365.049
-0.039567	365.049
-0.039567	365.049
-0.0524454	365.049
-0.0524454	365.049
-0.0606207	365.049
-0.0893038	365.05
-0.0921965	365.05
-0.0921965	365.05
-0.0921965	365.05
-0.0921965	365.05
-0.0921965	365.05
-0.0921965	365.05
-0.0921965	365.05
-0.0921965	365.05
-0.0974586	365.05
-0.0974586	365.05
-0.0974586	365.051
-0.0974586	365.051
-0.0974586	365.051
-0.0974586	365.051
-0.0974586	365.051
-0.10272	365.051
-0.0816719	365.051
-0.0787736	365.051
-0.0711466	365.051
-0.0711466	365.051
-0.0524454	365.052
-0.041913	365.052
-0.0524454	365.052
-0.0524454	365.052
-0.0524454	365.052
-0.0787736	365.052
-0.0524454	365.052
-0.0682428	365.052
-0.0787736	365.052
-0.0974586	365.053
-0.0974586	365.053
-0.10272	365.053
-0.0974586	365.053
-0.0682428	365.053
-0.0682428	365.053
-0.0764093	365.053
-0.10272	365.053
-0.0764093	365.053
-0.0764093	365.053
-0.0764093	365.053
-0.0606207	365.054
-0.0764093	365.054
-0.0764093	365.054
-0.0606207	365.054
-0.0290392	365.054
-0.0185108	365.054
-0.0185108	365.054
-0.0132464	365.054
-0.00504471	365.054
-0.00504471	365.055
-0.00504471	365.055
-0.0132464	365.055
-0.0155793	365.055
-0.0155793	365.055
-0.0155793	365.055
-0.0155793	365.055
-0.0155793	365.055
-0.0155793	365.055
0.00022282	365.055
0.00254788	365.055
0.00254788	365.056
0.00254788	365.056
0.00254788	365.056
0.00254788	365.056
0.00254788	365.056
0.00022282	365.056
-0.00798178	365.056
-0.00798178	365.056
-0.0185108	365.056
-0.0132464	365.057
-0.00798178	365.057
-0.00271703	365.057
-0.0132464	365.057
-0.0132464	365.057
-0.0132464	365.057
-0.0132464	365.057
-0.0132464	365.057
-0.0132464	365.057
-0.0132464	365.057
-0.0132464	365.058
-0.0343032	365.058
-0.0500942	365.058
-0.0658837	365.058
-0.0740474	365.058
-0.0840387	365.058
-0.0740474	365.058
-0.0840387	365.058
-0.0840387	365.058
-0.0974586	365.058
-0.0840387	365.058
-0.0840387	365.059
-0.0629771	365.059
-0.0606207	365.059
-0.0553575	365.059
-0.0372234	365.059
-0.0132464	365.059
-0.0132464	365.059
-0.0132464	365.059
-0.0553575	365.059
-0.0577113	365.06
-0.0606207	365.06
-0.0577113	365.06
-0.0606207	365.06
-0.0606207	365.06
-0.063527	365.06
-0.0658837	365.06
-0.0869342	365.06
-0.0869342	365.06
-0.0898268	365.06
-0.0869342	365.06
-0.0869342	365.061
-0.0816719	365.061
-0.0816719	365.061
-0.0658837	365.061
-0.063527	365.061
-0.0424844	365.061
-0.0185108	365.061
-0.00798178	365.061
-0.00504471	365.061
-0.00504471	365.062
-0.00504471	365.062
-0.00504471	365.062
-0.0185108	365.062
-0.0290392	365.062
-0.0290392	365.062
-0.0471793	365.062
-0.0500942	365.062
-0.0500942	365.062
-0.0500942	365.062
-0.0500942	365.062
-0.0471793	365.063
-0.0500942	365.063
-0.0658837	365.063
-0.0658837	365.063
-0.0658837	365.063
-0.039567	365.063
-0.039567	365.063
-0.039567	365.063
-0.039567	365.063
-0.0658837	365.063
-0.0711466	365.064
-0.039567	365.064
-0.0448307	365.064
-0.0711466	365.064
-0.0711466	365.064
-0.0711466	365.064
-0.0711466	365.064
-0.0448307	365.064
-0.039567	365.064
-0.0267008	365.065
-0.039567	365.065
-0.0267008	365.065
-0.00798178	365.065
-0.00798178	365.065
-0.00798178	365.065
0.00254788	365.065
0.00254788	365.065
-0.00271703	365.065
-0.00271703	365.065
-0.000391689	365.065
-0.00271703	365.066
-0.0237751	365.066
-0.0237751	365.066
-0.03138	365.066
-0.041913	365.066
-0.041913	365.066
-0.041913	365.066
-0.041913	365.066
-0.0577113	365.066
-0.063527	365.067
-0.0711466	365.067
-0.0711466	365.067
-0.0711466	365.067
-0.063527	365.067
-0.0711466	365.067
-0.0682428	365.067
-0.063527	365.067
-0.063527	365.067
-0.0682428	365.067
-0.0682428	365.067
-0.0869342	365.068
-0.123767	365.068
-0.123767	365.068
-0.123767	365.068
-0.123767	365.068
-0.123767	365.068
-0.0893038	365.068
-0.0787736	365.068
-0.0787736	365.068
-0.0764093	365.068
-0.0500942	365.069
-0.0448307	365.069
-0.0424844	365.069
-0.0448307	365.069
-0.0500942	365.069
-0.0500942	365.069
-0.0448307	365.069
-0.0448307	365.069
-0.03138	365.069
-0.03138	365.07
-0.0500942	365.07
-0.0500942	365.07
-0.0161776	365.07
0.00254788	365.07
0.00487061	365.07
0.00487061	365.07
0.0130782	365.07
0.0130782	365.07
0.0130782	365.07
0.0236091	365.07
0.068715	365.071
0.102611	365.071
0.105606	365.071
0.105606	365.071
0.105606	365.071
0.105606	365.071
0.105606	365.071
0.105606	365.071
0.105606	365.071
0.102611	365.072
0.0845247	365.072
0.0130782	365.072
0.0130782	365.072
0.00254788	365.072
-0.00271703	365.072
-0.00271703	365.072
-0.00271703	365.072
-0.00504471	365.072
-0.00504471	365.072
-0.00271703	365.072
0.00254788	365.073
0.00254788	365.073
-0.00504471	365.073
-0.00504471	365.073
-0.00504471	365.073
0.00254788	365.073
0.00487061	365.073
0.0236091	365.073
0.0236091	365.073
0.0259214	365.074
0.0288748	365.074
0.0288748	365.074
0.0288748	365.074
0.0288748	365.074
0.0288748	365.074
0.0288748	365.074
0.0288748	365.074
0.0341407	365.074
0.0341407	365.074
0.0499392	365.075
0.0739847	365.075
0.0973432	365.075
0.0973432	365.075
0.0973432	365.075
0.0973432	365.075
0.0739847	365.075
0.0236091	365.075
0.0236091	365.075
0.0236091	365.075
0.0130782	365.075
0.00781295	365.076
0.0130782	365.076
0.0183436	365.076
0.0183436	365.076
0.0236091	365.076
0.0446728	365.076
0.0183436	365.076
0.0130782	365.076
-0.0132464	365.076
-0.0132464	365.077
-0.0155793	365.077
-0.0155793	365.077
-0.0290392	365.077
-0.0290392	365.077
-0.0290392	365.077
-0.0155793	365.077
-0.0155793	365.077
-0.0132464	365.077
-0.0132464	365.077
-0.0132464	365.077
-0.0132464	365.078
-0.0132464	365.078
-0.0132464	365.078
-0.0109158	365.078
-0.0155793	365.078
-0.0155793	365.078
-0.0155793	365.078
0.00781295	365.078
0.00781295	365.078
0.00781295	365.079
0.00781295	365.079
0.00781295	365.079
-0.0208463	365.079
0.00781295	365.079
-0.0208463	365.079
-0.0208463	365.079
-0.0208463	365.079
-0.0343032	365.079
-0.0343032	365.079
-0.0471793	365.079
-0.0343032	365.08
-0.0471793	365.08
-0.0500942	365.08
-0.0816719	365.08
-0.0816719	365.08
-0.0816719	365.08
-0.0816719	365.08
-0.0816719	365.08
-0.0816719	365.08
-0.0816719	365.08
-0.0840387	365.081
-0.0840387	365.081
-0.0840387	365.081
-0.0787736	365.081
-0.0840387	365.081
-0.0893038	365.081
-0.136682	365.081
-0.155331	365.081
-0.157735	365.081
-0.157735	365.082
-0.157735	365.082
-0.157735	365.082
-0.157735	365.082
-0.157735	365.082
-0.13955	365.082
-0.118505	365.082
-0.118505	365.082
-0.110864	365.082
-0.118505	365.082
-0.110864	365.082
-0.107982	365.083
-0.107982	365.083
-0.0921965	365.083
-0.0869342	365.083
-0.0682428	365.083
-0.0682428	365.083
-0.0682428	365.083
-0.063527	365.083
-0.0500942	365.083
-0.0500942	365.084
-0.0500942	365.084
-0.0500942	365.084
-0.0500942	365.084
-0.0577113	365.084
-0.0577113	365.084
-0.0764093	365.084
-0.113244	365.084
-0.131418	365.084
-0.131418	365.084
-0.136682	365.084
-0.131418	365.085
-0.131418	365.085
-0.136682	365.085
-0.136682	365.085
-0.120891	365.085
-0.120891	365.085
-0.120891	365.085
-0.116123	365.085
-0.105605	365.085
-0.0816719	365.086
-0.0787736	365.086
-0.0787736	365.086
-0.0787736	365.086
-0.0787736	365.086
-0.0682428	365.086
-0.0682428	365.086
-0.0711466	365.086
-0.0711466	365.086
-0.0711466	365.086
-0.0553575	365.087
-0.0343032	365.087
-0.03138	365.087
-0.03138	365.087
-0.03138	365.087
-0.0103121	365.087
0.0153957	365.087
0.0160263	365.087
0.0160263	365.087
0.0311845	365.087
0.0529067	365.087
0.0657391	365.088
0.071006	365.088
0.071006	365.088
0.0815404	365.088
0.0815404	365.088
0.071006	365.088
0.071006	365.088
0.0499392	365.088
0.0341407	365.088
0.0341407	365.089
0.0341407	365.089
0.0370999	365.089
0.0341407	365.089
0.0370999	365.089
0.0370999	365.089
0.0370999	365.089
0.0370999	365.089
0.0370999	365.089
0.00781295	365.089
0.00781295	365.089
0.00781295	365.09
0.00781295	365.09
-0.00504471	365.09
-0.00504471	365.09
-0.00504471	365.09
-0.00504471	365.09
-0.00504471	365.09
0.00022282	365.09
0.00022282	365.09
0.0206585	365.091
0.0206585	365.091
0.0370999	365.091
0.0552057	365.091
0.0370999	365.091
0.0370999	365.091
0.0370999	365.091
0.0288748	365.091
0.0206585	365.091
0.0236091	365.091
0.0183436	365.091
0.00022282	365.092
-0.0500942	365.092
-0.0500942	365.092
-0.0524454	365.092
-0.0553575	365.092
-0.0553575	365.092
-0.0553575	365.092
-0.0553575	365.092
-0.0553575	365.092
-0.0500942	365.092
-0.0500942	365.093
-0.0343032	365.093
-0.00504471	365.093
0.0236091	365.093
0.0236091	365.093
0.0657391	365.093
0.0657391	365.093
0.0868079	365.093
0.0868079	365.093
0.102611	365.094
0.107879	365.094
0.134222	365.094
0.107879	365.094
0.107879	365.094
0.107879	365.094
0.134222	365.094
0.107879	365.094
0.107879	365.094
0.0943537	365.094
0.0943537	365.094
0.0845247	365.095
0.0845247	365.095
0.0845247	365.095
0.0845247	365.095
0.0552057	365.095
0.0552057	365.095
0.058176	365.095
0.0552057	365.095
0.0552057	365.095
0.058176	365.096
0.071006	365.096
0.0634454	365.096
0.071006	365.096
0.071006	365.096
0.0634454	365.096
0.0634454	365.096
0.0634454	365.096
0.0552057	365.096
0.0499392	365.096
0.0394067	365.096
0.0394067	365.097
0.0394067	365.097
0.0341407	365.097
0.0236091	365.097
0.0236091	365.097
0.0236091	365.097
0.0236091	365.097
0.0160263	365.097
0.0236091	365.097
0.0160263	365.098
0.0153957	365.098
0.0153957	365.098
0.0160263	365.098
0.0288748	365.098
0.0446728	365.098
0.0288748	365.098
0.0529067	365.098
0.0627663	365.098
0.0627663	365.098
0.0627663	365.099
0.0529067	365.099
0.0341407	365.099
0.0311845	365.099
0.0183436	365.099
0.00781295	365.099
0.00254788	365.099
0.00254788	365.099
0.00254788	365.099
0.00781295	365.099
0.00781295	365.099
0.00254788	365.1
0.00254788	365.1
0.0130782	365.1
0.0183436	365.1
0.0212945	365.1
0.0212945	365.1
0.0212945	365.1
0.0212945	365.1
0.0212945	365.1
0.0212945	365.101
0.0212945	365.101
0.0130782	365.101
-0.0155793	365.101
-0.0261132	365.101
-0.0284537	365.101
-0.0284537	365.101
-0.039567	365.101
-0.063527	365.101
-0.0735082	365.101
-0.0921965	365.101
-0.0945686	365.102
-0.123767	365.102
-0.13955	365.102
-0.141945	365.102
-0.141945	365.102
-0.150071	365.102
-0.158188	365.102
-0.194571	365.102
-0.194571	365.102
-0.192149	365.103
-0.192149	365.103
-0.197408	365.103
-0.197408	365.103
-0.197408	365.103
-0.197408	365.103
-0.192149	365.103
-0.192149	365.103
-0.192149	365.103
-0.192149	365.103
-0.22896	365.103
-0.22896	365.104
-0.22896	365.104
-0.241921	365.104
-0.260505	365.104
-0.262961	365.104
-0.281533	365.104
-0.281533	365.104
-0.281533	365.104
-0.281533	365.104
-0.281533	365.104
-0.260505	365.105
-0.241921	365.105
-0.23666	365.105
-0.23666	365.105
-0.218443	365.105
-0.23666	365.105
-0.218443	365.105
-0.205094	365.105
-0.197408	365.105
-0.194571	365.106
-0.176371	365.106
-0.176371	365.106
-0.134289	365.106
-0.118505	365.106
-0.0921965	365.106
-0.039567	365.106
-0.03138	365.106
-0.03138	365.106
-0.0237751	365.106
-0.0208463	365.106
-0.0208463	365.107
-0.0103121	365.107
-0.00798178	365.107
-0.00565383	365.107
-0.00504471	365.107
-0.00504471	365.107
0.0288748	365.107
0.0318313	365.107
0.0318313	365.107
0.0318313	365.108
0.0288748	365.108
0.0288748	365.108
0.0318313	365.108
0.0265628	365.108
0.0265628	365.108
0.0265628	365.108
0.0265628	365.108
0.0341407	365.108
0.0341407	365.108
0.0446728	365.108
0.0446728	365.109
0.0552057	365.109
0.083824	365.109
0.083824	365.109
0.0890888	365.109
0.0552057	365.109
0.0552057	365.109
0.0552057	365.109
0.0552057	365.109
0.0604723	365.11
0.0739847	365.11
0.0604723	365.11
0.0604723	365.11
0.0499392	365.11
0.0604723	365.11
0.0499392	365.11
0.0417111	365.11
0.0311845	365.11
0.0265628	365.11
-0.00271703	365.111
-0.00271703	365.111
-0.0366466	365.111
-0.053006	365.111
-0.053006	365.111
-0.053006	365.111
-0.053006	365.111
-0.053006	365.111
-0.0500942	365.111
-0.0366466	365.111
-0.0343032	365.111
-0.0343032	365.112
-0.0185108	365.112
-0.0261132	365.112
-0.0343032	365.112
-0.0366466	365.112
-0.0366466	365.112
-0.0366466	365.112
-0.039567	365.112
-0.039567	365.112
-0.0366466	365.113
-0.039567	365.113
-0.039567	365.113
-0.0500942	365.113
-0.039567	365.113
-0.0208463	365.113
-0.0103121	365.113
-0.00798178	365.113
0.00022282	365.113
0.00022282	365.113
0.00022282	365.113
0.00254788	365.114
0.00781295	365.114
0.00781295	365.114
0.0130782	365.114
0.00781295	365.114
0.00781295	365.114
0.0183436	365.114
-0.0337231	365.114
0.0183436	365.114
0.0265628	365.115
0.00781295	365.115
0.0265628	365.115
0.0529067	365.115
0.0529067	365.115
0.0529067	365.115
0.0529067	365.115
0.058176	365.115
0.068715	365.115
0.0950652	365.115
0.0950652	365.115
0.068715	365.116
0.068715	365.116
0.068715	365.116
0.068715	365.116
0.0680305	365.116
0.0657391	365.116
0.0604723	365.116
0.0552057	365.116
0.0446728	365.116
0.0446728	365.116
0.0446728	365.117
0.0446728	365.117
0.0529067	365.117
0.0446728	365.117
0.0529067	365.117
0.0529067	365.117
0.0529067	365.117
0.0529067	365.117
0.0529067	365.117
0.0529067	365.118
0.0499392	365.118
0.0476376	365.118
0.0476376	365.118
0.0265628	365.118
-0.03138	365.118
-0.0500942	365.118
-0.0577113	365.118
-0.0764093	365.118
-0.0869342	365.118
-0.0869342	365.118
-0.0974586	365.119
-0.123767	365.119
-0.152472	365.119
-0.202667	365.119
-0.207926	365.119
-0.207926	365.119
-0.207926	365.119
-0.202667	365.119
-0.202667	365.119
-0.202667	365.12
-0.197408	365.12
-0.197408	365.12
-0.178785	365.12
-0.178785	365.12
-0.163445	365.12
-0.160591	365.12
-0.160591	365.12
-0.141945	365.12
-0.141945	365.12
-0.0869342	365.12
-0.0711466	365.121
-0.0658837	365.121
-0.039567	365.121
-0.0366466	365.121
-0.03138	365.121
-0.03138	365.121
-0.03138	365.121
-0.0237751	365.121
-0.0132464	365.121
0.0101331	365.122
0.0101331	365.122
0.0101331	365.122
0.0236091	365.122
0.0236091	365.122
0.0469747	365.122
0.0469747	365.122
0.0469747	365.122
0.0815404	365.122
0.0469747	365.122
0.0469747	365.123
0.0469747	365.123
0.0341407	365.123
0.0265628	365.123
0.0183436	365.123
0.0160263	365.123
-0.03138	365.123
-0.0343032	365.123
-0.0471793	365.123
-0.053006	365.123
-0.053006	365.123
-0.053006	365.124
-0.0682428	365.124
-0.0735082	365.124
-0.0682428	365.124
-0.0711466	365.124
-0.0682428	365.124
-0.0208463	365.124
-0.0185108	365.124
-0.0185108	365.124
-0.000391689	365.125
0.0130782	365.125
0.0130782	365.125
0.0236091	365.125
0.0236091	365.125
0.0341407	365.125
0.0476376	365.125
0.0364477	365.125
0.0364477	365.125
0.0341407	365.125
0.0183436	365.125
0.0341407	365.126
0.0341407	365.126
0.0364477	365.126
0.0417111	365.126
0.0417111	365.126
0.0845247	365.126
0.0920754	365.126
0.0973432	365.126
0.0973432	365.126
0.0973432	365.127
0.0973432	365.127
0.0950652	365.127
0.0950652	365.127
0.0950652	365.127
0.0417111	365.127
0.0341407	365.127
0.0341407	365.127
0.0341407	365.127
0.0318313	365.127
0.0265628	365.127
0.0160263	365.128
0.0160263	365.128
-0.0343032	365.128
-0.0366466	365.128
-0.0553575	365.128
-0.0553575	365.128
-0.0553575	365.128
-0.0553575	365.128
-0.0711466	365.128
-0.0711466	365.128
-0.0764093	365.129
-0.0945686	365.129
-0.123767	365.129
-0.15293	365.129
-0.160591	365.129
-0.160591	365.129
-0.15293	365.129
-0.15293	365.129
-0.15293	365.129
-0.150071	365.13
-0.141945	365.13
-0.13955	365.13
-0.13955	365.13
-0.13955	365.13
-0.13955	365.13
-0.141945	365.13
-0.141945	365.13
-0.141945	365.13
-0.141945	365.13
-0.118505	365.13
-0.10272	365.131
-0.10272	365.131
-0.0945686	365.131
-0.0816719	365.131
-0.0735082	365.131
-0.0735082	365.131
-0.0343032	365.131
-0.0343032	365.131
-0.0214393	365.131
-0.0214393	365.132
0.00022282	365.132
0.00022282	365.132
0.00022282	365.132
-0.0343032	365.132
-0.0343032	365.132
-0.0343032	365.132
-0.0343032	365.132
-0.0343032	365.132
-0.0267008	365.132
-0.0267008	365.132
-0.0267008	365.133
-0.0267008	365.133
0.00781295	365.133
0.00781295	365.133
-0.0132464	365.133
-0.00504471	365.133
-0.0132464	365.133
-0.03138	365.133
-0.0319622	365.133
-0.03138	365.134
-0.0132464	365.134
-0.0132464	365.134
-0.0103121	365.134
-0.00504471	365.134
0.0288748	365.134
0.0288748	365.134
0.0288748	365.134
0.0288748	365.134
0.0107583	365.134
-0.0103121	365.135
-0.0103121	365.135
-0.0237751	365.135
-0.0237751	365.135
-0.0237751	365.135
-0.0237751	365.135
-0.0237751	365.135
-0.0103121	365.135
0.0130782	365.135
0.0130782	365.135
0.0130782	365.135
0.0130782	365.136
0.0107583	365.136
0.0130782	365.136
0.0107583	365.136
0.0107583	365.136
0.0107583	365.136
0.00781295	365.136
0.00781295	365.136
0.00781295	365.136
0.00781295	365.137
0.0153957	365.137
0.0183436	365.137
0.0288748	365.137
0.0288748	365.137
0.0288748	365.137
0.0288748	365.137
0.0657391	365.137
0.071006	365.137
0.0815404	365.137
0.118416	365.137
0.0815404	365.138
0.118416	365.138
0.118416	365.138
0.118416	365.138
0.118416	365.138
0.118416	365.138
0.100336	365.138
0.0996189	365.138
0.0920754	365.138
0.0996189	365.139
0.0996189	365.139
0.100336	365.139
0.0996189	365.139
0.118416	365.139
0.0996189	365.139
0.118416	365.139
0.118416	365.139
0.118416	365.139
0.116148	365.139
0.0815404	365.139
0.0657391	365.14
0.0657391	365.14
0.0604723	365.14
0.0657391	365.14
0.0657391	365.14
0.116148	365.14
0.116148	365.14
0.113147	365.14
0.131213	365.14
0.131213	365.14
0.118416	365.141
0.131213	365.141
0.118416	365.141
0.113147	365.141
0.105606	365.141
0.0920754	365.141
0.0920754	365.141
0.0920754	365.141
0.0868079	365.141
0.0657391	365.142
0.0446728	365.142
0.0394067	365.142
0.0288748	365.142
0.0288748	365.142
0.00487061	365.142
-0.00798178	365.142
-0.0237751	365.142
-0.0237751	365.142
-0.0343032	365.142
-0.0366466	365.142
-0.0424844	365.143
-0.0424844	365.143
-0.0424844	365.143
-0.0424844	365.143
-0.0424844	365.143
-0.039567	365.143
-0.0366466	365.143
0.0522384	365.143
0.0522384	365.143
0.0604723	365.144
0.071006	365.144
0.071006	365.144
0.102611	365.144
0.102611	365.144
0.105606	365.144
0.0890888	365.144
0.0890888	365.144
0.0890888	365.144
0.0920754	365.144
0.0890888	365.144
0.0920754	365.145
0.0890888	365.145
0.0920754	365.145
0.0920754	365.145
0.0943537	365.145
0.0943537	365.145
0.0973432	365.145
0.0973432	365.145
0.0973432	365.145
0.0973432	365.146
0.0973432	365.146
0.0943537	365.146
0.0680305	365.146
0.0476376	365.146
0.0476376	365.146
0.0476376	365.146
0.0476376	365.146
0.0476376	365.146
0.0604723	365.146
0.0604723	365.147
0.0627663	365.147
0.0634454	365.147
0.0657391	365.147
0.11015	365.147
0.125947	365.147
0.125947	365.147
0.125947	365.147
0.11015	365.147
0.0996189	365.147
0.0996189	365.147
0.0950652	365.148
0.0920754	365.148
0.0552057	365.148
0.0446728	365.148
0.0130782	365.148
0.0130782	365.148
0.0130782	365.148
-0.0214393	365.148
0.0130782	365.148
0.0130782	365.149
0.0130782	365.149
0.0130782	365.149
0.0130782	365.149
0.00781295	365.149
0.00781295	365.149
0.00781295	365.149
0.00781295	365.149
0.00781295	365.149
0.00254788	365.149
0.00254788	365.149
0.00254788	365.15
0.0341407	365.15
0.0552057	365.15
0.0815404	365.15
0.0815404	365.15
0.0815404	365.15
0.0815404	365.15
0.0815404	365.15
0.0815404	365.15
0.0815404	365.151
0.0861052	365.151
0.0861052	365.151
0.0868079	365.151
0.0920754	365.151
0.0973432	365.151
0.113147	365.151
0.131213	365.151
0.134222	365.151
0.134222	365.151
0.136479	365.151
0.171108	365.152
0.171108	365.152
0.171108	365.152
0.186919	365.152
0.171108	365.152
0.162813	365.152
0.14476	365.152
0.162813	365.152
0.162813	365.152
0.162813	365.152
0.186919	365.153
0.186919	365.153
0.181648	365.153
0.181648	365.153
0.181648	365.153
0.181648	365.153
0.160568	365.153
0.160568	365.153
0.160568	365.153
0.160568	365.154
0.160568	365.154
0.160568	365.154
0.160568	365.154
0.160568	365.154
0.163594	365.154
0.163594	365.154
0.163594	365.154
0.18915	365.154
0.14476	365.154
0.14476	365.154
0.14476	365.155
0.14476	365.155
0.14476	365.155
0.125947	365.155
0.125947	365.155
0.113147	365.155
0.11015	365.155
0.0973432	365.155
0.0657391	365.155
0.0950652	365.156
0.0890888	365.156
0.0680305	365.156
0.0680305	365.156
0.0680305	365.156
0.0890888	365.156
0.0890888	365.156
0.0890888	365.156
0.0890888	365.156
0.0890888	365.156
0.0890888	365.156
0.0890888	365.157
0.0868079	365.157
0.0868079	365.157
0.0845247	365.157
0.0868079	365.157
0.0890888	365.157
0.107879	365.157
0.113147	365.157
0.126691	365.157
0.131213	365.158
0.131213	365.158
0.126691	365.158
0.131213	365.158
0.131213	365.158
0.131213	365.158
0.131213	365.158
0.131213	365.158
0.0897949	365.158
0.0897949	365.158
0.104884	365.159
0.104884	365.159
0.0627663	365.159
0.0627663	365.159
0.0627663	365.159
0.0604723	365.159
0.0575022	365.159
0.0604723	365.159
0.0604723	365.159
0.0604723	365.159
0.0604723	365.159
0.0446728	365.16
0.0341407	365.16
0.0341407	365.16
0.0446728	365.16
0.0815404	365.16
0.0446728	365.16
0.0446728	365.16
0.0446728	365.16
0.0341407	365.16
0.071006	365.161
0.071006	365.161
0.0815404	365.161
0.071006	365.161
0.0680305	365.161
0.0680305	365.161
0.0311845	365.161
0.0311845	365.161
0.0499392	365.161
0.0499392	365.161
0.0680305	365.161
0.0680305	365.162
0.071006	365.162
0.071006	365.162
0.071006	365.162
0.0920754	365.162
0.0920754	365.162
0.0996189	365.162
0.0996189	365.162
0.0996189	365.162
0.0996189	365.163
0.0996189	365.163
0.102611	365.163
0.102611	365.163
0.0996189	365.163
0.100336	365.163
0.0785593	365.163
0.0785593	365.163
0.0627663	365.163
0.0627663	365.163
0.0552057	365.163
0.0206585	365.164
0.0206585	365.164
0.0341407	365.164
0.0341407	365.164
0.0499392	365.164
0.0499392	365.164
0.0499392	365.164
0.0499392	365.164
0.0552057	365.164
0.058176	365.164
0.0604723	365.165
0.0627663	365.165
0.0973432	365.165
0.102611	365.165
0.102611	365.165
0.116148	365.165
0.116148	365.165
0.116148	365.165
0.116148	365.165
0.116148	365.166
0.134222	365.166
0.134222	365.166
0.0973432	365.166
0.126691	365.166
0.126691	365.166
0.134222	365.166
0.160568	365.166
0.165838	365.166
0.176378	365.166
0.181648	365.166
0.181648	365.167
0.181648	365.167
0.181648	365.167
0.181648	365.167
0.176378	365.167
0.181648	365.167
0.181648	365.167
0.186919	365.167
0.186919	365.167
0.218545	365.168
0.218545	365.168
0.199686	365.168
0.199686	365.168
0.199686	365.168
0.186919	365.168
0.186919	365.168
0.173347	365.168
0.173347	365.168
0.147778	365.168
0.147012	365.168
0.134222	365.169
0.134222	365.169
0.134222	365.169
0.173347	365.169
0.134222	365.169
0.113147	365.169
0.0868079	365.169
0.0868079	365.169
0.0868079	365.169
0.0868079	365.17
0.0868079	365.17
0.0815404	365.17
0.0815404	365.17
0.0815404	365.17
0.0815404	365.17
0.0815404	365.17
0.0815404	365.17
0.0996189	365.17
0.0996189	365.17
0.0815404	365.171
0.0739847	365.171
0.0996189	365.171
0.102611	365.171
0.0996189	365.171
0.102611	365.171
0.102611	365.171
0.0890888	365.171
0.0739847	365.171
0.0604723	365.171
0.0868079	365.171
0.0604723	365.172
0.0604723	365.172
0.058176	365.172
0.0469747	365.172
0.058176	365.172
0.0469747	365.172
0.0499392	365.172
0.0341407	365.172
0.0288748	365.172
0.0288748	365.173
0.0341407	365.173
0.0446728	365.173
0.0446728	365.173
0.0341407	365.173
0.0212945	365.173
0.0130782	365.173
0.0130782	365.173
0.0130782	365.173
0.00487061	365.173
0.00487061	365.173
0.00487061	365.174
0.00487061	365.174
0.0130782	365.174
0.0288748	365.174
0.0446728	365.174
0.0973432	365.174
0.113147	365.174
0.113147	365.174
0.121419	365.174
0.118416	365.175
0.118416	365.175
0.118416	365.175
0.118416	365.175
0.118416	365.175
0.0920754	365.175
0.0920754	365.175
0.118416	365.175
0.118416	365.175
0.126691	365.175
0.16808	365.175
0.192189	365.176
0.19746	365.176
0.208002	365.176
0.218545	365.176
0.226029	365.176
0.255449	365.176
0.278727	365.176
0.281813	365.176
0.287087	365.176
0.287087	365.176
0.287087	365.177
0.287087	365.177
0.287087	365.177
0.287087	365.177
0.287087	365.177
0.287087	365.177
0.274351	365.177
0.274351	365.177
0.274351	365.177
0.274351	365.178
0.271267	365.178
0.271267	365.178
0.255449	365.178
0.255449	365.178
0.253249	365.178
0.237425	365.178
0.23215	365.178
0.213273	365.178
0.192189	365.178
0.192189	365.178
0.192189	365.179
0.186919	365.179
0.186919	365.179
0.186919	365.179
0.175584	365.179
0.165838	365.179
0.155299	365.179
0.155299	365.179
0.155299	365.179
0.155299	365.18
0.155299	365.18
0.155299	365.18
0.155299	365.18
0.155299	365.18
0.165838	365.18
0.165838	365.18
0.165838	365.18
0.165838	365.18
0.165838	365.18
0.165838	365.18
0.176378	365.181
0.178615	365.181
0.181648	365.181
0.178615	365.181
0.181648	365.181
0.211053	365.181
0.211053	365.181
0.211053	365.181
0.211053	365.181
0.211053	365.182
0.211053	365.182
0.213273	365.182
0.218545	365.182
0.218545	365.182
0.237425	365.182
0.244904	365.182
0.253249	365.182
0.253249	365.182
0.265994	365.182
0.295456	365.183
0.295456	365.183
0.295456	365.183
0.295456	365.183
0.294539	365.183
0.294539	365.183
0.302908	365.183
0.294539	365.183
0.294539	365.183
0.290179	365.183
0.287087	365.183
0.294539	365.184
0.287087	365.184
0.287087	365.184
0.279627	365.184
0.279627	365.184
0.273456	365.184
0.273456	365.184
0.271267	365.184
0.273456	365.184
0.273456	365.185
0.274351	365.185
0.274351	365.185
0.274351	365.185
0.265994	365.185
0.265994	365.185
0.265994	365.185
0.265994	365.185
0.2638	365.185
0.260721	365.185
0.260721	365.185
0.23436	365.186
0.23436	365.186
0.216327	365.186
0.19746	365.186
0.19746	365.186
0.19746	365.186
0.19746	365.186
0.200506	365.186
0.200506	365.186
0.208002	365.187
0.221601	365.187
0.221601	365.187
0.221601	365.187
0.208002	365.187
0.208002	365.187
0.208002	365.187
0.202731	365.187
0.202731	365.187
0.19746	365.187
0.195232	365.188
0.189959	365.188
0.189959	365.188
0.195232	365.188
0.195232	365.188
0.195232	365.188
0.189959	365.188
0.186919	365.188
0.155299	365.188
0.189959	365.188
0.155299	365.188
0.150029	365.189
0.150029	365.189
0.150029	365.189
0.147778	365.189
0.147778	365.189
0.147778	365.189
0.139491	365.189
0.139491	365.189
0.134222	365.189
0.118416	365.19
0.118416	365.19
0.118416	365.19
0.134222	365.19
0.134222	365.19
0.134222	365.19
0.118416	365.19
0.118416	365.19
0.171108	365.19
0.171108	365.19
0.171108	365.19
0.163594	365.191
0.139491	365.191
0.139491	365.191
0.139491	365.191
0.163594	365.191
0.15305	365.191
0.139491	365.191
0.139491	365.191
0.15305	365.191
0.15305	365.192
0.160568	365.192
0.184685	365.192
0.184685	365.192
0.204954	365.192
0.208002	365.192
0.208002	365.192
0.213273	365.192
0.23436	365.192
0.239632	365.192
0.239632	365.192
0.237425	365.193
0.239632	365.193
0.237425	365.193
0.23436	365.193
0.23436	365.193
0.237425	365.193
0.229088	365.193
0.218545	365.193
0.218545	365.193
0.186919	365.193
0.186919	365.194
0.186919	365.194
0.186919	365.194
0.192189	365.194
0.186919	365.194
0.186919	365.194
0.186919	365.194
0.186919	365.194
0.186919	365.194
0.139491	365.195
0.139491	365.195
0.136479	365.195
0.116148	365.195
0.116148	365.195
0.0920754	365.195
0.0657391	365.195
0.0552057	365.195
0.0529067	365.195
0.0529067	365.195
0.0529067	365.195
0.0529067	365.196
0.0417111	365.196
0.0417111	365.196
0.0529067	365.196
0.0845247	365.196
0.0920754	365.196
0.0920754	365.196
0.118416	365.196
0.121419	365.196
0.121419	365.197
0.128953	365.197
0.134222	365.197
0.128953	365.197
0.128953	365.197
0.121419	365.197
0.105606	365.197
0.0973432	365.197
0.0973432	365.197
0.0973432	365.197
0.0920754	365.197
0.0739847	365.198
0.0920754	365.198
0.0920754	365.198
0.0920754	365.198
0.0950652	365.198
0.0973432	365.198
0.0950652	365.198
0.0950652	365.198
0.0973432	365.198
0.0973432	365.199
0.0950652	365.199
0.0950652	365.199
0.0950652	365.199
0.0973432	365.199
0.102611	365.199
0.102611	365.199
0.118416	365.199
0.118416	365.199
0.121419	365.199
0.121419	365.2
0.121419	365.2
0.0973432	365.2
0.0634454	365.2
[truncated: 348,002+ more rows]
