# Supplementary material for: Perforation of the host cell plasma membrane during Toxoplasma invasion requires rhoptry exocytosis
Source: EMBO Rep. 2025 Sep 19;26(20):5027–47. doi: 10.1038/s44319-025-00564-9 (PMC12549874; doi:10.1038/s44319-025-00564-9)
Supplement: Supplementary file 9 — Source data Fig. 2 [file 44319_2025_564_MOESM9_ESM.zip]

Archive with 50 entries (43 files):
- Figure 2/
- __MACOSX/._Figure 2
- Figure 2/.DS_Store
- __MACOSX/Figure 2/._.DS_Store
- Figure 2/2A/
- __MACOSX/Figure 2/._2A
- Figure 2/2F/
- __MACOSX/Figure 2/._2F
- Figure 2/2C/
- __MACOSX/Figure 2/._2C
- Figure 2/2D/
- __MACOSX/Figure 2/._2D
- Figure 2/2E/
- __MACOSX/Figure 2/._2E
- Figure 2/2B/
- __MACOSX/Figure 2/._2B
- Figure 2/2A/image2_6.32s.tiff
- __MACOSX/Figure 2/2A/._image2_6.32s.tiff
- Figure 2/2A/image4_15.04s.tiff
- __MACOSX/Figure 2/2A/._image4_15.04s.tiff
- Figure 2/2A/image3_11.04s.tiff
- __MACOSX/Figure 2/2A/._image3_11.04s.tiff
- Figure 2/2A/image1_6.08s.tiff
- __MACOSX/Figure 2/2A/._image1_6.08s.tiff
- Figure 2/2F/consensus_fluorescence_change_by_time_0mM-CaCl2.xlsx
- __MACOSX/Figure 2/2F/._consensus_fluorescence_change_by_time_0mM-CaCl2.xlsx
- Figure 2/2C/consensus_fluorescence_change_by_time.xlsx
- __MACOSX/Figure 2/2C/._consensus_fluorescence_change_by_time.xlsx
- Figure 2/2D/.DS_Store
- __MACOSX/Figure 2/2D/._.DS_Store
- Figure 2/2D/~$WT_transients_invasions_replicate3.xlsx
- __MACOSX/Figure 2/2D/._~$WT_transients_invasions_replicate3.xlsx
- Figure 2/2D/WT_transients_invasions_replicate1.xlsx
- __MACOSX/Figure 2/2D/._WT_transients_invasions_replicate1.xlsx
- Figure 2/2D/WT_transients_invasions_replicate3.xlsx
- __MACOSX/Figure 2/2D/._WT_transients_invasions_replicate3.xlsx
- Figure 2/2D/WT_transients_invasions_replicate2.xlsx
- __MACOSX/Figure 2/2D/._WT_transients_invasions_replicate2.xlsx
- Figure 2/2E/consensus_fluorescence_change_by_time_8mM-CaCl2.xlsx
- __MACOSX/Figure 2/2E/._consensus_fluorescence_change_by_time_8mM-CaCl2.xlsx
- Figure 2/2E/consensus_fluorescence_change_by_time_2mM-CaCl2.xlsx
- __MACOSX/Figure 2/2E/._consensus_fluorescence_change_by_time_2mM-CaCl2.xlsx
- Figure 2/2E/consensus_fluorescence_change_by_time_4mM-CaCl2.xlsx
- __MACOSX/Figure 2/2E/._consensus_fluorescence_change_by_time_4mM-CaCl2.xlsx
- Figure 2/2E/consensus_fluorescence_change_by_time_1mM-CaCl2.xlsx
- __MACOSX/Figure 2/2E/._consensus_fluorescence_change_by_time_1mM-CaCl2.xlsx
- Figure 2/2E/consensus_fluorescence_change_by_time_0.5mM-CaCl2.xlsx
- __MACOSX/Figure 2/2E/._consensus_fluorescence_change_by_time_0.5mM-CaCl2.xlsx
- Figure 2/2B/fluorescence_change_by_time.xlsx
- __MACOSX/Figure 2/2B/._fluorescence_change_by_time.xlsx
