# Supplementary material for: Perforation of the host cell plasma membrane during Toxoplasma invasion requires rhoptry exocytosis
Source: EMBO Rep. 2025 Sep 19;26(20):5027–47. doi: 10.1038/s44319-025-00564-9 (PMC12549874; doi:10.1038/s44319-025-00564-9)
Supplement: Supplementary file 9 — Source data Fig. 2 [file 44319_2025_564_MOESM9_ESM.zip › Figure 2/2F/consensus_fluorescence_change_by_time_0mM-CaCl2.xlsx]

## Sheet: Data
Time (s)	Transient 1 (ΔF/F)	Transient 2 (ΔF/F)	Transient 3 (ΔF/F)	Transient 4 (ΔF/F)	Transient 5 (ΔF/F)	Transient 6 (ΔF/F)	Transient 7 (ΔF/F)	Transient 8 (ΔF/F)	Transient 9 (ΔF/F)
0.08	0.00709723	-0.0211574	-0.00977907	-0.0357143	-0.161242	-0.0148831	-0.013269	0.0121242	-0.0287666
0.16	0.0212917	-0.00124456	-0.0148497	-0.0265957	-0.157283	0.0205528	0.00201045	0.00969932	-0.0111471
0.24	-0.00851668	0.0323584	0.00108656	-0.0281155	-0.128078	-0.00921332	0.000402091	0.0164888	-0.0212154
0.32	0.00851668	0.0130678	0.0278884	-0.037234	-0.121891	-0.000236239	-0.0104544	0.0160039	-0.0309241
0.4	-0.0248403	-0.018046	0.00543281	-0.0258359	-0.120406	-0.00732341	-0.00763973	0.0121242	-0.0287666
0.48	-0.0092264	-0.0205352	-0.0105034	-0.0319149	-0.118921	-0.0096858	0.00522718	-0.0111542	-0.01726
0.56	-0.0156139	0.0441817	-0.00253531	-0.0212766	-0.114714	0.00590598	-0.00763973	0.00484966	-0.0143833
0.64	-0.0141945	-0.0161792	0.0242666	-0.0288754	-0.0842717	-0.00874085	-0.013269	0.0029098	-0.0118662
0.72	-0.0319375	-0.00373367	0.00905469	-0.0212766	-0.0852617	-0.00779589	0.0108565	-0.0227934	-0.0136641
0.8	-0.00212917	-0.0155569	-0.00108656	-0.037234	-0.0751145	-0.0243326	0.0120627	0.013579	-0.000719166
0.88	0.00141945	0.0143124	-0.0300616	-0.000759878	-0.0850142	-0.0153555	-0.000804182	-0.0227934	-0.0136641
0.96	0.0120653	-0.00622277	-0.0235422	-0.0243161	-0.0644722	-0.0219702	-0.000402091	0.00581959	-0.00323625
1.04	-0.000709723	-0.00808961	-0.0112278	-0.0319149	-0.0565524	-0.000236239	-0.00402091	-0.0189137	-0.0248112
1.12	-0.0227111	-0.00622277	-0.0119522	-0.0379939	-0.0721445	0.0054335	-0.00120627	-0.00727449	-0.0100683
1.2	-0.00496806	-0.0161792	-0.0286128	-0.00911854	-0.0236357	0.00259863	0.0104544	0.00436469	-0.00503416
1.28	-0.00851668	0	0.0213691	-0.0220365	-0.00779606	0.0153555	-0.00241254	0.0295829	-0.0133046
1.36	0.000709723	0	-0.0271641	0.000759878	-0.0162109	-0.0186629	-0.0172899	0.0160039	-0.0248112
1.44	-0.012775	0.00248911	0.0336834	-0.00835866	-0.00111372	-0.00212615	-0.030961	0.0247333	0.0136641
1.52	0.012775	-0.0161792	0.00108656	-0.0235562	0.00680609	-0.0125207	0.000804182	0.000969932	-0.0111471
1.6	-0.00567779	0.00373367	0.00181094	-0.0182371	0.00185621	0.00921332	-0.017692	-0.00581959	-0.0266091
1.68	0.00141945	-0.00746733	-0.0162984	-0.0159574	-0.0063111	-0.00826837	0.00241254	0.0271581	-0.021575
1.76	0.00425834	0.0168015	-0.0119522	-0.0235562	-0.00606361	0.0144106	0	0.013579	0.0136641
1.84	-0.0170334	-0.00622277	0.000362188	-0.00835866	0.0159634	-0.00307111	0.0124648	-0.00484966	0.0197771
1.92	-0.00354862	-0.0236465	0.00760594	-0.0121581	0.0110135	-0.00165367	0.00763973	0.0189137	-0.0255304
2	-0.0177431	0.0155569	-0.0380297	0.00151976	0.0159634	-0.00401606	-0.00120627	-0.0160039	-0.0107875
2.08	-0.0170334	0.011201	-0.0126766	-0.0364742	0.00507363	0.0163005	-0.000804182	0.0116392	-0.004315
2.16	-0.0241306	0.00124456	-0.0105034	-0.0531915	0.0167059	0.00826837	0.00120627	-0.00193986	-0.00395541
2.24	0.00212917	-0.0124456	0.0162984	-0.0547112	0.0179433	-0.0134656	0.0197025	0	-0.00791082
2.32	-0.0106458	0.0136901	0.0184716	0	0.0204183	-0.0285849	-0.0249296	0.00581959	0.00683207
2.4	-0.00425834	-0.0168015	-0.0162984	-0.018997	-0.000123747	0.0224427	-0.0116606	0.000484966	-0.00755124
2.48	-0.00425834	0.0230243	0.00760594	-0.00759878	0.0223982	-0.000236239	0.00562927	0.00387973	0.0330816
2.56	-0.0156139	0.00124456	-0.00543281	-0.0182371	0.0129934	-0.00307111	-0.000804182	-0.014064	0.0133046
2.64	-0.0290987	0.00373367	-0.00253531	-0.0319149	0.0139834	-0.0229152	0.013269	0.0106693	-0.0194175
2.72	-0.0220014	0	-0.0213691	-0.0243161	0.0169533	-0.0120482	-0.0140732	0.013579	-0.00179791
2.8	-0.000709723	-0.00995644	-0.0155741	-0.00911854	0.0157159	0.0096858	-0.0136711	-0.00242483	-0.0233729
2.88	-0.00851668	-0.0118233	0.00398406	-0.0113982	0.0144784	0.00118119	-0.0329715	0.0174588	0.0111471
2.96	0.00638751	0.00684505	0.00977907	-0.0265957	0.0300705	0.00165367	0.0297547	-0.0106693	-0.0115067
3.04	0.00709723	0.00746733	-0.0126766	0.00227963	0.00507363	0.0106308	0.008846	0.0223084	-0.0107875
3.12	-0.0298084	-0.0136901	-0.0162984	-0.0273556	0.0181908	-0.00921332	-0.0205066	-0.00436469	-0.00287666
3.2	0.0156139	0.000622278	0.00615719	0.00455927	0.0154684	-0.0139381	-0.0188983	0.00484966	0.00539374
3.28	0.0106458	0.00373367	0.0105034	-0.00151976	0.0283381	0.00212615	-0.004423	0.0150339	-0.00359583
3.36	-0.00354862	-0.0286248	-0.00833031	-0.00759878	0.0110135	0.00732341	0.00763973	-0.00921436	-0.0154621
3.44	-0.0092264	0.00808961	-0.0155741	-0.00151976	0.00952852	0.00165367	0.00643345	-0.00193986	0.000719166
3.52	-0.0120653	0	-0.00688157	-0.0402736	0.0263581	0.000708717	0.0253317	0.00581959	-0.00755124
3.6	-0.00709723	0.00995644	-0.00108656	-0.000759878	0.0219032	0.00259863	-0.000804182	0.0208535	-0.00143833
3.68	-0.00354862	0.0136901	0.000362188	0.00531915	0.0310605	-0.00118119	0.013269	0.000969932	-0.00862999
3.76	0.00425834	0.00124456	-0.0300616	0.018997	0.00556862	0.0144106	0.00804182	-0.00630456	0.0377562
3.84	-0.00283889	0.0373367	-0.00181094	-0.0212766	0.012251	0.0281125	-0.0144753	0.0179437	0.0276879
3.92	0.0191625	0.00871189	-0.000362188	0.000759878	0.00853855	-0.00212615	-0.0164857	0.00242483	-0.00791082
4	0.0156139	-0.00373367	0.00470844	-0.00683891	0.0169533	0.0219702	-0.0180941	0.0121242	-0.0125854
4.08	0.00283889	-0.0149347	0.00905469	0.00151976	0.0283381	-0.00779589	0.0229192	-0.0179437	-0.00791082
4.16	0.000709723	-0.00684505	-0.0170228	-0.0296353	0.0256156	0.00401606	0.022115	0	0.00970874
4.24	-0.012775	-0.0217797	0.00325969	0.0113982	0.0184383	0.00212615	-0.0197025	0.00872939	-0.00755124
4.32	-0.0120653	0.0267579	-0.00108656	0.025076	-0.00259869	0.00212615	0.0108565	0.00969932	-0.00934915
4.4	-0.00354862	-0.00311139	-0.000362188	0.0129179	0.00977602	-0.00307111	-0.00965018	-0.000969932	-0.004315
4.48	-0.00212917	0.00435594	0.00470844	0.00835866	0.033288	0.00212615	-0.0253317	-0.000484966	0.00862999
4.56	-0.00496806	0.00373367	-0.0119522	-0.00759878	0.0243782	-0.016773	0	-0.013579	0.0169004
4.64	0.0134847	-0.0136901	-0.0112278	-0.0113982	0.0176958	0.0172455	-0.0241255	0.00872939	-0.00683207
4.72	-0.0170334	0.0298693	0.0271641	0.00683891	0.0199233	0.0191354	0.008846	-0.00533463	-0.00611291
4.8	0.00993613	0.00622277	-0.0387541	-0.00911854	0.00606361	0.0054335	-0.00402091	0.00727449	-0.0107875
4.88	0.00425834	0.00871189	-0.00833031	0.000759878	0.00334117	0.0129931	-0.004423	0.0111542	0.00791082
4.96	-0.0134847	-0.0056005	-0.0271641	0.0235562	0.0120035	-0.00732341	-0.0148774	-0.000484966	0.00467458
5.04	-0.00709723	-0.00933416	0.000362188	0.0129179	0.000123747	-0.00354359	0.00160836	-0.0266731	0.00251708
5.12	-0.00780695	-0.0130678	0.0112278	0	-0.0100235	0.00118119	-0.0144753	0	0.00503416
5.2	0.0262598	-0.0143124	-0.00543281	-0.00531915	0.00136122	0.0096858	0.00763973	-0.00824442	0.00683207
5.28	0.012775	-0.0267579	-0.0235422	0.0174772	0.0063111	0.00118119	0.000804182	0.013579	-0.00179791
5.36	0.0092264	0.00995644	0.0134009	-0.00683891	-0.00111372	0.00590598	0.0201045	-0.013579	0.004315
5.44	-0.00354862	0.00871189	-0.0105034	-0.00227963	0.00903354	-0.000708717	-0.00683555	-0.0208535	0.0237325
5.52	-0.0149042	-0.00248911	0.0141253	0.0258359	-0.00235119	0.0111032	-0.00522718	0.014549	0.028407
5.6	0.00141945	-0.00186683	0.00977907	0.0121581	0.0021037	-0.00637845	0.0140732	-0.000484966	-0.0111471
5.68	-0.0106458	0.00746733	0.0264397	0.0220365	-0.0191808	0.0106308	0.00402091	0.00387973	0.02589
5.76	-0.0092264	0.0242688	-0.0191959	0.0182371	-0.0196758	0.0229152	-0.0345798	-0.0276431	0.0122258
5.84	0.00851668	0.00684505	-0.00615719	0.00303951	0.00457864	-0.0144106	0.00924809	-0.0266731	-0.0104279
5.92	-0.00496806	0.00746733	-0.00470844	0.0227964	-0.0139834	0.00401606	-0.00844391	-0.0227934	0.0226537
6	0.00851668	0.00373367	-0.0134009	0.00379939	0.00928103	-0.000708717	0.00804182	0.00242483	0.0262496
6.08	0.0283889	-0.00373367	0.00688157	0.0296353	-0.0110135	-0.00307111	0.0112585	0.0247333	0.02589
6.16	0.00354862	0	0.0112278	0.0288754	0.00977602	-0.0129931	0.0112585	-0.0160039	-0.00107875
6.24	-0.0120653	-0.00808961	0.0119522	0.0273556	0.00136122	0.015828	0.000804182	-0.0203686	0.0190579
6.32	0.00141945	-0.00186683	-0.0105034	0.0516717	0.00235119	-0.0271675	0.0140732	-0.00581959	0.00323625
6.4	0.0106458	0.00186683	0.00253531	0.0577508	-0.00433115	0.00590598	0.0120627	-0.0315228	0.0291262
6.48	0.0305181	0.0317362	0.0264397	0.0334347	-0.00952852	0.0134656	-0.0136711	-0.00727449	0.0445883
6.56	-0.00212917	-0.0124456	0.0177472	0.0509119	-0.00433115	0.0054335	0.0197025	-0.00969932	0.0395541
6.64	0.00212917	-0.0118233	0.042376	0.0547112	-0.0206658	0.0139381	0.0128669	0.0208535	0.00539374
6.72	0.00141945	-0.00995644	0.00181094	0.0714286	-0.011261	-0.0096858	0.0394049	-0.00872939	0.037037
6.8	0.0369056	0.000622278	-0.00181094	0.0737082	-0.00878604	-0.0054335	-0.022115	-0.0252182	0.0222941
6.88	0.0134847	-0.00248911	0.000362188	0.0737082	-0.00754857	-0.00637845	0.00965018	-0.0101843	0.0607695
6.96	0.0234209	-0.0118233	0.000362188	0.107903	-0.0293281	0.0163005	0.00723764	-0.00872939	0.00611291
7.04	0.00496806	0.0286248	0.0206447	0.0759878	-0.0204183	-0.0191354	0.00965018	0.00775946	0.0309241
7.12	0.00141945	0.0273802	-0.00253531	0.104863	-0.00334117	-0.0054335	0.0305589	-0.00969932	0.0136641
7.2	0.0170334	-0.000622278	0.0155741	0.0896657	-0.0179433	0.00212615	-0.0160836	0.00339476	0.0391945
7.28	0.00851668	-0.00684505	0.0336834	0.0828267	-0.0214082	0.000236239	-0.00562927	0.0310378	0.0140237
7.36	0.0227111	-0.0056005	0.00760594	0.0775076	-0.0134884	-0.0054335	-0.0128669	-0.0101843	0.0643653
7.44	0.0156139	0.00995644	0.0235422	0.0843465	-0.0238832	0.00637845	-0.00562927	-0.0160039	0.0204962
7.52	0.0191625	-0.0186683	0.000362188	0.106383	-0.00482613	0.0210253	0.0237234	-0.00921436	0.0582524
7.6	0.00496806	0.000622278	-0.00181094	0.132979	-0.0266056	0.00354359	-0.00562927	-0.0189137	0.03452
7.68	0.00425834	0.00684505	-0.00253531	0.1231	-0.0290806	-0.0096858	0.0144753	-0.00581959	0.0409924
7.76	0.0106458	-0.0124456	0.048171	0.104103	-0.0290806	-0.0139381	0.0116606	-0.014064	0.0507012
7.84	0.0241306	0.00933416	0.0141253	0.106383	-0.0268531	0.0153555	-0.00522718	0.00581959	0.0474649
7.92	0.0149042	0.0149347	0.0170228	0.120061	-0.0216557	-0.0054335	-0.0188983	-0.0111542	0.0690399
8	-0.0198723	-0.0118233	0.00905469	0.141337	-0.0219032	-0.00401606	0.00844391	-0.0223084	0.0719166
