# Supplementary material for: Perforation of the host cell plasma membrane during Toxoplasma invasion requires rhoptry exocytosis
Source: EMBO Rep. 2025 Sep 19;26(20):5027–47. doi: 10.1038/s44319-025-00564-9 (PMC12549874; doi:10.1038/s44319-025-00564-9)
Supplement: Supplementary file 9 — Source data Fig. 2 [file 44319_2025_564_MOESM9_ESM.zip › Figure 2/2C/consensus_fluorescence_change_by_time.xlsx]

## Sheet: Data
Time (s)	Transient 1 (ΔF/F)	Transient 2 (ΔF/F)	Transient 3 (ΔF/F)	Transient 4 (ΔF/F)	Transient 5 (ΔF/F)	Transient 6 (ΔF/F)	Transient 7 (ΔF/F)	Transient 8 (ΔF/F)	Transient 9 (ΔF/F)	Transient 10 (ΔF/F)	Transient 11 (ΔF/F)	Transient 12 (ΔF/F)	Transient 13 (ΔF/F)	Transient 14 (ΔF/F)	Transient 15 (ΔF/F)	Transient 16 (ΔF/F)	Transient 17 (ΔF/F)	Transient 18 (ΔF/F)	Transient 19 (ΔF/F)	Transient 20 (ΔF/F)	Transient 21 (ΔF/F)	Transient 22 (ΔF/F)	Transient 23 (ΔF/F)
0.08	-0.0524836	-0.0497076	-0.0213465			-0.0316875	0.00406504	0.00318269	-0.00436205	-0.024447		-0.0262948	-0.0160428	-0.0393836	-0.029601	-0.0246792	-0.0322581		-0.0403377	-0.104217		-0.00684262	-0.136069
0.16	-0.0571696	-0.0584795	-0.0164204			-0.018423	-0.00203252	-0.0184596	-0.00327154	-0.0395809		-0.0119522	-0.0359053	-0.0342466	-0.016731	-0.0088845	-0.0204082		0.00469043	-0.111886		0.00488759	0.0410367
0.24	-0.0412371	-0.0545809	-0.0201149			0.018423	-0.00711382	0.00700191	-0.0196292	-0.0197905	-0.0233546	-0.0231076	-0.026738	-0.0565068	0	0.0029615	-0.0125082		-0.011257	-0.100035		-0.00488759	0.0194384
0.32	-0.0684161	-0.0506823	-0.0316092			-0.0154753	0.0213415	-0.0235519	-0.00763359	-0.0442375	-0.0199575	-0.0406374	-0.0206264	-0.0496575	-0.0212355	-0.0444225	-0.0177749		-0.021576	-0.1084		0.026393	0.00215983
0.4	-0.0609185	-0.0350877	-0.0250411			-0.018423	-0.0152439	-0.0159134	-0.00436205	-0.0477299	-0.0242038	0.000796813	-0.026738	-0.0513699	-0.0160875	-0.0444225	-0.00987492		-0.00281426	-0.0763332		0.0166178	-0.0107991
0.48	-0.0712277	-0.0185185	-0.0155993	-0.039173		-0.0110538	0.0152439	0.000636537	-0.0327154	-0.0477299	-0.0326964	-0.0422311	-0.0328495	-0.0530822	0.002574	-0.0365252	-0.0348914		-0.0300188	-0.0958522		0.000977517	-0.0151188
0.56	-0.0365511	-0.0214425	-0.0143678	-0.00217628		-0.00515844	-0.00101626	-0.024825	0.0152672	-0.0570431	-0.0454352	-0.0119522	-0.026738	-0.0565068	-0.041184	-0.0286278	-0.044108		0.0168856	-0.0853956		-0.026393	0.00647948
0.64	-0.0702905	-0.0555556	-0.021757	-0.0293798		-0.00515844	-0.0152439	-0.00445576	-0.0283533	-0.0675204	-0.0318471	-0.0231076	-0.0343774	-0.0667808	0.000643501	-0.0246792	-0.0164582	-0.0266667	-0.0290807	-0.0777274		-0.0322581	-0.049676
0.72	0.00562324	-0.0380117	-0.0168309	-0.00435256	-0.0179415	0.00663228	-0.0121951	-0.0184596	0.00545256	-0.0372526	-0.0309979	-0.0374502	-0.00687548	-0.0565068	-0.019305	-0.0148075	-0.0164582	-0.042963	0	-0.102126		-0.0752688	-0.0237581
0.8	-0.0506092	-0.0623782	-0.00779967	-0.00435256	-0.000944287	-0.00515844	-0.0111789	-0.0197327	-0.0109051	-0.0605355	-0.0360934	-0.0215139	-0.026738	-0.0496575	-0.0045045	-0.0523198	-0.0269914	-0.0444444	0	-0.102823		-0.0518084	-0.0323974
0.88	-0.054358	-0.0389864	-0.0110837	0.00217628	0.00661001	-0.0110538	-0.00101626	-0.0222788	0.00545256	-0.0291036	-0.0216561	-0.0247012	-0.012987	-0.0736301	-0.016731	-0.0542942	-0.00197498	-0.0474074	-0.0272045	-0.0951551		0.00293255	0.0453564
0.96	-0.0618557	-0.0477583	-0.0131363	-0.0184984	0.0122757	-0.00515844	0.0111789	-0.0311903	0.00218103	-0.0314319	-0.0216561	-0.0215139	-0.0313216	-0.0496575	-0.0276705	-0.0306022	-0.0046083	-0.0148148	-0.0103189	-0.0909725		-0.0205279	-0.0151188
1.04	-0.031865	-0.0555556	-0.0135468	0	-0.01983	-0.00221076	-0.00203252	-0.0184596	-0.0163577	-0.0558789	-0.0242038	-0.0151394	-0.0313216	-0.0462329	-0.01287	-0.0404738	-0.0388413	-0.0325926	-0.00281426	-0.0602998		0.00684262	-0.00647948
1.12	-0.0299906	-0.042885	-0.0176519	-0.0174102	0.0292729	-0.00810612	0.0172764	-0.00954806	-0.0163577	-0.0209546	-0.0386412	-0.0167331	-0.0190985	-0.0839041	-0.010296	-0.0167818	-0.0348914	-0.0414815	-0.0243902	-0.0840014		-0.0439883	0.00215983
1.2	-0.0665417	-0.0194932	-0.0192939	-0.0184984	0.000944287	0.0154753	-0.00304878	-0.0171865	-0.0174482	-0.0430733	-0.0199575	-0.0247012	-0.0328495	-0.0342466	-0.0238095	-0.0404738	-0.0177749	-0.0474074	-0.0150094	-0.0826072		-0.0400782	-0.0410367
1.28	-0.0646673	-0.0467836	-0.0180624	-0.0293798	0.000944287	0.0228445	0.00406504	-0.0133673	-0.0141767	-0.0523865	-0.0174098	-0.0390438	-0.0190985	-0.0684932	-0.0019305	-0.0167818	0.0204082	-0.0148148	0.00750469	-0.0846985		-0.0439883	-0.062635
1.36	-0.0487348	-0.045809	-0.0180624	-0.0174102	-0.0122757	-0.0036846	0.00101626	-0.0120942	-0.0250818	-0.024447	-0.018259	0.0199203	-0.0450726	-0.0359589	-0.0199485	-0.0523198	-0.0151415	-0.0355556	-0.00281426	-0.123736		-0.0166178	-0.062635
1.44	-0.0571696	-0.039961	-0.022578	0.0119695	-0.01983	0.0140015	-0.00101626	0.000636537	-0.0141767	-0.0465658	-0.0259023	0.00557769	-0.0206264	-0.0325342	-0.001287	-0.0483712	-0.0269914	-0.0266667	0.0243902	-0.0909725		-0.030303	-0.110151
1.52	-0.0440487	-0.0438596	-0.0164204	-0.00761697	-0.00472144	0.0420044	-0.0111789	-0.0299172	-0.0163577	-0.0395809	-0.0343949	-0.0294821	-0.0221543	-0.0239726	-0.0019305	-0.0128332	-0.0204082	-0.0444444	0	-0.0986406		0.0127077	-0.105832
1.6	-0.0487348	-0.0321637	-0.00944171	-0.0195865	-0.0443815	0.0140015	-0.0132114	-0.0146404	0.00109051	0.0314319	-0.0242038	-0.0215139	-0.0313216	-0.0256849	-0.0212355	-0.0523198	0.00592495	-0.0474074	-0.00562852	-0.105612		0.0518084	-0.0885529
1.68	-0.0374883	-0.0380117	-0.0258621	-0.0184984	0.0141643	-0.00221076	0.00203252	-0.0362826	-0.00763359	0.0570431	-0.0318471	-0.0247012	-0.012987	-0.0650685	-0.023166	-0.0483712	-0.00592495	-0.04	-0.00469043	-0.0833043		-0.0244379	-0.075594
1.76	-0.0374883	-0.0487329	-0.0172414	-0.0174102	-0.0273843	0.0125276	-0.0121951	-0.042648	-0.00436205	0.0302678	-0.0377919	-0.000796813	0.00993125	-0.0428082	-0.0148005	0.0108588	-0.0217248	-0.0414815	0.00938086	-0.0860927		-0.000977517	-0.105832
1.84	-0.054358	-0.0448343	-0.0275041	-0.0369967	-0.0254958	-0.00663228	0.00609756	-0.0133673	0.0283533	0.016298	-0.0259023	-0.0262948	-0.00993125	-0.0599315	-0.020592	-0.0266535	-0.0256748	-0.0325926	-0.0290807	-0.0958522		-0.0557185	-0.0669546
1.92	-0.0693533	-0.0477583	-0.0266831	-0.0380849	-0.0273843	-0.00957996	-0.0376016	-0.0350095	-0.0119956	0.0128056	-0.0174098	-0.000796813	-0.0282659	-0.0547945	-0.030888	-0.0720632	-0.0177749	-0.0414815	-0.0300188	-0.0930638		0.00879765	-0.0410367
2	-0.0421743	-0.00682261	-0.02422	-0.00108814	0.00283286	-0.0140015	-0.00406504	-0.0197327	-0.0119956	0.0104773	-0.0437367	-0.0310757	-0.0236822	-0.0376712	-0.0225225	-0.0148075	-0.0348914	-0.0355556	-0.00375234	-0.0819101		-0.0107527	-0.153348
2.08	-0.0421743	-0.0185185	-0.00656814	-0.00870511	-0.0217186	-0.0375829	0	-0.0108211	-0.00109051	-0.00582072	-0.0437367	-0.000796813	-0.00993125	-0.0547945	-0.0160875	-0.0108588	-0.0111916	-0.0103704	-0.0281426	-0.0700593		0.0127077	-0.0583153
2.16	-0.0459231	-0.042885	-0.0119048	-0.0108814	-0.0349386	0.00515844	-0.0162602	-0.0311903	-0.0163577	0.00465658	-0.0292994	-0.0119522	-0.026738	-0.0547945	-0.011583	-0.0404738	-0.0256748	-0.0577778	-0.000938086	-0.0728477		-0.0127077	-0.0194384
2.24	-0.0618557	-0.0321637	-0.0320197	-0.0239391	-0.0481586	0.00221076	0.00406504	-0.0337365	-0.00763359	-0.0267753	-0.0403397	-0.0247012	-0.0221543	-0.0291096	-0.011583	-0.0227048	-0.0375247	-0.0311111	0	-0.0791216		-0.0127077	-0.0842333
2.32	-0.0599813	-0.0360624	-0.0119048	-0.0261153	-0.0160529	-0.00810612	0.00406504	-0.0286442	-0.0196292	-0.0139697	-0.0369427	-0.0151394	0.000763942	-0.0308219	-0.020592	-0.0404738	-0.0177749	-0.0474074	-0.0131332	-0.104217		-0.0166178	0.049676
2.4	-0.0487348	-0.0350877	-0.023399	-0.0261153	0.00472144	-0.0375829	-0.0213415	-0.00445576	-0.00763359	-0.0151339	-0.0301486	-0.00398406	-0.00840336	-0.0462329	-0.0250965	-0.0384995	0.000658328	-0.0444444	0.00938086	-0.0833043		-0.0244379	-0.0583153
2.48	-0.0393627	-0.0321637	-0.0201149	-0.0108814	-0.0160529	0.00073692	-0.0254065	-0.00572883	-0.0261723	0.0197905	-0.0386412	-0.0183267	-0.0252101	-0.0582192	-0.0122265	-0.0306022	-0.0230415	-0.0414815	-0.0375235	-0.0819101		-0.0322581	-0.00647948
2.56	-0.0581068	-0.00194932	-0.00328407	-0.0195865	-0.00472144	-0.0405306	0.023374	-0.0324634	-0.00218103	-0.0232829	-0.0191083	-0.0135458	-0.0160428	-0.0376712	-0.00965251	-0.0483712	-0.040158	-0.0207407	-0.0412758	-0.104217		-0.0518084	0.0237581
2.64	-0.0665417	-0.0224172	-0.023399	-0.00326442	-0.00849858	-0.0243183	0.00203252	-0.00954806	-0.0152672	-0.016298	-0.0326964	-0.0247012	-0.0297937	-0.0565068	-0.0199485	-0.0128332	-0.0230415	-0.0311111	-0.0290807	-0.0986406		-0.00684262	0.0367171
2.72	-0.0721649	-0.0360624	-0.0168309	-0.0261153	-0.0349386	-0.018423	-0.0406504	-0.00445576	-0.0305344	-0.0151339	-0.0233546	-0.0151394	-0.038961	-0.0410959	-0.015444	-0.0108588	-0.040158	-0.042963	-0.0356473	-0.094458		-0.0127077	0.0323974
2.8	-0.0656045	-0.0477583	-0.0348933	-0.0261153	-0.0273843	-0.0213707	-0.0223577	-0.0388288	0.00545256	-0.00465658	-0.0360934	-0.0294821	-0.0252101	-0.0291096	-0.033462	-0.0444225	-0.040158	-0.0444444	-0.00281426	-0.100035	-0.0301921	-0.030303	-0.075594
2.88	-0.0262418	-0.0253411	-0.0131363	-0.0380849	-0.0179415	-0.00810612	-0.00711382	0.00827498	0.00436205	-0.0151339	-0.0089172	-0.0231076	-0.00993125	-0.0410959	0.0019305	-0.0523198	-0.036208	-0.0414815	-0.00281426	-0.0979435	-0.0558097	-0.0615836	0.0151188
2.96	-0.0468604	-0.0214425	-0.00738916	-0.0141458	0.0122757	-0.0464259	-0.00711382	-0.00954806	-0.0305344	-0.0128056	-0.0259023	-0.0199203	0.0221543	-0.0496575	-0.00707851	-0.0661402	-0.00329164	-0.00444444	-0.0178236	-0.1084	-0.0228728	-0.0322581	0.062635
3.04	-0.0599813	-0.0311891	0	-0.0282916	-0.0103872	-0.0331614	-0.0243902	-0.0388288	0.00654307	-0.00931316	-0.0352442	-0.0151394	-0.00534759	-0.0684932	-0.018018	-0.0306022	-0.040158	-0.0296296	-0.00562852	-0.116068	0.0228728	-0.0537634	-0.101512
3.12	-0.0515464	-0.0555556	-0.022578	-0.0163221	-0.0103872	-0.018423	0.0101626	-0.0197327	-0.00109051	0.0139697	-0.0284501	-0.0247012	-0.0190985	-0.0547945	-0.010296	-0.0384995	-0.0414747	-0.0192593	-0.0187617	-0.13489	-0.0393413	-0.028348	-0.00647948
3.2	-0.0459231	-0.0233918	-0.0192939	-0.0239391	-0.0141643	-0.0331614	0	-0.000636537	-0.00981461	0.0151339	-0.0343949	-0.0215139	0.0221543	-0.0256849	-0.0212355	-0.0444225	-0.0204082	-0.0281481	0	-0.110491	-0.0173833	-0.0107527	-0.0107991
3.28	-0.0337395	-0.0292398	-0.0151888	-0.00870511	-0.00661001	0.00663228	-0.00711382	0.00954806	-0.0119956	0.0314319	-0.0335456	-0.0310757	-0.0160428	-0.0393836	-0.00643501	-0.0621915	-0.0138249	-0.0296296	0.0065666	-0.113977	-0.00457457	-0.0518084	0.0280778
3.36	-0.0787254	-0.0282651	-0.022578	0	0.00472144	0.00221076	-0.0203252	-0.0120942	0.00545256	0.0523865	-0.0140127	-0.00876494	-0.00229183	-0.0496575	-0.00707851	-0.0444225	0.00197498	-0.00592593	-0.0262664	-0.153712	0.0283623	-0.0244379	-0.00215983
3.44	-0.0552952	-0.0565302	-0.0254516	-0.00761697	-0.00849858	-0.0228445	0.00609756	-0.0311903	-0.0196292	0.0314319	-0.0301486	-0.00557769	-0.0145149	-0.0205479	0.000643501	-0.0404738	-0.000658328	-0.00592593	0.00469043	-0.104217	0.0118939	-0.00684262	-0.0194384
3.52	-0.0581068	-0.0204678	-0.0151888	-0.0108814	-0.0254958	-0.018423	-0.0182927	-0.0171865	-0.0087241	0	-0.0276008	-0.0294821	-0.0252101	-0.0273973	0.0019305	-0.0424482	-0.00724161	-0.0281481	-0.021576	-0.142558	-0.00823422	0.00293255	0.0107991
3.6	-0.049672	-0.0263158	-0.0238095	0.00761697	-0.0141643	-0.00221076	-0.0162602	-0.0222788	0.0119956	0.0116414	-0.0165605	-0.0167331	-0.0114591	-0.0702055	-0.0109395	-0.0384995	-0.0190915	-0.0281481	0	-0.11328	-0.00640439	-0.0166178	-0.0712743
3.68	-0.0506092	-0.0155945	-0.0303777	0	-0.000944287	-0.0257922	0.00711382	-0.0362826	-0.0141767	0.0221187	-0.041189	-0.0262948	-0.0160428	-0.0513699	-0.014157	-0.0325765	0.000658328	-0.0281481	0.0168856	-0.104915	-0.000914913	-0.0498534	-0.0453564
3.76	-0.0749766	-0.0253411	-0.0184729	0.0054407	-0.0179415	0.00515844	0.00609756	-0.00700191	-0.00981461	0.0104773	-0.0488323	-0.0310757	-0.0252101	-0.0599315	-0.00579151	-0.0523198	-0.0125082	-0.0177778	-0.0450281	-0.107006	-0.0118939	-0.0322581	-0.0885529
3.84	-0.0571696	-0.0321637	-0.00697865	0.0054407	-0.0122757	-0.0140015	0.0050813	-0.0311903	-0.0163577	0.032596	-0.0309979	-0.00717132	-0.0450726	-0.0273973	-0.011583	-0.0582428	-0.0283081	0.00148148	0.00469043	-0.0826072	-0.0192132	0.00293255	0.0539957
3.92	-0.0562324	-0.0292398	0.0369458	-0.00435256	-0.0217186	-0.0198968	-0.00609756	-0.000636537	-0.0163577	0.0174622	-0.0208068	0.118725	-0.012987	0.188356	-0.010296	-0.0325765	0.00197498	0.176296	-0.0159475	-0.0672708	-0.0265325	-0.0694037	0.0712743
4	-0.0365511	0.252437	0.0981117	0.00870511	-0.0160529	-0.0346352	0.0447154	0.18014	0.0730643	0.0279395	0.107431	0.150598	0.152024	0.315068	0.005148	-0.0227048	-0.0230415	0.287407	0.321764	0.178808	0.0686185	0.14174	0.157667
4.08	0.448922	0.34308	0.115764	0.127312	0.108593	0.207074	0.159553	0.32909	0.17012	0.171129	0.410616	0.163347	0.165775	0.32363	0.113256	0.555775	0.211323	0.29037	0.348968	0.275009	0.617566	0.329423	0.282937
4.16	0.343955	0.274854	0.0948276	0.101197	0.0802644	0.162859	0.0772358	0.189052	0.126499	0.096624	0.328238	0.14741	0.0404889	0.309932	0.0810811	0.488648	0.144174	0.256296	0.342402	0.231091	0.553522	0.300098	0.0237581
4.24	0.235239	0.227096	0.0952381	0.112078	0.0519358	0.13633	0.0497967	0.139402	0.0861505	0.0698487	0.261996	0.12988	0.0420168	0.311644	0.0669241	0.399803	0.0849243	0.22963	0.316135	0.136284	0.513266	0.241447	0.105832
4.32	0.157451	0.219298	0.0681445	0.0870511	0.0443815	0.118644	0.0213415	0.110121	0.0981461	0.0372526	0.21189	0.166534	0.0649351	0.315068	0.0418275	0.391905	0.0546412	0.195556	0.311445	0.106309	0.376029	0.173021	0.140389
4.4	0.160262	0.192982	0.0607553	0.0761697	0.03305	0.0773766	0.0193089	0.094844	0.0948746	0.0582072	0.22293	0.131474	0.0710466	0.292808	0.0444015	0.401777	0.0796577	0.185185	0.337711	0.0867898	0.310156	0.100684	0.174946
4.48	0.115276	0.159844	0.0648604	0.0402612	0.0387158	0.0700074	0.0325203	0.059198	0.0763359	0.0360885	0.191507	0.10757	0.0450726	0.260274	0.03861	0.389931	0.0612245	0.152593	0.277674	0.0756361	0.235133	0.0791789	0.131749
4.56	0.108716	0.119883	0.0463875	0.039173	0.0462701	0.0655859	0.0172764	0.060471	0.0545256	0.0128056	0.156688	0.104382	0.0206264	0.25	0.0302445	0.380059	0.0309414	0.140741	0.227017	0.0547229	0.213175	0.0596285	0.0151188
4.64	0.0749766	0.155945	0.047619	0.0304679	0.0349386	0.0537951	0.0152439	0.00700191	0.0458015	0.0209546	0.15414	0.113944	0.0404889	0.251712	0.033462	0.346496	0.044108	0.111111	0.210131	0.0658766	0.211345	0.0713587	0.0194384
4.72	0.081537	0.121832	0.0373563	0.0369967	0.00849858	0.0228445	0.0101626	0.0350095	0.0174482	0.0151339	0.107431	0.0932271	0.0420168	0.222603	0.023166	0.253702	0.0335747	0.111111	0.196998	0.0526316	0.189387	0.106549	0.0280778
4.8	0.0937207	0.119883	0.0496716	0.0163221	-0.00472144	0.0346352	0.0142276	0.0133673	0.0272628	0.0221187	0.103185	0.085259	0.0236822	0.210616	0.024453	0.178677	0.0243581	0.114074	0.169794	0.0484489	0.209515	0.085044	0.0669546
4.88	0.076851	0.12768	0.0369458	0.0228509	0.0292729	0.0493736	-0.00203252	0.0235519	0.0294438	-0.00116414	0.0734607	0.0454183	0.0374332	0.193493	0.014157	0.1846	0.0190915	0.08	0.134146	0.0470547	0.165599	0.0772239	0.049676
4.96	0.0618557	0.0955166	0.0143678	0.0206746	0.0160529	0.00073692	0.0101626	0.0120942	0.0534351	0	0.0785563	0.0342629	0.0145149	0.203767	0.002574	0.192498	0.0388413	0.0859259	0.146341	0.0254444	0.174748	0.0967742	0.0712743
5.04	0.0506092	0.112086	0.0324302	0	0.0160529	0.0036846	0.00304878	0.0171865	0.0218103	0.0128056	0.0760085	0.0629482	0.0252101	0.184932	0.002574	0.141165	0.0335747	0.103704	0.114447	0.0568142	0.167429	0.0107527	0.0237581
5.12	0.0946579	0.114035	0.0307882	0.0282916	-0.0103872	-0.00663228	-0.00914634	0.00700191	0.0130861	0.0174622	0.0692144	0.0677291	0.0175707	0.169521	0.027027	0.151037	-0.00855826	0.0711111	0.0853659	0.0442663	0.138152	0.0537634	0.114471
5.2	0.0731022	0.101365	0.020936	0.0195865	0.0141643	0.00221076	0.0193089	0.0133673	0.0141767	0.00582072	0.0403397	0.0262948	0.0236822	0.169521	0	0.105627	0.0243581	0.0518519	0.0909944	0.00941095	0.105215	0.0713587	0.0539957
5.28	0.102156	0.0711501	0.0357143	-0.00870511	0.00849858	0.0331614	0	0.00827498	0.0207197	0.0186263	0.0267516	0.0390438	0.0236822	0.138699	0.018018	0.0878578	0.0164582	0.0518519	0.097561	0.0254444	0.134492	0.0400782	0.0151188
5.36	0.116214	0.0692008	0.0168309	-0.0163221	0.0368272	-0.0140015	-0.00914634	0.000636537	0.0174482	0.0151339	0.0530786	0.0310757	0.0236822	0.145548	0.00900901	0.0839092	0.00987492	0.042963	0.0750469	0.00104566	0.108875	-0.0127077	0.049676
5.44	0.126523	0.109162	0.022578	-0.00326442	-0.000944287	0.00221076	0.00101626	-0.00318269	0.0207197	0.00232829	0.0301486	0.0247012	0.00993125	0.133562	0	0.0997038	0.00987492	0.0503704	0.0384615	0.00662252	0.0722781	0.0322581	0.0928726
5.52	0.126523	0.0838207	0.0266831	0	-0.00472144	0.018423	-0.0243902	0.0197327	0.0174482	-0.00116414	0.044586	0.0645418	0.0297937	0.116438	-0.002574	0.0858835	0.0467413	0.0311111	0.0787993	0.0142907	-0.00274474	0.0596285	0.0194384
5.6	0.0909091	0.0487329	0.0172414	0.0174102	0.000944287	-0.00515844	0.0050813	-0.000636537	0.0119956	-0.00698487	0.0326964	0.0278884	0.0542399	0.125	0.0186615	0.0799605	0.0283081	0.0192593	0.0393996	0.0233531	0.0704483	0.0400782	-0.0237581
5.68	0.0974695	0.0623782	0.0176519	0	-0.00849858	-0.00515844	0.00406504	-0.00318269	0.00436205	0.00232829	0.0292994	0.0310757	0.0145149	0.114726	0.0212355	0.0542942	0.0190915	0.0311111	0.0393996	0.0191704	0.032022	-0.00488759	-0.0367171
5.76	0.0637301	0.0711501	0.0176519	0.0217628	0.00661001	0.0154753	0.0050813	0.0120942	0.0087241	0.00698487	0.0284501	0.0278884	0.0175707	0.0873288	0.0199485	0.0542942	0.0243581	0.037037	0.0225141	0.00104566	0.0283623	-0.0146628	-0.075594
5.84	0.0656045	0.0545809	0.0213465	0.0141458	0.00283286	0.00221076	-0.00813008	0.0286442	-0.0152672	-0.0104773	0.0318471	0.0358566	0.0145149	0.0993151	0.0225225	0.0681145	0.0138249	0.00592593	0.0469043	0.0108052	-0.0137237	-0.00684262	0.00215983
5.92	0.0562324	0.0653021	0.0250411	0.0184984	0.000944287	0.0125276	-0.0132114	0.0350095	-0.00981461	-0.0104773	0.0309979	0.0247012	0.0252101	0.111301	0.034749	0.0582428	-0.00987492	0.00444444	0.0225141	0.0352039	-0.00640439	0.00293255	0.0842333
6	0.0393627	0.0711501	0.0147783	0.0261153	0.0141643	0.00073692	-0.00609756	0.0108211	0.0109051	0.0104773	0.0326964	0.0310757	0.0236822	0.0890411	0.0122265	0.0562685	0.0151415	0.0222222	-0.000938086	0.0233531	0.00274474	-0.00488759	0.0799136
6.08	0.0693533	0.0701754	0.0127258	0.0261153	-0.00283286	-0.00221076	-0.00609756	0.00700191	0.0185387	-0.00465658	0.0292994	0.00876494	0.0420168	0.0633562	0.0032175	0.0325765	0.0348914	0.0325926	0.0403377	0.016382	0.00823422	0.00879765	-0.00215983
6.16	0.0506092	0.0565302	0.0106732	0.0119695	0.0236072	-0.00663228	-0.00406504	-0.000636537	0.0130861	-0.0128056	0.0259023	0.0167331	0.00993125	0.0924658	0.005148	0.0325765	0.0230415	-0.00888889	0.0140713	-0.00104566	-0.063129	0.028348	0.11879
6.24	0.0852858	0.037037	0.0197044	0.031556	-0.0160529	0.00663228	-0.00609756	0.0184596	0.0087241	0.00931316	0.0259023	0.0247012	0.0252101	0.0804795	0.0148005	0.0404738	0.00329164	0.00888889	0	0.0400837	-0.0265325	0.00684262	0.049676
6.32	0.00843486	0.0516569	0.0143678	0.0261153	-0.0179415	-0.00810612	0.00406504	-0.00318269	0.0196292	-0.016298	0.0208068	0.0342629	0.00687548	0.0958904	0.011583	0.0286278	-0.0138249	0.0148148	0.0375235	0.00662252	-0.0228728	0.0166178	0.075594
6.4	0.0534208	0.0565302	0.00369458	0.00979325	0.0141643	-0.00957996	-0.00914634	0.00572883	-0.0163577	0.0116414	-0.00552017	0.00557769	0.0313216	0.0958904	0.020592	0.0207305	0.0190915	0.0162963	-0.0159475	0.0282328	-0.00274474	0.0127077	0.049676
6.48	0.0618557	0.0409357	0.0110837	0.00217628	0.0160529	-0.0110538	-0.00813008	-0.00190961	0.00109051	-0.00465658	0.018259	0.0151394	0.0252101	0.0582192	0.00965251	0.0661402	0.0296248	0.0222222	0.0243902	0.0149878	-0.0265325	0.00684262	0.0194384
6.56	0.0299906	0.0331384	0.00574713	0.0152339	-0.00661001	-0.00073692	-0.0172764	0.0337365	-0.00436205	0.00349243	0.0216561	0.0151394	0.0374332	0.0667808	0.00579151	0.0167818	0.0111916	0.00296296	-0.00562852	0.0386894	0.010064	-0.0166178	-0.0410367
6.64	0.0402999	0.0477583	0.00287356	0.00108814	0.0141643	-0.00515844	-0.00406504	0.0502864	0.0283533	0.024447	0.0174098	0.0215139	0.0359053	0.0616438	-0.0032175	0.0029615	0.0151415	0.0162963	-0.032833	0.0533287	0.0155535	-0.0107527	0.062635
6.72	0.0253046	0.039961	0.0176519	0.0054407	0.00472144	0.0361091	-0.0111789	0.0197327	-0.00109051	0.0151339	0.0174098	-0.00239044	0.0236822	0.0410959	0.00965251	-0.0029615	0.00197498	0.00888889	-0.0140713	0.05542	-0.00274474	0.0146628	-0.153348
6.8	0.0215558	0.0438596	0.0229885	-0.00870511	-0.0387158	-0.00073692	-0.00914634	0.0159134	0.0207197	0.0186263	-0.011465	0.0167331	0.026738	0.0462329	0.0173745	0.0365252	0.000658328	-0.0103704	-0.011257	0.0442663	-0.00457457	-0.0107527	-0.0453564
6.88	0.00937207	0.0419103	0.0127258	-0.00326442	0.00472144	0.00663228	0.0335366	0.0413749	0.0196292	-0.016298	0.0301486	0.00398406	0.0236822	0.0376712	0.00772201	0.00691017	0.0151415	0	0.021576	0.0261415	-0.0228728	0.0244379	-0.105832
6.96	0.0149953	0.0341131	0.0106732	0.0239391	0.00472144	-0.0213707	-0.0193089	0.0222788	0.00218103	0.00582072	0.011465	-0.00239044	0.00840336	0.0393836	0.016731	0.0148075	0.00855826	0.0222222	0.00844278	0.022656	-0.00457457	0.0537634	0.0280778
7.04	0.00749766	0.0341131	0.00615763	0.0272035	-0.0160529	0.0243183	0.00711382	0.0222788	-0.00654307	0.00465658	0.0326964	-0.00557769	0.0145149	0.0428082	-0.001287	0.00691017	0.0111916	0.0133333	0.00469043	0.0519345	-0.00640439	0.0322581	-0.0453564
7.12	0.0234302	0.0233918	0.0090312	0.00652884	0.00661001	-0.0125276	0.0243902	0.0515595	0.0207197	-0.00814901	0.0276008	0.0199203	-0.00687548	0.0239726	0	0.0325765	0.0296248	0.00148148	0.00938086	0.0184733	0.021043	0.0146628	0.0323974
7.2	0.0393627	0.0506823	0.00615763	0.0163221	-0.0103872	0.0228445	0.00304878	0.0388288	0	-0.00931316	0.0309979	0.0151394	0.0236822	0.0171233	0.003861	0.0286278	0.0151415	0.0177778	-0.0272045	0.0324155	0.0338518	-0.028348	0.00215983
7.28	0.0281162	0.0253411	-0.00492611	-0.00761697	0.0141643	0.0125276	0.027439	-0.0273711	0	0.00232829	0.0276008	0.0215139	0.0175707	0.0136986	0.023166	0.0325765	-0.000658328	0.0192593	-0.0450281	0.0198676	-0.0430009	-0.00293255	0.0323974
7.36	0.0112465	0.0194932	0.0143678	-0.00870511	0.0103872	0.0331614	-0.00609756	0.026098	-0.0163577	0.00232829	0.0157113	0.0119522	0.00840336	0.0188356	0.010296	-0.0148075	0.0138249	0.00444444	-0.0393996	0.00313698	-0.0228728	-0.0127077	-0.0928726
7.44	0.0440487	0.0389864	0.0168309	0.0489663	0.0141643	0.0198968	0.00406504	0.00700191	0.00218103	0.00582072	0.0140127	0.00557769	-0.00993125	0.0376712	0.00836551	0.0167818	0.0520079	-0.00444444	-0.0375235	0.0589055	-0.0192132	0.0654936	-0.0323974
7.52	-0.00468604	0.000974659	0.00656814	0.0108814	-0.01983	0.00810612	0.0132114	0.0108211	-0.0109051	-0.0197905	0.0191083	0.0135458	0.0145149	0.0342466	0.0109395	0.00691017	-0.000658328	0.00888889	0.00562852	0.0456605	-0.00457457	0.0107527	-0.0712743
7.6	0.00468604	0.0116959	0.00533662	0.00761697	0.000944287	0.018423	0.0142276	0.0235519	0.00436205	-0.00582072	0.00976645	0.0199203	-0.00534759	0.0291096	0.003861	0.0187562	0.0256748	-0.00444444	0.00281426	0.0463576	0.000914913	0.0107527	-0.0280778
7.68	0.031865	0.0107212	0	-0.0130577	0.00283286	0.0302137	0.00914634	0.0120942	0.0119956	-0.00116414	0.0292994	0.000796813	0.0343774	0.00171233	0.002574	0.0384995	0.0243581	0.00296296	-0.0281426	0.0630882	-0.0393413	-0.000977517	0.0194384
7.76	0.0234302	0.0165692	-0.00410509	-0.00870511	0.00283286	0.0140015	0.0243902	0.0184596	0	-0.00931316	0.00552017	0.0199203	0.00993125	0.0188356	0.015444	0.0286278	0.0243581	-0.00592593	-0.0365854	0.0609969	-0.00823422	0.0127077	-0.0539957
7.84	0.00937207	-0.000974659	0.0131363	0.0141458	-0.00849858	0.0287399	0.0162602	0.0273711	-0.00545256	-0.0104773	0.0106157	-0.0151394	0.012987	-0.00171233	0.0225225	0.0325765	0.0335747	-0.00148148	-0.0187617	0.0512374	-0.0118939	0.0478983	-0.0237581
7.92	0.0131209	0.0224172	0.00369458	0.0130577	0.0292729	0.018423	-0.0050813	0.00318269	0.0130861	-0.00232829	0.0250531	-0.0103586	-0.000763942	0.0171233	0.00579151	0.0266535	-0.000658328	0.0207407	-0.0140713	0.0575113	0.00823422	-0.0185728	-0.0280778
8	0.0243674	0.0175439	0.0045156	0.00326442	0.0122757	0.018423	-0.0162602	0.0375557	-0.0163577	-0.0128056	0.0233546	0.0103586	-0.000763942	-0.00342466	-0.0019305	0.0029615	0.036208	0.0118519	-0.0459662	0.0289299	-0.032022	0.0459433	-0.0712743
