# Supplementary material for: Perforation of the host cell plasma membrane during Toxoplasma invasion requires rhoptry exocytosis
Source: EMBO Rep. 2025 Sep 19;26(20):5027–47. doi: 10.1038/s44319-025-00564-9 (PMC12549874; doi:10.1038/s44319-025-00564-9)
Supplement: Supplementary file 9 — Source data Fig. 2 [file 44319_2025_564_MOESM9_ESM.zip › Figure 2/2D/WT_transients_invasions_replicate3.xlsx]

## Sheet: Data
Technical replicate	+transient +invasion	+transient –invasion	Total parasites
1	13	0	59
2	8	0	70
3	9	0	96
