# Supplementary material for: Perforation of the host cell plasma membrane during Toxoplasma invasion requires rhoptry exocytosis
Source: EMBO Rep. 2025 Sep 19;26(20):5027–47. doi: 10.1038/s44319-025-00564-9 (PMC12549874; doi:10.1038/s44319-025-00564-9)
Supplement: Supplementary file 9 — Source data Fig. 2 [file 44319_2025_564_MOESM9_ESM.zip › Figure 2/2E/consensus_fluorescence_change_by_time_8mM-CaCl2.xlsx]

## Sheet: Data
Time (s)	Transient 1 (ΔF/F)	Transient 2 (ΔF/F)	Transient 3 (ΔF/F)	Transient 4 (ΔF/F)	Transient 5 (ΔF/F)	Transient 6 (ΔF/F)	Transient 7 (ΔF/F)	Transient 8 (ΔF/F)	Transient 9 (ΔF/F)	Transient 10 (ΔF/F)	Transient 11 (ΔF/F)	Transient 12 (ΔF/F)	Transient 13 (ΔF/F)	Transient 14 (ΔF/F)	Transient 15 (ΔF/F)	Transient 16 (ΔF/F)	Transient 17 (ΔF/F)	Transient 18 (ΔF/F)	Transient 19 (ΔF/F)	Transient 20 (ΔF/F)	Transient 21 (ΔF/F)	Transient 22 (ΔF/F)	Transient 23 (ΔF/F)	Transient 24 (ΔF/F)	Transient 25 (ΔF/F)	Transient 26 (ΔF/F)	Transient 27 (ΔF/F)	Transient 28 (ΔF/F)
0.08	-0.0160477	0.00114325	-0.0448398	-0.0109047	-0.0096648	-0.0149934	-0.061224	-0.0123574	-0.0370186	-0.0136508	-0.0004331	-0.005088	-0.0354436	-0.0212835	-0.0026021	0.00597495	0.00078073	-0.0076544	-0.0103615	-0.0007539	0.00893424	-0.01811	-0.0002076	-0.0312073	-0.0102866	-0.0485888	-0.0045641	-0.0228331
0.16	-0.0158767	0.00405503	-0.0390963	-0.0095594	-0.0139076	-0.0212534	-0.0596357	-0.0178679	-0.0357671	0.00830832	0.00167982	-0.0119634	-0.0368062	-0.0230827	-2.17e-06	0.00369699	-0.0056657	-0.007984	-0.0143841	-0.0031082	0.0141	-0.0163689	-0.0064792	-0.0357781	-0.0105299	-0.04951	-0.0026278	-0.0241524
0.24	-0.0224301	0.0022171	-0.0384169	-0.010704	-0.010321	-0.0157278	-0.0592365	-0.0156043	-0.0356042	0.033405	-0.0028999	-0.0072636	-0.044977	-0.0236055	-0.0001212	0.00432781	-0.0003073	-0.0097399	-0.0153132	-0.0036459	0.00479686	-0.016954	0.00204557	-0.0252923	-0.0094917	-0.0492774	-0.006381	-0.0247051
0.32	-0.0203104	0.00259985	-0.0404606	-0.0113134	-0.005118	-0.0170474	-0.0622346	-0.0134792	-0.0371163	0.0541169	-0.0016646	-0.0063668	-0.0396879	-0.0192868	0.00345198	0.00531233	-0.002366	-0.0076781	-0.0187525	-0.0015498	0.00746476	-0.0157256	0.00066441	-0.0261104	-0.0060469	-0.0473438	-0.0086753	-0.024567
0.4	-0.0181874	-0.0039799	-0.0369092	-0.0103984	-0.0095455	-0.018074	-0.0586258	-0.0170209	-0.0380729	0.0553652	-0.0033212	-0.0065995	-0.0387588	-0.01842	-0.0045368	0.00386345	-0.0006134	-0.0121538	-0.0142537	-0.0002051	0.0126769	-0.0188644	-0.000544	-0.0318989	-0.0064497	-0.0433692	-0.0095476	-0.0239273
0.48	-0.0165332	-0.0045923	-0.039182	-0.0120215	-0.0020827	-0.0145567	-0.0588544	-0.0138766	-0.0334397	0.0550775	-0.0050191	-0.0061099	-0.0374088	-0.0155197	-0.0032561	0.00613817	-0.0019377	-0.0042567	-0.0151676	-0.0032956	0.00851897	-0.0230733	-0.0026025	-0.0353894	-0.0072483	-0.047402	-0.0030767	-0.0240566
0.56	-0.0154481	-0.0088133	-0.0327804	-0.0093243	-0.0054381	-0.0159212	-0.0587161	-0.0160019	-0.0373501	0.0546303	-0.0080616	-0.0052523	-0.0366013	-0.0189918	-0.001162	0.00296817	0.00164948	-0.0086837	-0.0142072	-0.009959	0.00398633	-0.0179278	0.00414271	-0.031293	-0.0056722	-0.0487879	-0.0034467	-0.0222423
0.64	-0.0164445	-0.0063694	-0.036547	-0.009592	-0.0087746	-0.0162792	-0.0633198	-0.0191624	-0.03964	0.0531878	-0.0044324	-0.0026859	-0.0383914	-0.0149873	-0.0063941	0.00356654	-0.0006622	-0.0133586	-0.0183424	-0.0061836	0.00457896	-0.0177245	-0.0001527	-0.0280956	-0.0084211	-0.0463591	-0.0029309	-0.0236843
0.72	-0.0180696	-0.0048248	-0.0353935	-0.0117501	-0.0045898	-0.0193146	-0.0629191	-0.0164564	-0.0425145	0.051023	-0.0010058	-0.0004461	-0.03097	-0.0196656	-0.0058975	0.0073255	0.00160706	-0.0090208	-0.0154357	-0.0010543	0.00593739	-0.01855	-0.001108	-0.0319314	-0.0085682	-0.0539594	-0.0030659	-0.024129
0.8	-0.0199711	-0.0124505	-0.0367306	-0.0104977	-0.0033639	-0.0186232	-0.0584143	-0.0166341	-0.0331778	0.0417154	-0.005015	-0.0091845	-0.0315667	-0.0187266	0.00332552	0.00372262	-0.0018632	-0.0037417	-0.0156089	-0.0021302	0.0019379	-0.0179418	6.9871e-05	-0.0292595	-0.0060036	-0.0499424	-0.0031078	-0.0263885
0.88	-0.0118756	-0.0182684	-0.036499	-0.0094445	-0.0044589	-0.0159998	-0.0629507	-0.0152167	-0.0377022	0.0427931	-0.0051731	-0.0088765	-0.0377472	-0.019605	-0.0045753	0.00468605	0.006636	-0.0094378	-0.0190861	-0.0065234	0.00916424	-0.0223276	-0.0034303	-0.0286455	-0.0090801	-0.0464854	-0.00937	-0.0300162
0.96	-0.0157414	-0.0131166	-0.0333554	-0.0123801	-0.0084165	-0.0180589	-0.063914	-0.0191068	-0.036603	0.0363245	-0.0004785	-0.0047783	-0.0383875	-0.0193393	-0.0033398	0.00714216	-0.0015682	-0.0071756	-0.0107778	-0.003663	0.00060527	-0.0187496	-0.0022758	-0.029988	-0.0081285	-0.0494472	-0.0079103	-0.0229921
1.04	-0.0155621	-0.0177297	-0.0436428	-0.0100876	-0.0068347	-0.0201637	-0.0571837	-0.0166453	-0.0371502	0.0293824	-0.000661	-0.007689	-0.0377445	-0.0179892	-0.0010213	0.00543304	-0.0020202	-0.0077436	-0.01144	-0.0026238	-0.002729	-0.0163293	-0.0085702	-0.0282145	-0.0127904	-0.0481493	-0.0033097	-0.0230405
1.12	-0.0127898	-0.0121329	-0.0423429	-0.0077733	-0.0111279	-0.0178221	-0.0631851	-0.0150264	-0.0350051	0.0347202	-8.382e-05	-0.0072273	-0.0377465	-0.0199197	-0.0022289	0.00642827	-0.0027109	-0.0114853	-0.0116702	-0.0046962	0.00299264	-0.0216648	-0.0063923	-0.0210836	-0.0187131	-0.0458245	-0.0041098	-0.0310946
1.2	-0.012343	-0.0127997	-0.0385535	-0.0121229	-0.0080655	-0.0165376	-0.0577628	-0.0148272	-0.0380918	0.0471888	-0.0038327	-0.0074018	-0.0361652	-0.0150828	-0.0016425	0.00318818	0.0014199	-0.0041306	-0.0108432	0.00036413	-8.947e-05	-0.0229287	-0.0019409	-0.0294061	-0.0148181	-0.0446612	-0.0027959	-0.0289323
1.28	-0.0137318	-0.0189759	-0.0327522	-0.0107245	-0.0089413	-0.0228081	-0.0621214	-0.0162162	-0.0380068	0.050272	-0.0014328	-0.007117	-0.0377419	-0.0161672	0.00026563	0.00321284	0.00274187	-0.0045894	-0.014247	0.00016432	0.00159843	-0.0174134	0.00186873	-0.0317327	-0.0149443	-0.0496904	-0.0023118	-0.0291503
1.36	-0.0099275	-0.0219321	-0.0397639	-0.0119092	-0.0025455	-0.0194783	-0.0595604	-0.015808	-0.0336973	0.0550964	-0.0038029	-0.0065281	-0.0376031	-0.0207359	-0.0050569	0.00135218	-0.0008735	-0.0063978	-0.0133007	-0.0077709	-0.0003179	-0.018091	0.000296	-0.0313728	-0.0114654	-0.048003	-0.0050307	-0.0305378
1.44	-0.0062403	-0.0185088	-0.036734	-0.0119396	-0.004768	-0.0194568	-0.0562146	-0.0155602	-0.0356474	0.0550594	-0.0043823	-0.0091621	-0.0368141	-0.0207673	-0.0023002	0.00452867	-0.0009397	-0.008655	-0.0129133	-0.005972	0.00256843	-0.0168416	-0.0013499	-0.0308403	-0.0176656	-0.0468133	0.0005138	-0.0273843
1.52	-0.0129588	-0.0091803	-0.0343732	-0.0087923	-0.0016383	-0.0118913	-0.0622547	-0.0139732	-0.0339235	0.0561698	-0.0028142	-0.0067389	-0.0346236	-0.0159586	-0.0008992	-0.0001197	-0.0001554	-0.0019576	-0.0149234	-0.0014618	0.00072053	-0.0181298	-0.0040711	-0.0219342	-0.0107226	-0.0475024	-0.000372	-0.0261624
1.6	-0.0109679	-0.0150719	-0.0402077	-0.0103483	-0.0054131	-0.0198153	-0.0589168	-0.0171101	-0.0356196	0.0452674	-0.0058665	-0.0074056	-0.0338927	-0.0154576	-0.0010529	0.00132102	0.00525654	-0.0102031	-0.0104081	-0.0100024	0.00323317	-0.0133421	-0.000547	-0.0248461	-0.011977	-0.0505546	-0.0039079	-0.0227211
1.68	-0.0085413	-0.015637	-0.0374154	-0.0083392	-0.0023358	-0.0182427	-0.0596737	-0.0191591	-0.0335493	0.0432082	-0.00213	-0.0020126	-0.0393119	-0.0236272	-0.0015811	-8.761e-05	-0.0028731	-0.0089609	-0.0145384	-0.0048099	0.00642844	-0.0221763	0.00187585	-0.0268905	-0.0118148	-0.0477997	-0.0053683	-0.0287112
1.76	-0.0088475	-0.0211444	-0.0342777	-0.008287	-0.0048759	-0.0156665	-0.0583083	-0.0158504	-0.0362469	0.0374562	-0.0021481	-0.0087844	-0.0308464	-0.0187256	2.1697e-06	0.0017393	-0.0022978	-0.0062417	-0.018138	-0.0055217	0.00455633	-0.0166817	0.00088342	-0.0294093	-0.0141194	-0.0455824	-0.0069137	-0.0324688
1.84	-0.0060843	-0.0088584	-0.0348977	-0.0097874	-0.0069291	-0.019695	-0.0640674	-0.0199837	-0.032963	0.0368226	-0.0053871	-0.0096619	-0.0400818	-0.0151454	-0.002563	0.00072655	0.00313838	-0.0070732	-0.0127456	-0.0060055	0.00192106	-0.0165978	-6.987e-05	-0.0221992	-0.0131176	-0.0474343	-0.0047843	-0.025515
1.92	-0.0065699	-0.0189495	-0.0394996	-0.0110654	-0.0062245	-0.0144954	-0.0550585	-0.0161724	-0.036931	0.0308731	-0.0040206	-0.0111252	-0.0373725	-0.0182377	0.00179124	0.0042986	-0.0042787	-0.0078385	-0.0153102	-0.0021138	-0.0018353	-0.0197077	-0.0023184	-0.0205739	-0.014118	-0.0467745	-0.0044318	-0.0271062
2	-0.0055443	-0.0179643	-0.0420317	-0.0122595	-0.0074489	-0.0171384	-0.053964	-0.0209574	-0.0361104	0.0286043	-0.0029742	-0.008659	-0.0393337	-0.0173249	-0.0046137	0.00144953	0.00266098	-0.0088136	-0.0106284	-0.0066056	0.00224738	-0.0205902	0.00258015	-0.0290082	-0.0092428	-0.051396	-0.0071919	-0.0279054
2.08	-0.0044223	-0.0097276	-0.0393655	-0.0110317	-0.0084111	-0.0139426	-0.0633205	-0.0226136	-0.0322723	0.0282479	-0.0005943	-0.0092208	-0.0367361	-0.0174426	-0.0033801	-0.0012308	-0.000437	-0.0080695	-0.0139795	0.00053896	0.00189632	-0.0177844	0.00057142	-0.0312029	-0.0065511	-0.048184	-0.0063344	-0.0322269
2.16	-0.0043997	-0.0143607	-0.037791	-0.0134327	-0.0023353	-0.0214505	-0.0578538	-0.0177164	-0.0374495	0.0225684	-0.0023818	-0.0064394	-0.0400309	-0.0184109	-0.0026579	-0.0005562	-0.0033243	-0.0069196	-0.0169867	-0.0042742	-0.0055569	-0.0213021	-0.0003804	-0.0319233	-0.005245	-0.0493061	-0.0002032	-0.0314048
2.24	-0.0070774	-0.0214849	-0.0396847	-0.0090625	-0.007692	-0.0189424	-0.05383	-0.0184928	-0.0395894	0.0206894	-0.0003515	-0.0027362	-0.0348218	-0.016247	0.00192576	-0.0006331	-0.001596	-0.0071899	-0.0128753	-0.0142569	-0.0001611	-0.0235113	-0.0039801	-0.0095811	-0.013553	-0.0457551	-0.0050611	-0.0339068
2.32	-0.0130565	-0.0116249	-0.0391612	-0.0087567	-0.0082368	-0.0170154	-0.0563917	-0.0191727	-0.0344835	0.0192981	-0.005335	-0.0042228	-0.0342661	-0.0166158	-0.0016542	-0.0009848	0.0020904	-0.0009982	-0.0112442	-0.0081613	-0.0021232	-0.0196259	-0.0024089	-0.0087956	-0.0132148	-0.0448451	-0.0089939	-0.0322335
2.4	-0.0104758	-0.0185502	-0.0418585	-0.0138039	-0.0067903	-0.0155659	-0.0584495	-0.019293	-0.0374148	0.0155665	-0.0049306	-0.0074208	-0.0383577	-0.017727	-0.0044172	0.00221371	-0.0030139	-0.0075482	-0.008376	-0.0106123	-0.002139	-0.0222218	0.00183621	-0.005305	-0.0106037	-0.0427999	-0.0001404	-0.0301507
2.48	-0.007923	-0.0172446	-0.0378489	-0.0123024	-0.0052089	-0.0206132	-0.0531785	-0.0196796	-0.0349945	0.00998011	-0.0022862	-0.0043512	-0.0367037	-0.0223498	0.00367515	0.00142259	-0.0012486	-0.0064952	-0.0075282	-0.0030267	0.00282317	-0.0155124	0.00192615	-0.0067441	-0.0088617	-0.0484683	-0.0046857	-0.0299602
2.56	-0.0016053	-0.0164791	-0.0353975	-0.0112942	-0.00553	-0.0165129	-0.0515737	-0.0223916	-0.0352375	0.0113706	-0.0019183	-0.0125417	-0.0357555	-0.0179452	0.00421819	-0.003698	0.00050396	-0.0076475	-0.0168704	-0.008488	-0.0015347	-0.0133334	-0.0087811	-0.0053208	-0.0156453	-0.0465031	-0.002147	-0.0299353
2.64	-0.0059995	-0.0209927	-0.0397787	-0.0099036	-0.0072531	-0.0123787	-0.0591548	-0.0215301	-0.0314179	0.00805732	0.00016382	-0.0087832	-0.0340163	-0.0171189	-0.000932	-0.0045303	-0.0023469	-0.0100658	-0.0069223	-0.0007519	-0.0036084	-0.0172072	-0.0048704	-0.0058517	-0.0131185	-0.0403164	-0.0017244	-0.0265291
2.72	-0.0058687	-0.0233193	-0.0441085	-0.0152503	-0.0109846	-0.0168055	-0.060346	-0.0218038	-0.038631	0.00633068	-0.004007	-0.0047031	-0.0406104	-0.0241762	-0.0012073	-0.0012824	-0.0051015	-0.0034551	-0.0083858	-0.0032141	-0.0062421	-0.0195705	-0.0051158	-0.0095132	-0.0154411	-0.0463673	-0.0070434	-0.0319916
2.8	-0.0078485	-0.0213154	-0.0448052	-0.0132683	-0.0137942	-0.0191454	-0.0574933	-0.0238999	-0.0369785	0.00634144	-0.000821	-0.0042993	-0.0312343	-0.0174745	-0.0037644	-0.0070075	-0.0026423	-0.0080145	-0.010738	-0.0081857	-0.0038211	-0.0187516	-0.0058303	-0.0021836	-0.0115258	-0.0421806	-0.002569	-0.025952
2.88	-0.0135052	-0.0191727	-0.0483561	-0.0126651	-0.0053552	-0.0172464	-0.0596171	-0.0242822	-0.0384849	0.00056146	-0.0029387	-0.0037197	-0.0316196	-0.0161581	0.00248678	-0.0024577	4.4806e-05	-0.0061699	-0.0131483	-0.0066338	-0.0039347	-0.0194507	-0.0063806	0.00071521	-0.0134738	-0.0446353	-0.0059462	-0.0322524
2.96	-0.0054919	-0.023677	-0.0412266	-0.0139079	-0.007381	-0.0146504	-0.0546765	-0.0211459	-0.0351028	0.00305786	-0.0032184	-0.0065526	-0.0305444	-0.0130346	0.00405578	-0.0011159	-0.0044076	-0.0123523	-0.0086563	-0.004501	0.00300054	-0.0214438	-0.000235	-0.0061432	-0.0152079	-0.0460665	0.00042333	-0.0293536
3.04	0.00497263	-0.0164083	-0.0410183	-0.0147875	-0.0006291	-0.0119123	-0.05985	-0.0232939	-0.0336515	-0.0005615	-0.0007944	-0.005145	-0.0386326	-0.0226493	0.00090228	-0.0011393	-0.0067601	-0.0061874	-0.0078324	-0.0070775	-0.0008526	-0.0214769	-0.0011451	-0.0045222	-0.0196085	-0.0461611	-0.0090952	-0.0078985
3.12	0.00073452	-0.0204547	-0.039229	-0.0119983	-0.0051999	-0.0176254	-0.0602041	-0.0192504	-0.0346296	-0.0008619	-0.0058379	-0.0047099	-0.0374934	-0.0212254	-0.0053551	-0.0026923	-0.0010032	-0.0062118	-0.0092947	-0.0098328	-0.0017463	-0.0236154	-0.001915	0.00167769	-0.0147462	-0.0414268	-0.0022152	0.0491206
3.2	-0.0049849	-0.0198037	-0.045062	-0.014122	-0.0036565	-0.0143774	-0.0596414	-0.0137297	-0.0331769	-0.0036153	-0.0050474	-0.0122545	-0.0362577	-0.0181402	-0.0001689	-0.0025544	-4.481e-05	-0.0087436	-0.0133283	-0.007602	-0.0108353	-0.0193503	-0.0061748	-0.0009063	-0.0103636	-0.0485177	-0.0058611	0.0808628
3.28	-0.0110799	-0.0292315	-0.0458572	-0.0135845	-0.0068687	-0.0147259	-0.0583577	-0.0124395	-0.0327772	-0.0022733	-0.0037708	-0.0089243	-0.0375469	-0.0193206	-0.0039529	-0.0046231	-0.0028323	-0.0091357	-0.0173925	-0.0073365	-0.0063142	-0.0209422	-0.0017625	-0.0067056	-0.0186177	-0.0476681	-0.0025285	0.10166
3.36	-0.0014817	-0.0266796	-0.0378885	-0.0133032	-0.0090911	-0.0158416	-0.0558692	-0.0073204	-0.0299098	-0.0059446	-0.0056401	-0.0050724	-0.0320451	-0.0181286	-0.0054531	-0.0022614	-0.0060726	-0.0061437	-0.0143645	-0.0053601	-0.0071	-0.0201911	-0.0005109	0.00281714	-0.0147687	-0.0432076	-0.0052967	0.116382
3.44	-0.0019478	-0.023589	-0.0421301	-0.012623	-0.0084385	-0.0148338	-0.0576001	-0.0066587	-0.0318246	-0.0048776	-0.0048658	-0.0026365	-0.0369654	-0.0177381	-0.005595	-0.0005507	-0.0035888	-0.0128598	-0.0103438	-0.0112762	-0.0083406	-0.0191251	-0.0028642	-0.0010599	-0.0083082	-0.0487116	-0.0032071	0.129646
3.52	-0.0015393	-0.0256122	-0.0400751	-0.012906	-0.0100044	-0.0175463	-0.0602242	-0.000167	-0.0367584	-0.0032368	-0.0038076	-0.0074786	-0.0332669	-0.0171674	0.00142797	-0.0067232	-0.0033327	-0.0078766	-0.0143376	-0.005619	-0.0038847	-0.0234241	-0.0015918	-0.0016999	-0.0131148	-0.0444361	-0.0065478	0.139416
3.6	-0.0047188	-0.0260314	-0.036211	-0.0122439	-0.0064672	-0.0117998	-0.0628869	0.00448565	-0.0305168	-0.0111714	-0.0074368	-0.0090037	-0.0316037	-0.02129	0.00635441	0.00105364	-0.0026356	-0.0117874	-0.0098713	-0.003661	-0.0053737	-0.0018202	-0.001513	-0.0033714	-0.0101829	-0.0201936	-0.0029228	0.144607
3.68	-0.0038798	-0.024959	-0.0145826	-0.0102936	-0.0034203	-0.0121377	-0.0576618	0.00120502	-0.0295083	-0.0102705	-0.0071809	-0.0053862	0.0747929	0.00583172	-0.0011465	-0.0028238	-0.0014397	-0.0042716	-0.013324	-0.0056157	-0.0143385	0.0231518	-0.0006715	-0.0038844	-0.014472	0.0148377	-0.0012747	0.154796
3.76	0.00240555	-0.0217847	0.114615	-0.0104473	-0.0095345	-0.0094257	-0.0480522	-0.0009483	-0.0295633	-0.0088421	-0.0066288	-0.0046461	0.126204	0.0341349	-0.0042405	-0.007502	-0.0013243	0.0292522	-0.0066701	-0.0052713	-0.0049674	0.0357033	-0.0076053	0.00090955	-0.0122567	0.0519036	-0.0011431	0.161789
3.84	-0.0038655	-0.0216437	0.171207	0.0889014	-0.0054381	-0.0068933	0.132239	-0.0007142	0.0805823	-0.0112482	-0.0086636	-0.0109292	0.120471	0.0741905	0.00102193	-0.0038557	-0.0017101	0.0646201	-0.0056645	-0.0004377	-0.0026426	0.0403175	-0.0018819	1.4928e-05	-0.0103548	0.0726086	-0.0016305	0.168335
3.92	0.208456	0.00894925	0.206548	0.175266	0.0387702	0.0763456	0.201703	-0.0014134	0.201938	-0.013725	-0.0045305	-0.0064863	0.130346	0.0953631	-0.0036906	0.0440306	-0.0040912	0.100381	-0.0066291	0.0191904	-0.0044358	0.0455527	-0.0013977	0.0174769	0.169294	0.0732819	-0.0023631	0.170731
4	0.381196	0.21137	0.230255	0.231881	0.0915354	0.151723	0.226379	0.107914	0.28114	0.0126176	0.131465	0.109802	0.227825	0.0982705	0.00647157	0.0781923	0.0484143	0.115475	0.062811	0.0860172	0.103962	0.0444818	0.0690541	0.061208	0.295007	0.083153	0.0612278	0.164417
4.08	0.391272	0.2573	0.240607	0.241393	0.10531	0.154058	0.246943	0.18564	0.287302	0.0547636	0.199227	0.132171	0.250926	0.103329	0.0968765	0.0787212	0.0954445	0.121774	0.0956949	0.0966164	0.132017	0.0521443	0.145334	0.0746051	0.302838	0.0830067	0.0877039	0.170543
4.16	0.330024	0.216789	0.233138	0.206608	0.0940929	0.133555	0.243607	0.182596	0.266687	0.0402378	0.19734	0.123778	0.204936	0.0964132	0.0864496	0.0680381	0.0808445	0.11563	0.089145	0.0848716	0.120267	0.0503557	0.142679	0.0625744	0.259709	0.0799468	0.0846406	0.165047
4.24	0.276729	0.175743	0.219529	0.171651	0.0997073	0.10895	0.246343	0.167527	0.238371	0.0335168	0.164121	0.116904	0.175546	0.0917086	0.0611292	0.0520794	0.0707391	0.114451	0.0762363	0.0740779	0.0969098	0.0479623	0.10984	0.0536211	0.237559	0.0750228	0.0763192	0.161046
4.32	0.242105	0.147888	0.214602	0.137951	0.0902247	0.091821	0.239502	0.136014	0.209206	0.0293037	0.133121	0.0968997	0.151	0.0943408	0.0492957	0.0435455	0.0559865	0.0935128	0.0610097	0.0564899	0.0784355	0.0451081	0.0919886	0.0410063	0.204308	0.0717362	0.0786559	0.163216
4.4	0.209331	0.130769	0.194902	0.12236	0.0779644	0.0804405	0.229259	0.117156	0.186913	0.0299657	0.109264	0.0880675	0.125809	0.0934972	0.036223	0.0341503	0.0438711	0.0881949	0.0615024	0.050326	0.0672423	0.0434671	0.0701843	0.0326491	0.190666	0.0728384	0.0674555	0.164879
4.48	0.191542	0.111792	0.17398	0.103443	0.0737177	0.08326	0.22137	0.0988975	0.166792	0.0280386	0.0917224	0.081781	0.108599	0.104538	0.0342232	0.0326489	0.0394599	0.0738407	0.0548118	0.0444395	0.056656	0.035838	0.0563458	0.0403663	0.174297	0.071104	0.0654618	0.16272
4.56	0.168715	0.0980769	0.168037	0.0924387	0.0624855	0.0711936	0.215092	0.0858909	0.142061	0.0292261	0.0811825	0.0715661	0.0988836	0.102727	0.02958	0.0288996	0.0279357	0.0646463	0.0436377	0.0389999	0.0439133	0.0324009	0.0484775	0.0373833	0.157013	0.0663644	0.0595358	0.157094
4.64	0.163972	0.0875429	0.14986	0.0846929	0.0531786	0.0587417	0.197442	0.0754805	0.131774	0.0259863	0.0658463	0.0699038	0.0873877	0.0967547	0.0277197	0.0214437	0.0251265	0.0622218	0.0376339	0.031204	0.0366859	0.0269265	0.0371188	0.0299267	0.142783	0.0735052	0.0593285	0.145513
4.72	0.142586	0.0785694	0.137585	0.0775944	0.0460858	0.05549	0.195647	0.066255	0.117434	0.0228026	0.0586413	0.0606458	0.0778973	0.0832036	0.0238756	0.0196382	0.0272308	0.0575644	0.0325132	0.0291152	0.0304001	0.0309949	0.0306205	0.0219261	0.130916	0.0629209	0.0499963	0.140821
4.8	0.134631	0.0716341	0.133254	0.0772864	0.0461432	0.0434186	0.18349	0.0600736	0.102517	0.0152678	0.0529374	0.0497964	0.0721384	0.0826965	0.0147282	0.0173995	0.0230162	0.0495835	0.0310718	0.0221672	0.0257775	0.0320076	0.0254287	0.0249498	0.113545	0.0619632	0.0526133	0.139237
4.88	0.107386	0.0655336	0.128731	0.0701589	0.0430864	0.0449404	0.185754	0.0503017	0.0964098	0.00826573	0.0414043	0.0517401	0.0700701	0.0701643	0.0150574	0.0170727	0.0137974	0.0431827	0.0227659	0.022317	0.0240243	0.0299942	0.0237798	0.0139369	0.113044	0.0615919	0.046688	0.129073
4.96	0.109438	0.0631784	0.114671	0.0673867	0.0333726	0.0402918	0.174791	0.0465064	0.0885429	0.00463007	0.0411967	0.0444828	0.057548	0.0664972	0.0161509	0.0178908	0.0151558	0.0340551	0.0177701	0.0150614	0.0200727	0.0313606	0.0180722	0.0130966	0.105448	0.0580832	0.0422366	0.120266
5.04	0.0987667	0.0600027	0.100944	0.0623431	0.0324134	0.0325777	0.166323	0.0379395	0.0840291	0.00242037	0.0364516	0.0388423	0.0487541	0.0681085	0.0114879	0.00966383	0.0141852	0.031605	0.0163862	0.0156089	0.0206058	0.0229184	0.0149689	0.0171392	0.0863919	0.0548906	0.0420327	0.115504
5.12	0.0932848	0.0548945	0.096289	0.0569268	0.0388586	0.0292647	0.15107	0.0373539	0.0786511	-0.0042838	0.0344419	0.0396964	0.0459411	0.0612153	0.0136942	0.0102168	0.014274	0.0361519	0.0127952	0.00786032	0.00888266	0.0264373	0.0140187	0.0110853	0.0889735	0.0539359	0.0313913	0.105112
5.2	0.0812108	0.0521251	0.0841593	0.051823	0.0296521	0.0245361	0.146503	0.0308691	0.0820491	-0.0026137	0.0308679	0.0369674	0.046549	0.0563319	0.0111922	0.00401791	0.0123117	0.0309501	0.0131147	0.0112196	0.0131979	0.0266286	0.0107604	0.00843621	0.0762069	0.0494419	0.0312185	0.092945
5.28	0.0763544	0.0411019	0.0754321	0.0481531	0.0315845	0.0239266	0.146528	0.0285804	0.0757731	-0.0028763	0.0278931	0.0358264	0.0362795	0.0515364	0.00922336	0.00735211	0.00994885	0.0278146	0.00994166	0.0132677	0.00686634	0.0258667	0.0158704	0.00060827	0.0707796	0.0518648	0.0322549	0.0853941
5.36	0.0735225	0.0461914	0.0678414	0.0459591	0.0295433	0.0192122	0.131573	0.0248468	0.0739731	-0.0076655	0.0244477	0.0272548	0.0352526	0.0538543	0.00571094	0.0044469	0.00709397	0.0248483	0.00694187	0.0152625	0.0114853	0.0181538	0.00701124	0.006109	0.0669496	0.0533054	0.0337376	0.0777878
5.44	0.0701811	0.0368308	0.0665063	0.0446302	0.0256316	0.0192684	0.126456	0.0224154	0.065008	-0.009339	0.0237064	0.0297845	0.0349943	0.0598303	0.00735495	0.00348022	0.00329302	0.0251822	0.00536516	0.0131237	0.01031	0.0237356	0.0056504	0.00328616	0.064497	0.0542578	0.0172168	0.0723289
5.52	0.0621548	0.0372514	0.065725	0.0390552	0.0255003	0.0201614	0.118665	0.01967	0.057801	-0.0065462	0.0189555	0.0251776	0.0266431	0.0541539	0.00798354	0.00164682	0.00543735	0.0181465	0.00425363	0.00540935	0.00376422	0.0194862	0.00572459	0.00310159	0.0542212	0.0513325	0.0242447	0.0627752
5.6	0.0510364	0.0330083	0.0652322	0.031615	0.0238206	0.0134286	0.110818	0.0202264	0.0557078	-0.0130764	0.0192006	0.0293329	0.0279812	0.0529492	0.00361192	0.00282085	0.00538025	0.022277	0.00809992	0.013386	0.0043558	0.018674	0.00394149	0.00230957	0.0464685	0.0517497	0.0222117	0.0582897
5.68	0.0471395	0.0365482	0.0576098	0.0315179	0.0194945	0.0148041	0.100299	0.0188933	0.0505429	-0.0087286	0.0197007	0.0293734	0.0334394	0.0514556	0.00743988	8.7614e-05	0.00566812	0.0142338	0.00611985	0.00570841	0.00150632	0.0145518	0.00750567	0.00635002	0.0426297	0.0516163	0.0204468	0.0582041
5.76	0.0485503	0.0317598	0.0586148	0.0277027	0.0159782	0.0127445	0.0919692	0.0120305	0.0454493	-0.0128944	0.0131935	0.023111	0.0312099	0.0540084	0.00508421	0.0011896	0.0035563	0.0146914	-0.0042536	0.00792736	0.00101474	0.0106309	0.00439171	0.00959954	0.0454316	0.0554687	0.0100324	0.0490029
5.84	0.0447524	0.0333417	0.0505719	0.025241	0.0205151	0.0135923	0.0802968	0.0119721	0.0478365	-0.0137416	0.0140446	0.0210697	0.0212298	0.0507989	0.00736921	-0.0016621	0.00778548	0.013406	0.0171862	0.0102607	-0.0007068	0.0107135	0.00795335	-1.493e-05	0.0418633	0.0480089	0.0203051	0.0433016
5.92	0.0401252	0.032574	0.0560773	0.0254707	0.014308	0.0102863	0.0763253	0.0082837	0.0390827	-0.018595	0.018765	0.0155407	0.0224219	0.0577906	0.00927296	-0.0039683	0.00702537	0.0163986	0.0138375	0.00489668	0.00447265	0.0115981	0.00639027	0.00586145	0.0336516	0.0529482	0.0180635	0.0416644
6	0.0380462	0.0252795	0.0456543	0.0222656	0.0155329	0.00900362	0.0712278	0.00857436	0.0415914	-0.0150153	0.0143666	0.0138403	0.0194926	0.063813	0.00990713	-0.0015037	-0.0014861	0.0150322	0.0140726	0.00400805	-0.0028305	0.00779164	-0.0023642	0.00288282	0.0357249	0.0486264	0.0134723	0.0380724
6.08	0.0273746	0.0234709	0.0403141	0.0225188	0.0165645	0.00791624	0.0688703	0.00726187	0.031016	-0.0165184	0.012167	0.0210296	0.0194311	0.0645687	0.00710822	-0.0034137	0.00069905	0.0133374	0.00906027	0.00620399	1.4737e-05	0.00971203	0.00719671	0.00382576	0.0331456	0.0431142	0.0147801	0.0312983
6.16	0.0310008	0.0198867	0.036694	0.0191909	0.0153731	0.00981345	0.0620304	0.00987107	0.0357543	-0.0164124	0.0112431	0.0112815	0.0168044	0.0534578	0.00245578	-0.0027933	-0.0008041	0.0120771	0.00839678	-0.0012804	-0.0029358	0.0113597	0.00353395	0.00429804	0.0216643	0.0431236	0.00458305	0.0298563
6.24	0.0272477	0.0195146	0.034823	0.0186712	0.0118049	0.00813253	0.0570274	0.00585118	0.0244618	-0.01506	0.0132481	0.0157135	0.014045	0.0538346	0.00379479	-0.0043187	-0.0002724	0.0114197	0.0145567	0.00072891	-0.0040137	0.00598571	0.00558943	0.00427361	0.0248782	0.039441	0.0148902	0.0250611
6.32	0.0232918	0.0154911	0.0330703	0.0172333	0.0101202	0.0103608	0.0573772	0.0038371	0.0195637	-0.0160137	0.00840545	0.0113935	0.00941143	0.0519425	0.00472342	-0.0044015	0.00375852	0.00968	0.0117485	0.00631967	-0.0025063	0.0106557	0.00296583	0.00541794	0.0280658	0.0388628	0.0141239	0.0219703
6.4	0.0153051	0.0149345	0.0308975	0.0122952	0.00996644	0.00760027	0.0483913	0.00197642	0.0290663	-0.0153577	0.0122264	0.0116035	0.0117018	0.0535225	-0.0019053	-0.0031327	0.00639294	0.00962756	0.0123649	-0.0017983	-0.0037826	0.0124521	0.0047464	-0.0031477	0.0219717	0.0307744	0.00833362	0.0222275
6.48	0.018842	0.0140874	0.0256148	0.0123754	0.0125634	0.00357264	0.0392656	0.00033029	0.0246493	-0.0171641	0.00531472	0.0107945	0.00918808	0.052088	0.00637797	-0.0065152	0.00084417	0.0114266	0.0114994	0.00162609	-1.474e-05	0.00946165	-0.0007142	0.00244311	0.0185642	0.0319853	0.00703729	0.0140786
6.56	0.0162186	0.0121687	0.0247924	0.00932535	0.0124785	0.00633729	0.039525	0.00141345	0.022576	-0.0173286	0.00800923	0.0088081	0.0138011	0.051494	-0.0067605	-0.0066843	0.00034893	0.0040313	0.0140548	0.00142102	-0.0043269	0.0107487	0.00234741	0.00205551	0.0134401	0.0298508	0.00798388	0.0105273
6.64	0.0129536	0.0102585	0.0220258	0.00799668	0.0124985	0.00788332	0.0286031	0.00016702	0.015597	-0.0195039	0.00689803	0.00488776	0.00616162	0.0566057	-0.0018061	-0.00863	-0.0011784	0.0128911	0.00511543	0.00379443	-0.0042263	0.0114576	-0.0007249	-0.0013123	0.0163061	0.0303419	0.00265612	0.00902726
6.72	0.00681588	0.00130708	0.0176955	0.00939998	0.00840456	-0.0008551	0.0332126	-0.0011672	0.0145124	-0.0166423	0.00550934	0.0130727	0.0100782	0.0565087	0.00097605	-0.0121157	0.00179619	0.00474917	0.0149913	0.00632493	-0.0076321	0.00855476	-0.0031864	0.00239425	0.01336	0.0290506	0.00407397	0.00798102
6.8	0.0119164	0.00517395	0.0167756	0.0101008	0.0065376	0.006426	0.0245126	-0.0031574	0.0147487	-0.0176642	0.00312692	0.00232348	0.0046583	0.0581715	-0.0031346	-0.0103417	-0.0017565	0.00913816	0.013406	0.0056039	-0.0033579	0.00799657	0.00118273	0.00369059	0.0120037	0.0204527	0.00502394	0.00680947
6.88	0.0083639	0.00256694	0.00834032	0.007325	0.006611	0.00646395	0.0288088	-0.0015619	0.00929421	-0.0181711	0.00145345	0.00778619	0.00585633	0.0566531	-0.0036225	-0.0063822	0.00155432	0.00404878	0.01381	0.00088074	-0.0072169	0.00605677	0.00209842	0.00010993	0.00629529	0.0199997	0.00397878	0.0108289
6.96	0.00473891	0.00147878	0.0160577	0.00589815	0.00402153	0.00507523	0.026531	0.00051821	0.0137477	-0.0227793	0.0040108	0.00580701	0.00675436	0.0513238	-0.0019276	-0.0112782	-0.0026673	0.00198569	0.0200636	0.00420851	-0.00503	0.00084182	0.00265891	0.00149746	0.00976772	0.0174998	0.00183106	0.00234487
7.04	0.011897	0.00606322	0.0123766	0.00476384	0.00625099	0.00544607	0.0185743	0.00419539	0.00915114	-0.0191181	0.00021303	0.00774902	0.00395059	0.0453392	-0.0025587	-0.0110614	-0.0034147	0.0100608	0.0106762	0.00319434	0.00049684	0.0020747	-0.0011736	0.00335673	0.00744923	0.0131797	0.0054493	0.000394
7.12	0.00421319	-0.0006475	0.0114414	0.00343444	0.00641727	0.00492707	0.0134553	0.00435255	0.00535792	-0.0211598	0.00549664	0.00679259	-3.271e-05	0.0307512	-0.0014273	-0.0086017	-0.0007316	0.00215049	0.0155446	0.00324955	-0.0098021	-4.152e-05	0.00168224	0.00199254	0.0122378	0.0169704	0.0109067	-0.0015146
7.2	0.0138995	0.00631935	0.00611261	0.00448344	0.00686516	0.00690019	0.0165968	0.00504192	0.00526592	-0.0197908	0.00667959	0.0021262	0.00377217	0.0254688	0.00053901	-0.007809	0.00110626	0.00066855	0.0128135	2.9577e-05	-0.0082437	0.00422274	-0.0031112	0.00106318	0.00569021	0.017424	0.0033961	-0.000394
7.28	0.0019245	-0.0021327	0.0105948	0.00419524	0.0063154	0.00403265	0.00663606	0.00373929	0.00938533	-0.0212491	0.00076419	0.00044611	0.00155321	0.0168794	0.00317984	-0.0081582	0.00356503	0.00698393	0.0129066	0.00874435	-0.0033311	0.00051749	-0.0011853	0.0050564	0.00492107	0.0167366	0.00432986	-0.0055167
7.36	0.00671747	0.00399064	0.00064278	0.00294953	0.00095121	0.00457818	0.00927515	0.004531	-0.0009343	-0.0236913	-9.398e-05	0.00751878	3.271e-05	0.0182902	0.00209437	-0.0080193	-0.0016082	0.00292891	0.0113837	9.7276e-05	-0.0088221	0.00341211	-0.0025212	0.00329919	0.00429894	0.0194486	0.0044703	-0.0041251
7.44	0.00678416	0.00428969	0.00256024	-0.0002192	0.00205121	-0.0020353	0.00850536	0.00356853	0.00150219	-0.0234037	0.0035041	0.00545511	-0.0031299	0.00810824	-0.0045616	-0.0126391	0.00048612	0.00562185	0.0148071	0.00609488	-0.0038369	4.1523e-05	-0.0067069	-0.0013672	-0.0007399	0.0103937	-0.0022611	-0.0060464
7.52	0.00451295	0.00023251	0.00400068	0.00110696	0.00383977	0.00198866	-1.111e-05	0.00367639	0.00093433	-0.0200253	0.00271419	-0.0008432	-0.0034127	0.00434772	-0.0006537	-0.0132112	0.00089175	0.00340769	0.0183902	0.00185416	-0.00686	0.00019894	-0.0004403	-0.000573	0.00325514	0.00622279	-0.0020181	-0.0069908
7.6	0.00106471	-0.0001595	0.00210351	0.00065827	0.00062914	0.00963374	0.00574156	0.00598922	-0.0014828	-0.0235426	8.3816e-05	0.00270791	0.00671471	-1.642e-05	-0.0035884	-0.0107798	0.00386043	-0.0029008	0.00914596	0.00540475	-0.0068795	-0.0021619	-0.0006761	-0.0006745	0.00462752	0.00284157	0.00518598	-0.0084415
7.68	-0.002041	0.001438	-0.002729	0.00144642	0.0064627	0.00520326	9.1386e-05	0.00711536	-0.0019613	-0.0263748	-0.0016576	0.00487213	0.0018129	1.6416e-05	-0.0006233	-0.0165149	0.00077756	-0.0013652	0.00696207	-2.958e-05	-0.0070469	0.00346004	0.00211468	0.00321125	0.00538882	-0.0028416	0.00627233	-0.0152935
7.76	-0.0007345	-0.0057077	0.00215547	0.00021918	0.00104907	0.00476246	1.111e-05	0.00391045	0.0125909	-0.0231215	0.00111533	0.00145281	-0.0018248	-0.0050599	-0.0015203	-0.0120768	-0.0020801	0.00115296	0.00769289	-0.0009793	-0.0029174	0.00049518	-0.0020674	-0.0001322	-0.0011293	-0.0048033	0.00014044	-0.0145177
7.84	-0.0028167	-0.0014144	-0.0069439	0.00164676	-0.0025765	0.00085509	0.00608273	0.00369552	0.0451095	-0.023938	-0.0021167	0.00499971	-0.0023382	-0.0001821	-0.0019146	-0.0098877	-0.0019615	-0.0024701	0.0110293	-0.001841	-0.0085542	-0.0058374	-0.0009469	0.00337845	0.00529066	-0.0098396	0.00041861	-0.0114498
7.92	-0.007418	0.00015954	-0.0006428	-0.0020337	-0.0023313	0.00498012	-0.002137	0.00145032	0.0411296	-0.0261408	0.00373427	0.00279578	0.00543805	-0.0036835	-0.0077381	-0.0116384	-0.0034469	0.00072848	0.00996737	0.0039042	-0.0125316	-0.0004204	0.00100995	0.00376876	0.0017187	-0.0124506	-0.0002883	-0.014671
8	-0.0020333	-0.0018179	-0.0072527	-0.0030053	0.00195434	0.00366227	-0.0038644	0.00290124	0.0370987	-0.0237149	0.00257577	0.00056608	0.00163779	-0.0079805	0.00108392	-0.0127605	-0.005094	-0.0006686	0.00884237	0.00421771	-0.0112027	-0.0012087	0.00010188	0.00230197	0.00073988	-0.0156743	0.0036871	-0.0149181
