# Supplementary material for: Perforation of the host cell plasma membrane during Toxoplasma invasion requires rhoptry exocytosis
Source: EMBO Rep. 2025 Sep 19;26(20):5027–47. doi: 10.1038/s44319-025-00564-9 (PMC12549874; doi:10.1038/s44319-025-00564-9)
Supplement: Supplementary file 9 — Source data Fig. 2 [file 44319_2025_564_MOESM9_ESM.zip › Figure 2/2E/consensus_fluorescence_change_by_time_2mM-CaCl2.xlsx]

## Sheet: Data
Time (s)	Transient 1 (ΔF/F)	Transient 2 (ΔF/F)	Transient 3 (ΔF/F)	Transient 4 (ΔF/F)	Transient 5 (ΔF/F)	Transient 6 (ΔF/F)	Transient 7 (ΔF/F)	Transient 8 (ΔF/F)	Transient 9 (ΔF/F)	Transient 10 (ΔF/F)	Transient 11 (ΔF/F)	Transient 12 (ΔF/F)	Transient 13 (ΔF/F)	Transient 14 (ΔF/F)	Transient 15 (ΔF/F)	Transient 16 (ΔF/F)	Transient 17 (ΔF/F)	Transient 18 (ΔF/F)	Transient 19 (ΔF/F)	Transient 20 (ΔF/F)	Transient 21 (ΔF/F)	Transient 22 (ΔF/F)	Transient 23 (ΔF/F)	Transient 24 (ΔF/F)	Transient 25 (ΔF/F)	Transient 26 (ΔF/F)	Transient 27 (ΔF/F)	Transient 28 (ΔF/F)	Transient 29 (ΔF/F)	Transient 30 (ΔF/F)	Transient 31 (ΔF/F)	Transient 32 (ΔF/F)	Transient 33 (ΔF/F)	Transient 34 (ΔF/F)	Transient 35 (ΔF/F)	Transient 36 (ΔF/F)	Transient 37 (ΔF/F)	Transient 38 (ΔF/F)	Transient 39 (ΔF/F)	Transient 40 (ΔF/F)
0.08	0.00237718	0.00020209	-0.0067676	-0.007806	-0.0085096	-0.0031949	0.00197271		-0.0022701	0.0045004	-0.0020568	-0.0085303	0.00745275	0.00700478	-0.0009152	-0.0047749	-0.249069	-0.005022	0.00619075	0.00172865	0.00154501	-0.0002793	-0.0009129	-0.0100975	-0.0099519	0.0026462	-0.0025733	1.6077e-05	-0.0029703	-0.0089303	0.0100767	0.00316427	-0.007376	-0.0908288	0.00763178	0.00443322	-0.0010378	-0.0014528	-0.01124	-0.0060774
0.16	0.00361992	-0.003172	-0.0018281	0.00688089	0.0002564	-0.0012521	-0.0011256		-0.0027986	0.00863151	0.00184136	-0.0058584	0.00496344	0.00889833	-0.0001134	-0.0014164	-0.25372	-0.0015741	0.00342928	-0.0004669	0.00504267	0.00198274	0.0012214	-0.0072721	-0.0062087	0.0012097	-0.0031157	-0.0002445	-0.0059386	-0.0062686	0.0102086	-0.0027863	-0.0026323	-0.0819589	0.00193411	0.00120995	-0.0023997	-0.0040568	-0.0036621	-0.0063765
0.24	-0.0037104	0.00034898	0.00721265	-0.0007514	-0.0011732	-0.0044288	-0.0027326		0.00040618	0.00573645	-0.006879	-0.0042614	-0.0007022	0.00663196	7.8361e-05	0.00028808	-0.251613	0.00255644	0.00341941	-0.0052637	0.00193997	0.00219372	-0.0015438	-0.0041322	-0.0077341	-0.0012408	0.00099081	-0.0045813	-0.0011184	-0.0051084	0.00142069	0.00582289	-0.0072638	-0.0723661	0.0102264	0.00995435	-0.0082315	-0.0027891	-0.0017656	-0.0024344
0.32	0.00320872	-0.0020921	0.00226385	0.00029153	0.00189438	-0.0036075	0.00056397		-0.0043572	0.00731374	-0.0073069	-0.0017058	0.00718391	0.00800703	-0.0075318	-0.0017266	-0.254485	-0.0034623	0.00489955	0.00145578	-0.0018257	6.1558e-06	-0.0012377	-0.0003641	-0.0050082	0.00344512	-0.0059983	-0.0009564	-0.0064355	-0.008695	0.00252545	0.00203315	-0.0062482	-0.0627208	0.00571165	0.00218509	-0.0061758	0.00022624	-0.005704	-0.0062993
0.4	0.00115729	0.00090807	0.00474791	-0.0037326	0.0006106	-0.0059585	-0.0037379		-5.015e-05	0.00287687	-0.004004	-0.0049493	0.00937817	0.00210449	-0.011659	-0.0038104	-0.251219	-0.000295	0.00423755	-0.0016267	0.00731982	0.00391288	-0.0140483	-0.0127991	-0.00493	-0.0005566	-0.0091731	0.00110028	-0.0125438	-0.00774	0.00379339	0.00595628	-0.0064716	-0.0534568	0.00666405	0.00467845	-0.0115361	-0.0015229	-0.0096606	-0.0073575
0.48	0.00174851	-0.0026583	0.0015337	-0.0013466	-0.0031625	-0.0045255	0.00389057		0.00093361	0.00225996	-0.0017635	-0.0040061	0.00424389	0.00847268	-0.0024445	0.00468175	-0.251495	-0.0071883	0.0013157	0.00305273	0.00811132	-0.0030757	0.00038475	-0.0018682	-0.0018392	-0.0023242	-0.0068693	-0.0045221	-0.0003559	-0.0073943	-0.0008977	0.00528119	-0.0081597	-0.0490577	0.0109257	0.00612033	-0.0095975	0.00020657	-0.0059367	-0.005719
0.56	0.00033033	-0.0033412	0.00343287	-0.0052731	-0.0044676	0.00441259	0.0032138		-0.0003246	0.00489146	0.00033436	-0.0040511	0.00585749	0.00371503	-0.0061111	-0.0047674	-0.254854	-0.0001037	-0.0026143	-0.0007997	0.00380449	-0.0019799	-0.0052407	0.00154974	-0.0074513	-0.002061	-0.0016912	-0.0073285	-0.0024251	-0.005419	-0.0006219	0.00346467	-0.0059975	-0.042307	0.00414388	0.00724757	-0.0044319	0.00117557	-0.0099886	-0.0070184
0.64	0.00991399	-0.0019408	0.00100058	-0.0041979	-0.0031127	-0.0082664	0.00622075		0.00043208	0.00626625	-0.0079458	-0.0035539	0.00695961	0.00655196	-0.0021617	-0.0029781	-0.255734	-0.0006765	0.00023952	-0.0027186	0.00220407	0.00650785	-0.0084984	-0.0016715	-0.0008004	0.00440184	-0.0051568	-0.0030244	-0.0015997	-0.007765	0.00063272	0.00185421	-0.0047978	-0.0406139	0.00723882	0.00571431	-0.006153	-0.0037066	-0.0092076	-0.0010675
0.72	0.00585044	-0.0002021	0.00400154	-0.0038983	-0.0031689	9.7002e-05	-0.0011842		0.0043528	0.00493097	-0.0068724	-0.0020129	0.00876187	0.00171657	-0.0002985	0.00235008	-0.254566	-0.0048466	0.00272569	-0.0037614	0.00132841	0.00454246	-0.0016697	-0.0041898	-0.0078818	-0.0016782	-0.0048059	0.00075505	-0.0033726	-0.0093055	0.00010768	-0.0019762	-0.0065937	-0.0363643	0.012133	0.00698499	-0.0064385	0.00137015	-0.0020499	-0.0055639
0.8	0.00605604	0.0034017	-0.0060305	-0.0036074	-0.0053908	0.00818084	-2.215e-05		-0.0009838	0.0003666	-0.0095197	-0.0010861	0.0013741	0.00439426	-0.0040693	-0.001342	-0.251183	-0.0039082	-3.701e-06	0.00099621	0.00208825	0.00674121	-0.0044749	-0.0073118	-0.0066218	-0.0005466	-0.0039265	-1.608e-05	-0.0027553	-0.0085607	-0.0030371	0.00391365	-0.0079865	-0.0341044	0.0105959	0.00439851	-0.0029683	0.00111619	-0.0022594	-0.0055542
0.88	0.00547305	-0.0023886	-1.932e-05	-0.0031738	-0.0026746	-0.0026353	0.00385376		0.00153985	0.00491257	-0.0009522	-0.0015309	0.00358881	0.00036264	-0.0062751	-0.0003459	-0.255006	-0.0061983	0.00405461	0.00231258	0.00067753	-0.0013867	-0.0037483	-0.0021065	-0.0028799	0.00070233	-0.0037106	-0.0001548	-0.0033012	-0.0051849	0.00307219	0.00256888	-0.0032219	-0.0255254	0.00836762	0.00571662	-0.0062881	0.00028884	-0.0057578	-0.0060173
0.96	0.00201898	-0.0021544	-0.0061526	-5.454e-05	-0.0051334	-0.0014327	-0.0037277		-0.0003042	0.00324055	-0.000231	0.00414802	0.00089144	0.00444709	-0.0001972	8.9766e-05	-0.250885	0.0010886	0.0038202	0.00108553	0.0023315	0.0054787	0.00209798	-0.0070351	-0.0078745	-0.0050982	0.002509	6.8538e-05	0.00144064	-0.0045303	0.00525248	0.00452205	-0.0077447	-0.02739	0.00643847	0.00265704	-0.0058517	3.3087e-05	0.00037377	-0.0071557
1.04	0.00365373	-0.000957	-0.0069785	-0.0011762	-0.0032351	-0.0030132	-2.692e-05		0.0028146	0.00475542	-0.0031373	0.00076197	0.00116919	-0.0002079	-0.0010734	-0.0027978	-0.255148	-0.0043917	0.00166044	0.00502974	0.00391451	0.00334318	0.00331757	-0.0020562	-0.0048057	-0.0035039	-0.0041502	0.00458415	-0.0087611	-0.003887	0.00208179	0.00225872	-0.0054699	-0.0214993	0.00936016	0.00702606	-0.0046671	0.00271187	-0.0067868	-0.0073671
1.12	-0.0021405	0.00151523	-0.0079621	-0.0005965	-0.0033496	-0.0014712	-0.0020525		0.00688632	0.0031081	-0.0017417	-0.0040128	-0.0059392	0.00193695	0.0013992	-0.0009521	-0.254242	-0.0060446	0.00364042	-0.0001755	0.00484637	0.00160276	-0.0001797	-0.0063221	-0.0024261	-0.0009705	-0.0055657	5.3871e-05	-0.0052441	-0.0098354	-0.0026214	0.00351781	-0.0062146	-0.0236104	0.00262213	0.00775538	-0.0049736	-0.004059	-0.004654	-0.0015855
1.2	0.00394065	-0.0057956	-0.0054124	0.00055478	-0.0060167	-0.000428	-0.0066024		0.00099313	0.00223078	-0.0043096	-0.0042571	-0.0002516	0.00060565	0.00161059	0.00024902	-0.255265	-0.0036505	0.00261606	-0.0023133	0.00082976	-0.0007001	0.00271443	-0.0039799	-0.0068618	-0.0015586	0.00419216	-0.006862	-0.0022136	-0.0023034	0.00079966	-4.148e-05	-0.0046411	-0.0119766	0.00269747	0.00348584	0.00111617	0.00771389	-0.0033167	-0.0084959
1.28	-0.0007068	-0.0006036	0.00225999	0.00221979	-0.0019264	-0.0022825	-0.0010513		0.00162196	0.00150702	0.00369254	-0.0012409	0.00216073	0.00445615	0.00326893	0.0025206	-0.254385	-0.004608	0.00314446	-0.0020548	0.00019128	0.00483738	0.00140229	-0.0052933	-0.0020043	-0.0017779	2.2018e-05	-0.0038773	2.7954e-05	-0.0063491	0.00203296	0.00256563	-0.0064328	-0.0132557	0.0103635	0.00559401	-0.0050158	0.00101925	-0.0019961	-0.0052663
1.36	0.00425956	0.00032762	0.00237589	-0.0017593	-0.0034712	0.00321727	-0.002246		0.00192012	0.00160624	-0.0084908	0.00234136	-0.0002175	0.00227656	-0.0064529	-0.0041214	-0.253998	-0.0016117	0.00103828	-0.0025224	0.00017571	-6.156e-06	-0.0020375	-0.0047095	-0.0103998	-0.0035322	-0.0059662	-0.0003895	-0.0041294	-0.0054916	0.00111894	0.00638954	-0.0048814	-0.011525	0.0080694	0.00131984	-0.0043939	0.00155937	-0.0055717	-0.0046719
1.44	0.00194497	-0.0012713	-0.00105	-0.0036842	0.00190789	-0.0026364	0.00201701		0.0002954	0.00255854	-0.0027488	-0.0020336	0.00214605	0.0034856	0.00357581	0.00898904	-0.253839	-0.0028875	0.00268903	-0.0005174	0.00189169	0.0023118	4.2952e-05	-0.0025527	-0.0089406	-0.001502	-0.0005693	-0.0055567	-0.0016141	-0.0064194	-0.0014274	0.00887302	-0.0030124	-0.0104521	0.00807662	0.00123887	-0.006872	-0.0019085	-0.003553	-0.0060692
1.52	0.00189562	0.00076474	0.00229012	-0.0024501	-0.0081419	-0.0039687	-0.0051971		0.00185454	0.00066697	-0.0032654	-0.0043692	-0.002863	0.00022528	-0.0037909	-0.0006178	-0.254307	0.00253348	0.00567539	-0.0027725	-0.0024421	-0.0017035	-0.0018572	-0.0054853	-0.0036714	-0.0065403	-0.0022616	-0.002554	-0.0014971	0.00035651	-0.0007483	0.00159122	-0.0001355	-0.0118735	0.00329661	-0.0007386	-0.0061922	-0.001715	-0.002431	-0.0017643
1.6	-0.0069899	0.00262984	0.00059107	0.00419047	-0.0094242	-0.0021673	-0.0075143		0.00208767	-0.0004214	-0.0036947	-0.002529	-0.0005382	0.00413766	-0.0061993	0.00057954	-0.253994	-0.0028524	0.00104569	-0.0003902	-0.0023835	-0.0006587	-0.0061899	-0.0101014	-0.0072729	-0.004329	-0.0046248	-0.0116602	-0.0051306	-0.0034682	-0.0020196	-3.525e-06	-0.0045333	-0.0083139	0.00437623	-0.004096	-0.0006049	8.9424e-07	-0.0065272	-0.0022029
1.68	-0.0053972	0.00105229	-0.0046359	-0.001498	-0.0044449	0.00523948	0.00287371		-0.0017603	0.00095701	-0.0043569	-0.0030445	0.00157115	-0.0022471	-0.0066155	-0.0094022	-0.255134	-0.0016193	0.00048874	0.00263799	-0.0010954	0.00110805	0.00075498	-0.0094805	-0.002791	-0.0049375	-0.0025314	-0.0024107	-0.0060239	-0.0075065	-0.0003009	0.00334917	-0.0020928	-0.0036707	0.00059733	-0.001775	-0.0051445	0.00080893	-0.0004996	-0.0043105
1.76	-0.0056549	-0.00649	-0.0071879	-0.0020872	-0.009287	-0.002122	0.0051003		0.00110611	0.00111101	-0.0070929	-0.0038482	0.00335088	-0.0068893	-0.0019598	0.00038198	-0.253368	-0.0016844	-0.0002258	-0.0020593	0.00272831	0.00386643	-0.0004338	-0.0049875	-0.0065282	0.00444925	-0.0055573	-0.0055493	0.00130577	-0.0072157	-0.0025668	0.0076085	-0.0023353	-0.0041183	0.00370897	0.00142511	-0.0087539	0.00032676	-0.0015154	-0.0035854
1.84	0.00047105	-0.0049641	-0.0098134	-0.001838	-0.0020267	-0.0054559	-0.0027708		0.00139986	-0.0020853	-0.003563	-0.0015833	0.00195005	0.00322296	0.00137879	-0.001997	-0.253251	-0.0007786	0.00218672	0.00282575	0.00271881	-0.001375	0.00044525	-0.0073767	-0.0075062	-0.00521	-0.0054594	-0.0017044	-0.0040205	-0.0014385	-0.0058134	0.00270228	-0.0010011	-0.0020821	-0.0027814	0.00090631	-0.0040915	0.00543787	-2.182e-06	-0.0021554
1.92	0.00415539	-0.0073607	0.00397218	0.00304388	-0.0046113	-5.172e-05	-0.0011801		0.0013927	0.00196768	-0.0045345	-0.000935	0.0011215	-0.0024675	-0.0018621	-0.0006764	-0.256106	0.00191087	0.00105027	0.00324714	-0.0011218	-0.0037948	-0.0018687	0.00064479	-0.0109894	-0.001463	-0.002927	-0.0026002	-0.0054297	-0.0042447	0.0015025	0.00091992	-0.0057901	0.00281845	-0.0005973	0.00170735	-0.0023774	0.00047019	-0.0026993	0.00050129
2	-0.0068327	-0.0038522	0.0048499	5.4535e-05	-0.0038325	-0.0040956	0.00290438		0.00208105	0.00290067	-0.0049099	0.00245835	0.00481722	0.00324711	0.00400151	-0.0040094	-0.254591	0.00224833	0.00031355	0.001598	0.00096009	0.00011808	-0.0006812	-0.002264	-0.0059206	-0.00209	-0.0047674	-0.0013902	-0.0071363	-0.0012826	0.00398996	0.00452313	-0.0021012	-0.0025959	0.00732409	-0.0013655	-0.0068538	0.00199076	-0.0008901	-0.0007284
2.08	-0.004212	-0.0010924	-0.0046807	0.00154517	-0.0070153	-0.0013041	-0.0040132		0.00103281	0.00234841	-0.0028637	-0.005973	0.0004224	0.00954134	-0.0016004	-0.0040853	-0.259311	0.001028	-0.0012121	0.00191255	-0.0010817	-0.0020471	0.00668838	-0.0100313	-0.0069788	-0.0037954	-0.0038406	0.00071725	-0.0003467	-0.0007816	0.00149832	0.00461965	-0.0015438	0.00229706	0.00117752	0.00040197	0.00237333	-0.0011083	-4.218e-05	0.00132501
2.16	-0.0099697	-0.0087736	0.00174618	0.00093181	-0.0068986	0.00160262	-0.0015168		0.00044862	0.0042768	-0.0038053	0.00045182	-0.0055583	0.00299881	0.00015782	0.000871	-0.220036	-0.0022943	0.00036325	-0.0018211	0.00273412	0.00143767	-0.0012686	-0.0004038	-0.0103824	-0.0063761	-0.002054	0.00328503	-0.0022683	-0.0033044	-0.0020647	0.00345491	-0.001107	0.0046487	0.00131016	0.00269579	0.00166373	0.00161553	0.00059847	-0.0026393
2.24	-0.000556	0.00472552	-0.0010516	-0.010932	-0.0084975	0.00509412	-0.0036629	-0.0027847	-0.0037273	-0.0010459	-0.0007164	-0.0017077	-0.001318	-0.0007241	-0.0003364	-0.002598	-0.171174	0.0014369	0.0001447	0.00056081	0.00352878	-0.0009687	0.00117301	-0.0050557	-0.0134592	-0.0070059	0.00042044	0.00140489	-0.0013703	0.00133648	0.00067654	0.00289694	-5.729e-05	0.00544603	0.00272274	0.00261192	-0.0035954	0.00067479	-0.0049121	-0.0074317
2.32	-0.0038173	-0.0067571	-0.0022113	-0.0035293	-0.003277	-0.0009228	-0.0029657	-0.006641	-0.0028185	0.00101717	-0.00309	-0.0015169	0.0036234	-0.0008894	0.004971	3.4179e-05	-0.129221	-0.0010337	-0.0022509	0.00320195	0.00097671	-0.001675	-0.0003466	-0.0062493	-0.0029147	-0.0007448	-0.0008601	0.00521482	0.0015807	0.00311902	0.00167487	-0.0005588	-0.0059297	0.00930692	0.00573331	0.00440719	-0.0024254	-0.0004949	-0.0062872	-0.0018474
2.4	-0.0019185	-0.001647	-0.0022237	0.00034337	-0.0042713	-0.0006645	0.00058306	0.00286414	5.0152e-05	-0.0031678	0.00155248	-0.0041633	-0.0003689	0.00288184	0.0044469	0.00028507	-0.098661	0.00172843	-0.0023778	0.00114298	0.00244047	0.00285855	-0.0022535	-0.0052722	-0.0012817	-0.0035498	-0.0031143	0.00464	0.00238531	0.00293878	-0.0032112	0.00486258	-0.005592	0.00727403	0.0023794	0.00582536	-0.0066292	-0.0013118	-0.0043042	-0.0056566
2.48	0.00138757	-0.0011048	-0.0033525	-0.004416	-0.0024235	-0.0034079	-0.0005722	-0.0029013	0.00413565	0.00219262	-0.0018239	0.00236086	0.00148573	-0.0039467	0.00205597	0.00078311	-0.0679856	-0.0021227	0.00081304	0.00076082	-0.0026436	0.00182045	0.00029038	-0.0125303	-0.0030457	-0.0102427	0.00082865	0.00184996	0.00043141	-0.0080336	0.00169699	0.00784818	-0.004277	0.00988211	0.00308998	0.00212956	-0.0036609	0.00363759	0.00235243	-0.0082963
2.56	-0.0025353	0.00175382	-0.0070643	-0.0020697	-0.0030793	-0.0001216	-0.0067455	-0.0002239	0.00041445	0.0025774	-0.0036758	0.00136886	0.00402955	0.00591499	0.00159966	0.00346033	-0.0468922	-0.0024403	-0.0037049	-0.000731	0.0026861	-0.0014175	-0.0006346	-0.0038422	-0.0023171	-0.0012691	-0.0027152	0.00855203	-0.00353	-0.0054015	-0.001649	-6.1e-05	-0.0024404	0.00908455	0.00151589	0.0053748	-0.0029683	0.00016687	-0.0010762	-0.0007417
2.64	-0.0023744	-0.0048582	-0.0033085	-6.463e-05	-0.006117	-0.0034649	-0.0001292	-0.0028913	-0.0017046	0.00136289	-0.0033025	-0.0004317	-0.0028887	0.00142828	0.0060615	-0.0005788	-0.034296	-0.0043515	0.00270313	0.00035309	0.0028378	0.00098885	-0.0019673	0.00232428	-0.0139271	0.0001716	0.00320659	0.0427974	0.00077493	-0.0011721	-0.0011632	0.00262311	-0.002978	0.0140097	0.00453955	-0.0029399	-0.0012267	-0.0030646	-0.0018812	-0.0025146
2.72	-0.0026806	0.00267791	0.00178018	0.00125162	-0.0094605	0.00218799	-0.0017314	-0.0051961	0.00302623	-0.0038772	0.00237401	0.00078269	0.00041034	-0.0022003	-0.0011003	-0.0001161	-0.0124394	-0.0003856	-0.0024458	0.00046763	0.00149594	0.0016022	0.00135994	-0.007045	-0.0061045	-0.0068453	-0.0083385	0.045813	-0.0029588	-0.0022127	-0.0031853	0.00160694	-0.001343	0.0119298	0.00366159	-0.0030486	-0.0074862	0.00283778	-0.0010144	-0.0024775
2.8	-0.0040613	-0.0008573	0.00075797	-0.0031442	0.0018133	0.00481458	0.00059601	0.0008405	0.0012494	0.00249119	-4.839e-05	-0.0028526	0.00174409	0.00079659	-0.0027142	0.00447217	0.0014119	-0.0023051	0.00239646	0.00448785	-0.0018228	0.00151826	-0.0057434	-0.0047545	-0.0023619	0.00059689	0.00073288	0.0372478	-0.0022268	0.00535328	-0.0020726	-0.0048219	0.00146216	0.0130734	0.00112338	-0.0012111	0.00128114	0.00110403	-0.0036752	-0.0019684
2.88	0.00160596	-0.0039181	-0.0044033	-0.0095356	-0.005489	0.00091774	-0.0050724	-0.0056052	-0.0006867	0.00373129	-0.0004915	-0.0034918	0.00719963	0.00107809	0.00349417	-0.004385	0.0166524	-0.0037978	3.7012e-06	0.0005545	0.00056909	0.00476854	-0.006346	-0.004777	-0.0044975	-0.0063613	-0.0002548	0.0270629	-0.0054839	-0.0026747	-0.0014349	-0.0022549	5.7294e-05	0.0167474	-0.0047642	0.00171776	0.00051538	0.00010677	-0.0025088	-0.0013295
2.96	-0.001457	0.00897921	-0.0006699	-0.0004686	-0.0057834	-2.488e-05	-0.0033624	0	-0.0023935	0.00387586	-0.0027939	-0.0002197	0.00665932	-0.0013302	0.00195757	-0.0055283	0.0329677	-0.0012187	-0.0037504	-0.000793	0.00038704	-0.0062527	-0.0039165	-0.0029346	-0.0097601	-0.0059933	0.00025897	0.0280163	-0.007134	0.00196674	-0.0015714	6.7509e-05	-0.0015278	0.0188493	0.00204871	-0.000402	-0.0001275	-0.0039291	-0.0037115	-0.0096832
3.04	-0.0046059	-0.0018482	-0.0050183	0.00087257	0.00168599	-0.0030244	0.00130072	-0.000279	0.00273138	-2.761e-05	0.00370855	0.00511991	0.00619814	-0.0004841	0.00592227	-0.0037345	0.0487965	-0.0043445	0.00151451	0.00059934	0.00185264	0.00031227	-0.007078	-0.0061513	-0.0009462	-0.0004476	0.00169259	0.0223381	-0.0022424	0.00239863	-0.0084252	3.5246e-06	-0.0013512	0.0225932	-0.0029528	-0.0013644	0.00254298	-0.0027348	0.00324978	0.00162779
3.12	-0.0117425	-0.0007202	-0.0017253	-0.0014893	-0.0073922	0.00134153	-0.006308	0.00201792	0.00221057	0.00171714	-0.0021841	0.00234075	0.00397347	-0.003392	0.00301016	0.00228172	0.0563103	0.00067268	-0.0023133	0.00433968	-0.005344	-0.0030298	0.00042891	0.00048988	-0.0052589	0.00169514	-0.0008168	0.0178129	-0.0033605	-0.0014124	-0.0069495	-0.0005447	-0.0034358	0.0183255	0.00307419	-0.0048554	-0.0017105	-0.0035846	0.00216846	-1.076e-05
3.2	-0.0010531	-0.0039296	0.0028897	0.0029476	-0.0013453	-0.0039692	0.00024706	-0.0034135	0.0021538	-0.0012358	0.00090995	-0.0006681	-0.0015135	0.00242675	0.00040638	-0.0011234	0.0658358	-7.974e-06	0.00228049	0.00069111	-0.0001686	0.00038166	-0.0030296	-0.0008487	-0.0108871	-0.0001716	-0.0017758	0.00773803	-0.0117046	-0.0012464	-0.0067821	0.00065042	0.00287041	0.0238532	-0.0024615	-0.0024112	-0.0027009	-0.0019035	-0.0012791	-0.0066354
3.28	-0.0052903	0.00253903	0.00580335	-0.0022272	-0.0037343	-0.0020935	0.00227532	-0.0039586	-0.0008344	0.00013806	-0.0064446	0.00178626	0.00305374	0.00141771	0.00897215	-0.001502	0.0714786	-0.0058513	-0.0003132	0.00377712	0.00019049	-0.0010146	-0.0018366	-0.0003601	-0.0115575	-0.0034649	-0.0003135	0.0114368	0.00210173	0.00283846	-0.0038259	0.00016728	0.00280961	0.0233269	0.00158131	0.0010856	-0.0010495	-0.0021546	-0.0059178	-0.0032522
3.36	-0.0053716	-0.002393	0.00426578	-0.0010133	-0.0052912	0.00302774	-0.0004597	-0.007136	-0.0029199	-0.0017302	-0.0015852	-0.0038641	0.00133165	0.00280033	0.0033688	-0.001662	0.0748873	0.00236443	-0.000359	-0.0023532	0.00275364	0.00145894	-0.0055365	-0.0034795	-0.0023733	0.00274173	0.00398596	0.0084708	0.00113516	-0.0073897	-0.0037688	-0.0045199	-0.0001639	0.0254595	-0.001861	0.00061192	-0.0013806	-0.0046559	0.00069082	-3.08e-05
3.44	-0.0053369	0.00513059	0.00369943	-0.0021989	-0.0018289	0.0009703	-0.0005694	0.00228044	-0.0005252	0.0001641	-0.000525	-0.0026533	0.00511908	0.00111432	0.00140357	-0.002643	0.0778859	0.00174246	-0.0042143	0.00017549	6.9916e-05	0.00324469	-0.0036914	-0.0063294	-0.0046914	-0.0045151	-0.0075864	0.00767316	-0.0006579	-0.0018137	-0.007712	-0.0004764	0.00044588	0.0238994	-0.0038154	-0.0050099	0.00642911	-0.0010393	-0.0036643	0.0046355
3.52	-0.0018929	-0.0019497	-0.0007047	0.00139974	-0.0019904	0.00118051	-0.0022562	-0.0064965	0.0004409	-0.0066528	0.00318973	0.00067605	-0.0002709	0.00050376	0.00724748	-0.0019009	0.0824365	-3.19e-07	-0.0061819	0.00333331	-0.0025539	-0.0025138	0.00184632	-0.0030068	-0.0003025	-0.0006047	-0.0013026	0.00633963	-0.0021473	0.00246665	-0.0096297	-0.0028254	-0.0033634	0.0254149	-0.0044529	-0.0015807	0.00115771	0.00017438	-0.0040344	0.00571153
3.6	0.00158311	-0.0006339	3.0133e-05	-0.0009736	-0.0034043	0.00264867	-0.0017948	-0.0015644	-0.0020976	-0.0039679	-0.0032923	0.00277033	0.00031444	-0.0006041	0.00661112	-0.0036737	0.0883068	-0.0015358	-0.0068633	-0.0008792	-0.0018635	0.00166879	-0.0067616	-0.0061083	-0.002023	-0.0080469	-0.0030619	0.00856782	-0.0036383	-0.0048386	0.00439522	0.00270119	-0.0034293	0.0283572	-0.0030611	-0.0014326	-0.0011384	0.00330958	0.00251823	-0.0001273
3.68	-0.0076661	0.00157488	-0.0021194	-0.002687	-0.0057166	-0.004199	0.0056135	-0.0030988	-0.0023472	-0.0042701	0.00298744	-0.0035966	0.00220737	0.00153394	0.00451396	0.00154556	0.0966034	-0.0046941	-0.0034208	0.00243168	-0.0029784	0.00602881	-0.0021694	-0.0040713	-0.0104666	-0.0048852	-0.0076395	0.0110149	-0.005247	0.00318136	0.0158188	0.00271692	-0.0021666	0.0275247	-0.0046113	-0.0012973	0.00254649	-0.0003747	-0.0046634	0.00035732
3.76	-0.0057161	-0.004535	0.00036392	-0.0013816	-0.0007002	-0.0020527	-0.0016354	-0.0016295	-0.0061914	-0.0003096	0.0064213	-0.0024474	-0.0013814	-0.0049527	0.00833871	0.00314934	0.100623	-0.0053996	-0.0030394	-0.0055075	-0.0029235	-0.000981	0.00114155	-0.0026897	-0.0095643	-0.0028238	0.00042533	0.0091731	-0.0057559	-0.0012237	0.0112357	0.00013421	-0.0017597	0.025329	-0.0033259	-0.0063048	-0.0012923	-0.0016069	-0.0026593	0.00206043
3.84	0.00469726	-0.0046561	0.0112266	-0.00102	0.0326547	-0.0008613	0.0011167	-0.0023148	-0.0020028	2.7613e-05	0.00139894	-0.0009046	-0.0006362	-0.0011981	0.0022455	-0.0032357	0.101087	-0.0049518	-0.0045047	0.00239279	-0.0025843	0.00433484	-0.0013926	-0.0024295	-0.0071519	0.0469958	0.00239227	0.00500554	-2.795e-05	-0.0053448	0.0140483	0.00128539	-0.0001372	0.0264577	-0.0110899	-0.0024749	-0.0054036	0.00024377	-0.0064632	-0.0011039
3.92	-0.002157	0.0101072	0.0180776	0.0309142	0.0608132	-0.0046396	0.0169577	-0.0065588	-0.0006343	-0.0034956	0.00859411	0.00411086	0.0166873	0.00255656	0.00114116	-0.0002806	0.103692	0.0079449	0.0280216	-0.001199	-0.0024273	0.00073982	-0.0018137	0.0345305	-0.0041032	0.0931725	0.0353235	-0.0013321	0.00240548	0.00028453	0.012492	0.00452259	0.00338909	0.0284471	0.0108959	0.00460615	0.0241492	-0.0033314	0.0079161	0.0368098
4	0.00497413	0.0503614	0.012768	0.0485069	0.0782592	-0.0032911	0.0430164	0.0450988	0.0260054	0.0236523	0.0356677	0.0377984	0.0157901	0.0152567	0.00468016	0.00070198	0.103944	0.0496722	0.0438347	0.0238477	0.0243253	0.0386671	0.00234904	0.0617963	0.0630021	0.087781	0.0388499	0.0315182	0.061665	0.0374934	0.0162758	0.00545688	0.026022	0.0234436	0.0506862	0.0669361	0.0597937	0.00758011	0.039214	0.0554386
4.08	0.021402	0.0633895	0.0173876	0.0483251	0.0753452	0.034146	0.0620688	0.0474522	0.0468039	0.0301657	0.0363546	0.0393613	0.0165144	0.0212038	0.0150646	0.0109188	0.107099	0.049817	0.0478433	0.0576323	0.028221	0.0468393	0.0445906	0.0743339	0.0953455	0.0918273	0.0414976	0.0520046	0.0974847	0.065806	0.014805	0.0135032	0.0421552	0.0266771	0.0589473	0.0802652	0.070096	0.0276486	0.0370644	0.0530089
4.16	0.0122514	0.0591153	0.00501448	0.0429813	0.0683374	0.0277718	0.0505589	0.0433083	0.0401215	0.0191692	0.0255466	0.0352465	0.010584	0.0148016	0.00989791	0.0119742	0.102181	0.0385029	0.0375162	0.0420891	0.0207624	0.043364	0.0356191	0.0709127	0.0800344	0.0777418	0.0356066	0.0337915	0.0917423	0.0490881	0.00680046	0.00710476	0.0382587	0.0231798	0.0451672	0.0612113	0.0443503	0.0218701	0.0324883	0.048549
4.24	0.0125374	0.0597154	0.00429128	0.032532	0.0556475	0.0136599	0.0380977	0.0382768	0.0285654	0.0151045	0.0213523	0.0225663	0.00217383	0.0164084	0.01338	0.00726808	0.0974566	0.0314023	0.0274256	0.0333047	0.0139307	0.0371522	0.0318527	0.0663906	0.0731361	0.0652959	0.0293975	0.0301238	0.0789717	0.0315903	0.00595656	0.00169045	0.033274	0.0250695	0.038874	0.0551483	0.0403197	0.0163351	0.0275885	0.0356076
4.32	0.010253	0.0598551	0.007344	0.0272812	0.0502009	0.00881988	0.0342	0.0267072	0.0188083	0.00960535	0.020343	0.0218771	0.00593034	0.0132009	0.00714325	0.00869232	0.0951476	0.0143929	0.0255168	0.0207894	0.0119836	0.0227677	0.0290403	0.0624888	0.0624219	0.0554902	0.0285196	0.0257982	0.0695699	0.0201747	0.0112708	0.0058294	0.0235822	0.022311	0.0372034	0.0363385	0.0286601	0.0155718	0.0172153	0.0370547
4.4	0.00318313	0.0588589	0.00501525	0.0238003	0.0418879	0.0131343	0.0247716	0.0225419	0.0132695	0.0037937	0.0190048	0.0195708	0.00103765	0.00969605	0.00344096	0.0039854	0.0901529	0.0261606	0.0146697	0.0173923	0.00931968	0.0240039	0.0218661	0.0571702	0.0490559	0.0481252	0.0215011	0.0217158	0.0597347	0.0154557	-0.0003523	0.00069109	0.0188361	0.024169	0.0254196	0.0259399	0.0251039	0.0105404	0.0145349	0.0351853
4.48	0.00533507	0.0508216	0.00788331	0.0144041	0.0455657	0.00879863	0.0191979	0.0236571	0.0126246	0.00231025	0.0181753	0.0122058	0.00518354	0.00425389	0.00350656	-3.418e-05	0.0884663	0.0172227	0.0147822	0.0155964	0.00767125	0.0231874	0.0110912	0.0511699	0.0491201	0.0439707	0.0131762	0.0137581	0.0537364	0.0133863	0.00840605	0.00031369	0.0133716	0.0219761	0.0257241	0.0215732	0.0186345	0.0105003	0.0116662	0.0345501
4.56	0.00408503	0.0531025	-0.0030396	0.0176169	0.0342891	0.00847995	0.0266826	0.0141955	0.0079985	0.00184106	0.00860866	0.0119542	0.00246311	0.00437615	0.00130881	-0.0030539	0.0863841	0.0125972	0.0119749	0.00941145	0.00131891	0.0110912	0.015721	0.0487946	0.0363162	0.0347332	0.0145937	0.00790219	0.0454252	0.0111351	0.00392652	-0.001942	0.0139814	0.0221041	0.0167686	0.0136114	0.0105013	0.00725568	0.0132551	0.0233163
4.64	4.1577e-05	0.0470424	-0.0058574	0.0119358	0.0344008	0.00783365	0.0201187	0.0215948	0.00689735	-0.0035652	0.0112545	0.00842431	0.0002264	0.00493614	0.00605712	0.00191589	0.0843122	0.0107906	0.0102952	0.00928324	0.00621515	0.0144332	0.0145842	0.0407023	0.0358711	0.0306891	0.0122417	0.0130248	0.0414851	0.00950158	0.00691357	0.00633748	0.0117558	0.0194736	0.00994396	0.0126125	0.0107119	0.0063246	0.0155268	0.0195976
4.72	0.0019934	0.0437262	0.00104307	0.00511017	0.0332692	-0.0008121	0.0169025	0.0211763	0.00582541	0.00212841	0.00556265	0.00167414	0.00415532	0.00658139	0.00198162	0.00263403	0.0772956	0.00831234	0.0125343	0.0137518	0.00495956	0.00972064	0.0120785	0.0393208	0.0380809	0.0308667	0.0105746	0.00721737	0.0306401	0.0129567	0.00277503	-0.0033226	0.0089911	0.0169	0.00546893	0.011258	0.00847718	0.00595188	0.0115186	0.0188444
4.8	0.00116735	0.0335327	0.00077419	0.00613691	0.0334811	0.00451267	0.012495	0.0153708	0.00831374	-0.0012489	0.00524611	0.00909214	0.00329376	0.00209996	-0.0011543	-0.0068684	0.0741161	0.00765146	0.0121409	0.01025	0.00362614	0.010475	0.00876035	0.0337672	0.034835	0.0269251	0.0107549	0.00759193	0.0270205	0.00241564	0.00501458	-0.0021931	0.0104762	0.0172643	0.00565797	0.00702432	0.0101228	0.00056462	0.00801136	0.0150708
4.88	-0.0037817	0.0315706	-0.0020019	0.00465705	0.030511	0.00201243	0.00854275	0.00376616	0.00060679	0.00152363	0.00765906	0.00783753	-0.0017514	0.00193695	0.00427414	0.00278276	0.0729154	0.0116933	0.00702264	0.00960656	-0.0004585	0.00261847	0.00926367	0.0299853	0.0310323	0.0192289	0.0106997	0.00746952	0.0277202	0.00348686	-0.0026615	-0.0050659	0.00811073	0.0148573	0.00103721	0.0010937	0.00348658	0.00506873	0.0100155	0.0145877
4.96	-0.000366	0.0359685	0.00457948	0.00441535	0.0253446	0.00403074	0.00035474	0.00878413	0.00241118	-0.0014765	0.00554155	0.00829148	0.00409873	0.00568631	-0.0006768	-0.0026551	0.0667788	0.00411806	0.00726446	0.00379288	-6.992e-05	0.00964397	0.00719533	0.0235923	0.0260324	0.0225371	0.0054035	0.00722245	0.0233433	0.00405818	-0.0038493	-0.0022202	0.00812939	0.0109312	0.00298035	0.00128572	0.00717791	-0.0001568	0.00418857	0.0112283
5.04	-0.002474	0.0283549	-0.0004543	0.00028143	0.0287258	0.00246194	0.00927063	0.00654088	0.00368263	-0.0015564	0.00222848	-0.0013061	-0.002069	-0.0029037	0.00511898	0.00129842	0.0633524	0.00798382	0.0055492	0.00990325	-0.0008337	0.00288877	0.00154868	0.0272545	0.0231595	0.0133605	0.00674275	0.00687778	0.0174159	0.00423558	-0.0011749	-0.0015186	0.0106561	0.0130013	-0.0016968	0.00668539	0.00613661	0.00119309	0.00290146	0.00271347
5.12	0.00130807	0.0236303	0.0007626	-0.0035179	0.015548	0.00498734	0.0100939	0.0105524	-0.0028411	0.00046537	0.00824119	0.00087774	-0.0048649	0.00020792	0.00256186	-0.002438	0.0632031	0.00872826	0.00469333	0.00880405	0.00176294	-0.0001601	0.00826126	0.0221816	0.0201228	0.014952	-0.0005001	0.00519789	0.0201571	0.0141889	0.00438854	0.00287091	0.00486639	0.0119648	-0.0038985	0.00503588	0.00855557	-0.0007914	0.00193285	0.0148349
5.2	-0.0057572		0.00376665	0.00335763	0.020255	0.00055098	0.00257111	0.005827	0.00358893	-0.0017037	0.00089539	0.00749082	-0.0013102	-0.0013083	0.00093705	-0.0043355	0.0600845	0.00955436	0.00106895	0.00285272	0.00239139	0.00374723	7.2595e-05	0.027228	0.0217926	0.0130293	0.00607872	-3.018e-05	0.0227784	0.00022671	0.00206718	-0.0025586	0.00828685	0.00864341	-0.0058001	0.00570795	0.00593654	-0.0017454	0.00452452	0.00765656
5.28	0.00023164		-0.0035519	-0.000983	0.0234669	-0.0006527	0.00571913	0.00967828	-0.001126	0.00124077	0.00595413	0.00828661	-0.0074711	-0.0066757	0.00019718	0.00531951	0.0554578	0.00373914	0.00345219	0.00374875	0.00119438	0.00497784	0.00166605	0.018814	0.0214884	0.010576	0.00254186	-0.003395	0.0158309	0.00352483	0.00379672	-0.0047352	0.00891092	0.00798506	-0.0075434	0.00089069	0.0055446	0.0008286	0.00269203	0.00447743
5.36	-0.0007095		-0.002756	0.00201579	0.0101284	0.00366733	-0.0035559	0.010747	-0.0007809	0.0019551	0.00064435	0.00602964	-0.0025354	-0.0043135	0.00639098	0.00569059	0.0520307	0.00472535	0.00212715	0.0031946	-0.004511	-0.0011276	0.0117385	0.0250931	0.0179912	0.00252519	0.00964773	0.00202371	0.0162245	0.00390741	0.00208722	-0.0063689	0.00232097	0.00899399	-0.0116755	-0.001653	0.00300103	-0.0001919	0.00248551	0.00230087
5.44	0.0007991		-0.0017562	0.00024979	0.0150075	0.00681946	0.00693977	0.010953	-0.0024619	0.00135481	0.00881532	0.00848159	-0.0018908	-0.0054773	0.00172212	-0.0024372	0.0489498	0.00356371	-0.0004524	-0.0014884	0.0009506	0.00111757	0.00690737	0.0175933	0.0190807	0.0142033	0.00383078	0.00301934	0.0110361	0.00074589	0.00044699	-0.0005496	-0.0002647	0.0058392	-0.0098817	-0.0047617	0.00416576	0.00407934	-0.0014733	0.00530932
5.52	-0.0036674		0.00135831	0.00062749	0.0121867	-0.0029942	0.00734188	0.00555303	0.00056986	-0.0012304	0.00745022	0.00648664	-0.0038943	-0.0025052	-0.0024642	-0.0081087	0.0461141	0.0081484	-0.0013555	0.00512431	0.00177798	-0.0004499	0.00634235	0.0140622	0.0120334	0.0149272	0.0123871	-0.0006394	0.0151502	0.00382296	-0.0004353	-0.0009958	0.00407008	0.00751993	-0.0078718	0.00067265	-0.0031953	0.00137302	0.00630539	0.00527963
5.6	-0.0031384		0.00205833	0.00094461	0.0141056	-0.0012057	0.00146224	0.0105202	0.00108296	-0.0050859	0.00552699	0.00703991	-0.00283	-0.0092372	0.00016802	0.00094762	0.0410137	0.00437577	-0.0017768	0.00045187	0.00103159	-0.0038306	0.00409978	0.0134121	0.0118323	0.00859245	0.00319261	0.00693983	0.0111773	-0.0032448	0.00119908	-0.0026692	0.00296538	0.00610796	-0.0079354	-0.0022065	0.00181524	-0.000585	-0.0006159	-0.0010334
5.68	-0.0015767		0.00025188	-0.0008604	0.010856	0.00254189	0.00306522	0.00636635	-0.0006222	-0.0063358	0.00360959	0.00580663	-0.0086387	-0.0073293	0.00286145	0.00240867	0.0388411	0.00344825	0.00109645	-0.0025424	-0.0007807	0.00294194	0.00116212	0.0133704	0.0168996	0.00806739	-0.0002003	0.00451815	0.00963028	-0.0028215	0.00125584	-0.004316	0.00631656	0.00201193	-0.0076052	-0.0031654	0.00344621	-0.0020584	0.00065374	0.00169828
5.76	0.00614559		-0.0022067	0.00211543	0.00932325	-0.0005862	-0.0036057	0.0061589	-0.0061737	-0.0055833	-0.0001088	0.0073787	-0.0029777	-0.000414	-0.0007738	0.00012056	0.0449719	3.1896e-07	-0.0043387	-0.0010344	-0.002631	-0.0042839	0.00412458	0.0160376	0.0109833	0.00445633	0.00060637	0.00178509	0.0129104	-0.0033078	0.00268989	-0.0061423	0.00546574	0.0010476	-0.0109189	-0.00838	-0.0005955	0.00228371	0.00534915	0.00199067
5.84	-0.005929		-0.005006	0.00410295	0.00564758	0.00152211	0.00040381	-7.01e-05	-8.983e-05	-0.0022492	0.00529123	0.00677912	-0.0043639	-0.0057588	-0.0039308	0.00408381	0.0404944	-0.0002083	-0.0049147	0.0012288	-0.0014886	-0.0047019	0.00403384	0.0117306	0.0107694	-0.000328	0.00143886	-0.000997	0.00887927	0.00697372	-0.0014883	0.00084834	0.00603772	-2.354e-06	-0.0133565	-0.0056536	0.00851638	0.00043478	0.00349556	-0.0076484
5.92	-0.0055973		-0.003181	-0.0006201	0.0117685	-0.0001535	0.00065053	-0.0017983	-0.0025153	-0.0032643	-0.0006851	0.00428025	-0.0039724	-0.0026622	-0.0033404	0.00470504	0.0395018	0.00529947	-0.0035241	-0.0005741	-0.0031924	0.00024791	-0.0040109	0.0108363	0.00667663	0.00294341	0.00287317	-0.0018161	0.0133214	0.00021481	-0.0017112	-0.0068889	0.00624388	2.3537e-06	-0.012318	-0.0026981	0.00680468	0.00027095	0.00158816	0.00228306
6	-0.0061858		0.00446976	0.00010234	0.00652951	0.0008199	-0.003881	0.00247071	-0.0004448	-0.0087132	-0.002382	0.00460137	-0.0044168	-0.0108024	-0.0035365	0.00129617	0.033726	0.00283649	-0.003596	-0.0035375	-0.0048553	0.00193965	-0.0004737	0.0123271	0.0126571	0.00378408	-0.0031975	-0.0006377	0.00666486	-0.0001513	-0.0044879	-0.0042867	0.00517745	0.00357251	-0.0178067	-0.0058786	0.00308995	-0.0009434	0.00300617	0.00800386
6.08	0.00145519		-0.0019648	-0.0067119	0.00332539	-0.0031463	-0.0041434	0.00695148	-0.0041362	-0.004913	0.00569727	0.00596871	-2.096e-05	0.00114677	-0.002685	0.00466598	0.0265523	0.00116451	-0.0022995	-0.0013395	-0.0028383	-0.0045245	0.00267088	0.00894692	0.0113831	0.00020769	0.00178765	0.00354621	0.00445333	-0.0041194	-0.0044303	-0.003668	0.00484798	-0.0026033	-0.0169112	-0.0046889	0.00170409	-0.0003514	0.0008348	0.00126713
6.16	0.00149813		-0.004982	0.00193904	0.00405867	0.00079698	-0.0028212	0.0029464	-0.0002695	-0.0046369	0.00423975	-5.179e-06	-0.0042287	-0.004306	-0.0034439	-0.0031876	0.0235612	0.0013999	-0.002915	-0.0013307	-0.0077301	-0.0011746	0.00079673	0.00841136	0.0102822	0.00497007	0.00170657	-0.0025788	0.0104159	0.00157226	-0.0008218	-0.0070847	0.00174124	-0.0006408	-0.0118127	-0.0077693	0.00174797	-0.0015537	-0.005504	1.076e-05
6.24	0.00457115		0.00117365	0.00092239	0.00409423	0.00069746	-0.0001033	0.00922262	-0.0042602	-0.0087083	-0.005209	0.00263749	-0.0040678	-0.008204	-0.0026515	0.00304793	0.019703	-0.00264	-0.0038868	-0.0023066	-0.0021711	-0.0037567	0.00428671	0.00963076	0.00819932	0.0034529	0.00060707	-0.0009999	0.0038343	0.00209597	-0.0002475	-0.0022256	0.00329243	-0.0048439	-0.0105232	-0.0064633	0.00148823	-0.0002001	0.00040286	0.00043672
6.32	-0.001574		0.0012571	0.00548249	-0.0009314	0.00364385	-0.0005374	0.00669826	-0.003234	-0.0033371	0.00065235	0.00270208	-0.0038781	-0.0090138	0.00093487	-0.0006614	0.0181802	3.3491e-05	-0.0049845	-0.0075875	-0.0016907	-0.0048234	0.00092861	0.0060467	0.00661447	-0.0010724	-0.0034016	-0.0009169	0.00807005	0.00215718	-0.0010246	0.00504477	0.00345402	-0.0025069	-0.0169198	-0.0114286	0.00332395	-0.0026836	0.00260549	0.00615234
6.4	0.00297296		-0.0022152	0.00264328	0.00641144	0.00290697	-0.0033883	-0.0015608	-0.0021676	-0.0022281	0.00015099	5.1793e-06	-0.0022729	-0.0087346	0.00576774	0.00302464	0.00976392	0.00453589	-0.0023866	-0.0042619	-0.0066257	-1.847e-05	-0.0007368	0.0077765	0.00906962	0.00570743	-0.0008014	-0.0040206	0.0088568	-0.0029739	-0.0028852	-0.0094104	0.00421399	-0.0016069	-0.0152036	-0.0069289	0.00512866	0.00085114	0.00608506	0.00258806
6.48	-2.696e-05		-0.0046621	-0.0011688	-0.0030665	0.00198112	-0.0093102	0.00196713	-0.0032219	-0.0054504	4.839e-05	0.00129513	0.00170951	-0.00933	-0.0013146	0.0066476	0.00774741	-1.18e-05	-0.00771	-0.0004256	-0.0068592	-0.0036157	-4.295e-05	-0.0023163	0.0041279	0.0052503	0.00799673	-0.0066019	0.00560318	0.00351803	-0.0040488	-0.001447	0.00019902	-0.0033367	-0.01289	-0.0095397	-0.0073171	-8.942e-07	0.00583127	0.0038229
6.56	0.00392512		0.00246938	-9.628e-05	0.00016038	0.00039332	8.6215e-05	0.00285985	0.00062608	-0.0058806	0.00231143	-0.0029732	-0.0053801	-0.0067104	-0.0020727	-0.0019459	0.00754304	-2.233e-06	-0.0035629	-0.0008722	-0.005096	-0.0071587	0.00262429	0.00158549	0.00816857	0.00235819	0.00246007	-0.0036641	0.005881	0.00292348	-0.0054457	-0.004143	-0.0014079	-0.0042306	-0.0192049	-0.0085605	-0.0050514	0.00671413	0.00056793	-0.0096328
6.64	-0.0018865		0.00175932	0.00172493	0.00460633	-0.0037495	-0.0022603	-0.0007897	0.00038744	-0.0074403	0.00032781	0.00257839	-0.0057071	-0.0086636	-0.0034344	0.00517904	0.00348111	0.00103246	-0.0089956	-0.0063416	-0.0048699	-0.0046107	-0.004761	0.00830941	0.00548348	0.00420653	-0.0025209	-0.0048544	0.00693172	-0.0008434	0.00023414	0.00141444	0.00109344	-0.009386	-0.0196957	-0.0077484	0.00263775	-0.0013093	-0.0006123	0.00277952
6.72	-0.0011335		-0.0065567	0.00086045	0.00103165	0.00094402	0.00331603	0.00325041	-0.002803	-0.0023991	0.0046618	-0.0064684	-0.001438	-0.0108281	0.00053832	0.00513171	0.00199067	3.2853e-05	-0.0047134	-0.0083403	-0.0048939	-0.0057994	-0.005911	0.00696291	0.011216	-0.0051102	-0.0011572	-0.0025054	-0.0027911	0.00303457	-0.0001077	-0.004399	0.00490564	-0.0063061	-0.0211218	-0.0055194	-0.0010284	0.00106397	0.00249205	0.00765137
6.8	0.00491016		-0.0008916	0.00249045	0.00073506	-0.0003173	2.215e-05	-0.0024514	-0.0028714	-0.0041928	-0.0044224	-0.0016382	-0.0002956	-0.0046426	-0.0048668	-0.0006148	-0.0014119	0.00136928	-0.0064689	-0.0008533	-0.0084643	-0.0032531	0.00492252	-0.0001403	0.0041005	0.00294058	0.00677071	-0.0011809	0.00669771	0.00300453	-0.0022053	-0.0056141	0.0039601	-0.0114665	-0.0158045	-0.011155	-0.0005154	0.00247365	0.00088862	-0.003112
6.88	-0.0013857		0.00272899	0.00093922	0.00253947	0.00131357	-0.0074223	-0.0045423	-0.0029595	-0.0019349	0.00363215	-0.0045222	-0.0089159	-0.0113828	-0.0056023	-0.0002918	-0.0016295	0.00065035	-0.0051103	-0.0048574	-0.0044765	-0.0052129	-0.0019334	0.00105721	-0.0012597	-0.0010448	-2.202e-05	-0.0050433	0.00435016	-0.0006699	-0.0020042	-0.0063293	0.00292201	-0.0091648	-0.0188548	-0.0048612	0.00012753	-0.001476	-0.0003338	0.00610707
6.96	2.6956e-05		-0.0128375	0.00255778	0.00181614	2.4879e-05	-0.0013764	-0.0005751	0.00053239	-0.0025567	-0.0015525	-0.0055964	-0.002069	-0.0025309	-0.0071279	-0.0013097	-0.0073189	-0.0020633	-0.0069729	-0.0073917	-0.0043794	-0.0037993	0.00470473	0.00305711	0.00866722	-0.009184	0.00110474	-0.0089068	-0.0020625	-0.003072	-0.0030784	-0.0032527	0.00348115	-0.0085912	-0.017421	-0.0098086	0.00069732	-0.0008901	-0.0086433	-0.0074666
7.04	0.00501982		-0.0044466	-0.0033132	9.8506e-05	-0.0025715	0.00092996	-0.0052755	-0.0003715	-0.0054639	0.00183408	0.00145783	-0.0087131	-0.0098621	0.00028757	-0.0006779	-0.0063998	0.00093486	-0.004105	0.00048444	-0.004253	-0.007016	-0.0012262	-0.00123	0.00630298	0.00047801	0.00317024	-0.0028072	-0.0003288	0.00338994	0.00312728	-0.0063619	0.0018929	-0.0134377	-0.0163387	-0.0071036	-0.0036422	-0.0022068	-0.0013431	0.00383849
7.12	0.00546848		-0.003949	0.00638131	-0.0043666	-0.0002351	-0.0024403	-0.0036288	-0.0044063	-0.0040182	-0.0004915	-0.0032206	-0.0084616	-0.011927	-0.0015195	-0.0004263	-0.0080548	-0.0051055	-0.0029122	-0.0023248	-0.0087005	-0.0089791	0.00122261	0.00536947	0.00156981	0.0017843	-0.0029724	-0.0049531	-0.0010562	0.00286226	0.00077921	-0.0042824	0.00046526	-0.0088526	-0.02016	-0.0086091	-0.0017889	-0.003717	0.00188849	0.0046021
7.2	-0.0009992		1.9316e-05	-0.0053916	-0.0003773	0.00086742	-0.00197	-0.003274	-0.0059384	-0.007377	0.00361105	-0.0012775	-0.0028478	-0.0086689	-0.0035292	-0.0004473	-0.0186491	-0.00088	-0.0095419	-0.0040924	-0.0032074	-0.0034736	0.00261582	0.00014034	0.00344944	-0.0003195	-0.0014326	-0.0035581	0.00313113	0.00015133	0.00235725	0.0005859	0.00278344	-0.011388	-0.0149288	-0.0111076	0.0025225	-0.0039134	0.00709148	0.00415388
7.28	-0.0005076		-0.0020421	-0.0017397	-0.0026554	0.00224725	0.00298139	-0.0074028	-0.0029695	-0.0049063	0.00166963	-0.0005073	-0.0027231	-0.015296	-0.004471	0.00031437	-0.0336063	-0.0020346	-0.0066381	-0.0070365	-0.0037678	-0.0044479	0.00150089	0.00469026	0.00260856	-0.0026398	0.00325552	-0.0058946	-0.0045974	0.00139826	-0.0006252	-0.0053083	0.00325197	-0.012546	-0.019813	-0.0064564	0.00297822	-0.0019943	-0.0010064	-0.0006022
7.36	0.00991216		0.00293992	-0.0022588	3.0939e-05	0.00272471	0.00064099	-0.0016295	0.00013117	-0.005322	0.00324649	-0.0007668	2.0963e-05	-0.0157707	-0.0018869	-0.0010836	-0.0483449	-0.0008181	-0.0050716	-0.0035207	-0.0085129	-0.0047837	-0.005104	0.00556543	0.00128239	-0.0014645	0.00228463	-0.0044375	-0.0007553	0.00370451	-0.0001077	-0.0053625	0.00126811	-0.0153531	-0.0181122	-0.0114882	0.0007254	-0.0034695	0.00240115	-0.0057115
7.44	0.00285326		-0.0094433	0.00772517	0.00478556	0.00058061	-0.002599	-0.004867	0.00022045	-0.0026156	-0.0050475	-0.0020312	0.00046275	-0.0182385	-0.0068327	0.00170932	-0.0557992	0.0021233	-0.0122417	-0.0032041	-0.0073372	-0.0034422	-0.0013587	0.00202042	0.00539859	-0.0041103	0.00211268	-0.0031728	-0.0016729	0.00315472	-0.0014303	-0.0031464	-0.0025836	-0.0134563	-0.0178631	-0.0139295	0.0015128	-0.0062634	3.4905e-05	0.00042782
7.52	0.00400827		-0.0029461	-0.0005501	0.00136949	0.00107429	-0.0045953	0.00093063	-0.00511	-0.0085655	0.00048936	0.00431742	-0.0072473	-0.0076387	-0.0007052	0.005635	-0.0643923	0.00013109	-0.0075718	-0.0049173	-0.0046118	-0.0066265	-0.0027755	-0.0055972	0.00205309	0.00056009	0.00096565	-0.0041086	0.00514209	-0.0078936	0.00296618	-0.0054265	0.00017794	-0.0123922	-0.0234895	-0.007937	0.00528544	-0.0023985	0.00525752	-2.412e-05
7.6	-0.0006958		-0.003334	0.00130818	-0.0037848	-0.0063862	0.00110648	-0.0016202	-0.0027319	-0.0064463	-0.0041459	-0.0027764	-0.0082064	-0.0103489	-0.0054601	0.001505	-0.0702109	-0.0020461	-0.0095853	-0.0075952	-0.0077232	-0.0016033	-0.0063411	0.0038621	0.00315199	-0.0022329	-0.0007112	-0.0064327	-0.0006971	0.0033599	-0.001934	-0.0040346	0.00097473	-0.0117659	-0.0219023	-0.0111481	0.00063297	-0.0001282	0.00912904	0.00022077
7.68	-0.0060432		0.00246474	0.00031375	-3.094e-05	0.00027032	0.00243207	-0.0026488	-0.0027463	-0.0079895	0.00097835	-0.0049688	-0.0086838	-0.0130817	-0.0042975	0.00194895	-0.0790907	-0.0058946	-0.0090019	-0.0042808	-0.0088142	-0.0088437	-0.0062498	0.00608642	0.00030247	0.00290661	-0.005595	-0.0047257	0.00037896	0.00406215	0.00152712	-0.0074605	-0.0024932	-0.0153166	-0.024399	-0.0088566	-0.004976	-0.0020898	0.00108059	0.00116027
7.76	-0.0025874		-0.0024168	-0.0045581	0.00130903	-0.0002563	-0.0010526	-0.0048041	-0.0027352	-0.0073187	-0.0008015	0.00316091	-0.0129382	-0.0169903	-7.836e-05	0.00320943	-0.0875985	0.00424628	-0.0084058	-0.0104343	-0.0084121	-0.0022525	-0.008666	0.00041706	0.00230977	-0.0038357	-0.0005812	-0.0018116	0.00494785	-0.0031173	0.00068781	-0.0007963	-0.0009161	-0.0195671	-0.0187244	-0.01204	-0.0004434	-0.0040987	0.00138019	0.00401882
7.84	0.00227301		0.00234344	-0.0040437	-0.0061518	0.0022657	0.00048969	-0.0060502	-0.0047849	-0.0097962	-0.0004501	-0.0025108	-0.0112611	-0.0130303	-0.0067081	0.00622168	-0.0957594	0.00161743	-0.0138368	-0.0080128	-0.0108502	-0.0116502	-0.0062486	0.00635983	0.00241137	-0.002712	-0.008024	-0.0036195	-0.0005865	-0.0009539	-0.003126	-0.0046809	0.00055732	-0.0158564	-0.0224428	-0.010572	0.0019808	-0.0043723	0.00307307	0.00623842
7.92	-0.0030278		0.00138381	-0.0006625	0.0023638	-0.0021304	-0.0025779	-0.0041138	-0.0011496	-0.0111404	-0.005054	0.00022759	-0.0052396	-0.0097911	-0.0057517	0.00026179	-0.104318	-0.0018688	-0.007587	-0.004311	-0.0063545	-0.0076338	-0.0047386	-0.0001887	0.00082852	0.00152248	0.00223291	-0.0069128	-0.0002816	0.00216398	0.00024165	-0.0040996	-0.0029036	-0.020379	-0.0229278	-0.0108427	0.00276586	-0.0064938	2.1815e-06	0.00090721
8	-0.0007187		-0.0023597	-0.0028103	-0.0023112	-0.0027269	-0.0050219	-0.0038155	-0.0039984	-0.0079693	-0.0075674	0.00126832	-0.0078935	-0.0167639	-0.0074844	-0.0011046	-0.106688	-0.0012723	-0.0157586	-0.0016519	-0.0098379	-0.0104459	-0.000121	-0.0021965	0.00161192	-0.0028259	-0.0015116	-0.005793	-0.0011179	0.00588436	-0.0027408	-0.0051684	-0.0007204	-0.0208634	-0.025554	-0.0129538	-0.0012408	-0.0051206	-0.0028571	-0.0002564
