# Supplementary material for: Perforation of the host cell plasma membrane during Toxoplasma invasion requires rhoptry exocytosis
Source: EMBO Rep. 2025 Sep 19;26(20):5027–47. doi: 10.1038/s44319-025-00564-9 (PMC12549874; doi:10.1038/s44319-025-00564-9)
Supplement: Supplementary file 9 — Source data Fig. 2 [file 44319_2025_564_MOESM9_ESM.zip › Figure 2/2E/consensus_fluorescence_change_by_time_4mM-CaCl2.xlsx]

## Sheet: Data
Time (s)	Transient 1 (ΔF/F)	Transient 2 (ΔF/F)	Transient 3 (ΔF/F)	Transient 4 (ΔF/F)	Transient 5 (ΔF/F)	Transient 6 (ΔF/F)	Transient 7 (ΔF/F)	Transient 8 (ΔF/F)	Transient 9 (ΔF/F)	Transient 10 (ΔF/F)	Transient 11 (ΔF/F)	Transient 12 (ΔF/F)	Transient 13 (ΔF/F)	Transient 14 (ΔF/F)	Transient 15 (ΔF/F)	Transient 16 (ΔF/F)	Transient 17 (ΔF/F)	Transient 18 (ΔF/F)	Transient 19 (ΔF/F)	Transient 20 (ΔF/F)
0.08	-0.0261479	-0.0171739	-0.0024806	-0.0011783	-0.0148619	-0.0056333	-0.009355	0.00025171	-0.0063148	-0.0048854	-0.008262	-0.0029194	-0.0113131	-0.0179839	-0.0059638	-0.0021564	0.01253	-0.0068583	-0.002187	-0.0013385
0.16	-0.0220097	-0.008915	0.00274902	0.00119705	-0.01445	-0.0081788	-0.002783	-0.0078657	-0.0077144	-0.0029518	-2.695e-05	-0.0021593	-0.0150205	-0.0147925	-0.0051184	-0.0082553	0.0145716	-0.0060262	-0.006565	-0.0025116
0.24	-0.025713	-0.0153378	-0.0016404	-0.0018666	-0.0125218	-0.0089127	-0.0045827	-0.0086501	-0.0068673	-0.0048604	-0.0044939	-0.0031357	-0.0161403	-0.0206938	-0.0001093	-0.0022924	0.0165574	-0.0070088	-0.0042843	-0.0018792
0.32	-0.0228726	-0.0189215	-0.0020155	-0.002076	-0.0066166	-0.0069162	-0.0059111	-0.0038445	-0.0082923	-0.0081522	-0.0073219	-0.0059524	-0.0056258	-0.0120718	-0.0081179	-0.0071216	0.00419713	-0.0106929	-0.0045088	-0.0027126
0.4	-0.024472	-0.0169368	-0.0070621	-0.0023856	-0.0128819	-0.004969	-0.0085483	-0.0035556	-0.0084333	-0.0028697	-0.0029295	-0.0067837	-0.0178858	-0.010987	-0.0027472	0.00166891	0.00764924	-0.0079516	-0.0013392	-0.0019589
0.48	-0.0220078	-0.0147921	-0.0015578	0.00116138	-0.0064879	-0.0080099	-0.0022675	0.00036872	-0.0113216	-0.0011699	-0.0054974	-0.0025569	-0.0097332	-0.0215611	-0.0047725	-0.0030518	0.0106788	-0.0019241	-0.0104345	-0.0023245
0.56	-0.0279001	-0.0182788	-0.0037379	0.0003702	-0.0117987	-0.0024182	-0.003583	-0.0003645	-0.0082698	-0.0032563	-0.0063479	-0.0054092	-0.0076296	-0.021586	-0.0070075	-0.0032702	0.0102047	-0.0105425	-0.0064307	-0.0070548
0.64	-0.0270494	-0.0136935	0.00499474	-0.0029189	-0.0043668	-0.0064826	-0.0074	-0.0007557	-0.0074515	-0.0050115	-0.0076522	-0.0058859	-0.012587	-0.0132927	-0.0032773	-0.0060971	0.0147703	-0.0014377	-0.0034462	-0.0040058
0.72	-0.0233882	-0.0199826	-0.00505	0.00022157	-0.0124175	-0.000967	-0.0088389	-0.0055784	-0.0109465	-0.0083284	-0.0003999	-0.0031314	-0.0141763	-0.0141875	-0.0048249	-0.0113452	0.00617315	-0.0074729	-0.0041043	-0.0020062
0.8	-0.0189797	-0.0091387	-0.0014141	-0.001192	-0.0064844	-0.0080426	-0.0048396	0.00076061	-0.0078358	-0.0032291	-0.005377	-0.0117966	-0.0149047	-0.0176693	-0.0033312	-0.0037749	0.00301388	-0.0076671	-0.0060913	-0.0029252
0.88	-0.0205662	-0.0170883	-0.0046476	-0.0012222	-0.0061301	-0.005644	-0.0066191	-0.0028706	-0.0063165	-0.0041377	-0.0067497	-0.0011794	-0.0123866	-0.0127068	-0.0073242	-0.0068085	0.00433727	-0.0068787	-0.0039375	-0.0002319
0.96	-0.0225252	-0.0119282	0.00095016	0.00114583	-0.0101624	-0.0025811	-0.0019326	-0.0002517	-0.0049493	-0.0053008	-0.0059292	-0.0010851	-0.015061	-0.016333	-0.0092837	-0.008028	0.00698963	-0.0081676	-0.0077573	-0.000791
1.04	-0.0223564	-0.0158602	-0.0024737	-0.0032943	-0.0094888	-0.0069251	-0.0082555	-0.0016919	-0.0033636	-0.0061915	-0.0010078	-0.0111706	-0.0032256	-0.0211702	-0.0016293	-0.0058348	0.00224969	-0.0086754	-0.0054081	-0.0062641
1.12	-0.0231522	-0.0122425	-0.0030198	-0.004557	-0.0098728	-0.0048988	-0.0054718	-0.0048617	-0.0087096	-0.0042084	-0.0097055	-0.0045597	-0.0119685	-0.0076422	-0.006702	-0.006102	0.00140741	-0.0100497	-0.0020059	-0.0030799
1.2	-0.0234788	-0.0150554	-0.0033851	-0.0058348	-0.0103943	-0.0055465	-0.0035757	0.00036324	-0.0096862	0.00108506	-0.0136134	-0.0029913	-0.0120112	-0.014107	-0.0077974	-0.0080486	0.0102165	-0.0128591	-0.0038124	-0.0005727
1.28	-0.0273515	-0.0118122	-0.0021996	-0.0046288	-0.0155711	-0.0042738	-0.0093797	0.00321185	-0.0040541	-0.0073236	-0.0049533	-0.0064176	-0.0093281	-0.0104791	-0.004014	-0.005497	0.00630144	-0.0062452	-0.0025155	-0.0050021
1.36	-0.0242365	-0.0174401	-0.0047382	-0.0020413	-0.012421	-0.0057475	-0.0051633	-0.0045795	-0.0095995	0.00112584	-0.0091145	-0.0029472	-0.0040423	-0.0128421	-0.0047837	-0.0097206	0.00014119	-0.0052306	-0.0024109	-0.00394
1.44	-0.021691	-0.0107249	0.0016746	-0.0077501	-0.0147256	-0.0061412	-0.0070639	-0.0059191	-0.0089176	0.00069682	-0.0122433	-0.0015322	-0.0101795	-0.0124055	-0.0087491	-0.0099424	0.00068645	-0.0060937	-0.0051664	-0.0060718
1.52	-0.0233038	-0.0090679	0.0005905	0.00304053	-0.0084883	-0.0031652	-0.0031454	-0.0016004	-0.0055162	-0.0027397	0.00329868	-0.0052437	-0.0144454	-0.0071516	-0.0027112	-0.0088094	0.0042034	-0.0065034	-0.0004148	-0.0029592
1.6	-0.0175705	-0.0222157	0.00272109	-0.006427	-0.0094882	-9.516e-05	-0.0070493	-0.0080455	-0.0085876	-0.0054411	-0.0072567	-0.0061185	-0.0141763	-0.0174452	-0.0015177	-0.0105865	0.00110968	-0.0135848	-0.0020482	-0.0020582
1.68	-0.0200996	-0.0161844	-0.0014968	-0.0043018	-0.0092849	-0.00501	-0.0073214	-0.0017394	-0.0061201	-3.67e-05	-0.0030179	-0.0026487	-0.0127982	-0.016953	-0.005689	-0.0150436	-0.0031268	-0.0110148	0.00233439	-0.0027242
1.76	-0.0199626	-0.0156953	-0.0081929	-0.0047308	-0.0101997	-0.004881	-0.0056906	-0.0051268	-0.0054012	-0.0046325	-0.0123072	-0.0010476	-0.0109275	-0.0157296	-0.0046415	-0.0029427	0.0074038	-0.0079953	-0.0026492	-0.0001863
1.84	-0.0191032	-0.013065	-0.0039864	-0.0056958	-0.011213	-0.0047698	-0.0073203	-0.0044753	-0.0020864	-0.0048669	-0.0049577	-0.0033018	-0.0096587	-0.005856	-0.0047231	-0.0023329	-0.0008043	-0.0099143	-0.0051453	-0.006669
1.92	-0.0269693	-0.0155119	-0.004007	-0.0035523	-0.0060864	-0.0014327	-0.0094234	-0.0038749	-0.0041911	0.00193495	-0.0072567	-0.0005456	-0.0106968	-0.013018	-0.0013829	-0.0036266	0.00571296	-0.0084841	-0.0087354	-0.0126158
2	-0.0276133	-0.0118277	-0.0099576	-0.0037192	-0.01432	-0.002737	-0.0054483	-0.0003968	-0.0061299	-0.0043557	-0.0067503	-0.0048032	-0.0073554	-0.0163687	-0.0058739	-0.0035867	-0.0003838	-0.0124561	-0.000645	-0.0018988
2.08	-0.0247742	-0.0159742	-0.0048568	-0.0064988	-0.0099404	-0.0093349	-0.010675	0.00055705	-0.0074295	-0.0004353	-0.0082031	-0.0026185	-0.0148309	-0.0139385	-0.0052607	-0.0065902	0.00309616	-0.0062127	-0.0023247	-0.0093184
2.16	-0.0225534	-0.0136298	-0.0023688	0.00314617	-0.0044886	-0.0079498	-0.0156391	-0.0021331	-0.0067251	-0.0003972	-0.0095212	-0.001499	-0.0086373	-0.0093536	-0.0050563	-0.0054867	-0.0030697	-0.0081535	0.00153741	-0.0093403
2.24	-0.0219809	-0.0167082	-0.0017139	-0.0051246	-0.0120317	-0.0020548	-0.0088305	-0.0067711	-0.0067748	-0.002656	-0.0073188	-0.007122	-0.0092818	-0.0111248	0.00025083	-0.007044	-0.0008454	-0.008854	-0.0040283	-0.0055433
2.32	-0.0260145	-0.0132016	-0.0002018	-0.0030364	-0.0116431	-0.0088401	-0.0069276	-0.0084288	-0.0029111	-0.0034602	0.00123285	-0.0015171	-0.0091639	-0.0103413	-0.0020643	-0.0107623	-0.0009068	-0.0127644	-0.0071237	-0.0040029
2.4	-0.025105	-0.0097722	-0.0101827	-0.0004191	-0.0077232	-0.0069929	-0.0019079	-0.0083057	-0.0058756	0.00322637	-0.009075	-0.0034879	-0.0105745	-0.0095262	-0.0059203	-0.0047389	0.00125262	-0.0093788	0.002119	-0.0043876
2.48	-0.0251595	-0.0125759	-0.0055459	-0.0043421	-0.0051733	-0.0048828	-0.0070527	0.0008697	-0.0079826	-0.0011487	0.00103918	-0.0006102	-0.0097477	-0.0106243	-0.0011478	-0.0054277	-0.0023006	-0.0080341	-0.0014357	-0.0108386
2.56	-0.0236408	-0.0154596	-0.0069104	-0.0068423	-0.0121955	-0.0058272	-0.0101499	-0.0015188	-0.0056283	-0.0039436	-0.0042113	-0.0063952	-0.0149894	-0.0129599	-0.0056051	-0.0029495	-0.0047389	-0.0115619	-0.0019179	-0.0084324
2.64	-0.0230408	-0.0189343	-0.0071704	-0.0051241	-0.0137128	-0.0030593	-0.0072889	0.00223672	-0.0059398	-0.0012955	-0.0087685	-0.0010815	-0.0138869	-0.0146514	9.1347e-05	-0.0021612	-0.0042836	-0.0136271	-0.0002594	-0.0038135
2.72	-0.0288286	-0.0140928	-0.0054028	-0.0039854	-0.0130934	-0.006953	-0.0068255	-0.0044954	-0.0079629	-0.0074144	-0.0020126	-1.208e-06	-0.0069532	-0.0154076	-0.004023	-0.006354	-0.0010462	-0.011425	-0.00133	-0.0031937
2.8	-0.0245411	-0.0164541	-0.0042224	-0.0037864	-0.0095715	-0.0077958	-0.0055498	-0.0026073	-0.0056566	-0.0030317	-0.0092066	-0.0046183	-0.0141661	-0.0115033	-0.0013672	-0.0049147	-0.0043463	-0.0091414	-0.0010478	-0.0061417
2.88	-0.0233944	-0.0157328	-0.0010881	-0.0068404	-0.0141347	-0.0071225	-0.008688	-0.0076237	-0.0097336	-0.0020127	-0.0022877	-0.0029955	-0.0142602	-0.012608	-0.0008019	-0.0052299	-0.005144	-0.0087322	-0.0065284	-0.0040612
2.96	-0.0269894	-0.0149967	-0.0050426	-0.0042447	-0.0105773	-0.0090215	-0.008224	-0.0016017	-0.0082334	-0.0019621	-0.007132	-0.0018862	-0.0091755	-0.013721	-0.0039938	-0.0062853	-0.0027915	-0.0127581	-0.0044665	-0.0059378
3.04	-0.0255852	-0.0075206	-0.0102614	0.0008696	-0.0072331	-0.009423	-0.0082852	0.00317772	-0.0031469	-0.0018953	0.00175119	-0.0044927	-0.010351	-0.0206473	-0.0015155	-0.004822	-0.0041344	-0.0108357	0.00177507	-0.008422
3.12	-0.0272488	-0.010606	-0.0081969	-0.0063433	-0.0091217	-0.0038241	-0.0058303	0.0014688	-0.0051556	-0.0036315	-2.883e-05	0.00273934	-0.0116061	-0.0132712	-0.0046901	-0.0117847	-0.0087725	-0.0107983	-0.0029788	-0.0041542
3.2	-0.0248121	-0.0067441	-0.0058001	0.00067295	-0.0130515	-0.0065094	-0.0061585	-0.0073324	-0.0055901	-0.003924	-0.0030567	-0.0023956	-0.0059246	-0.0127889	-0.0036988	-0.0075123	-0.001984	-0.0131542	-0.0029525	-0.0103442
3.28	-0.0266145	-0.013804	-0.0023079	-0.005447	-0.0084865	-0.0102615	-0.0078364	-0.0013829	-0.0068725	-0.0003021	-0.0090587	-0.0021515	-0.0085787	-0.0130894	-0.0033776	-0.0083233	-0.0050206	-0.0155907	-7.941e-05	-0.0062815
3.36	-0.0215253	-0.0158057	-0.01104	-0.0087146	-0.0124023	-0.0075793	-0.0043718	-0.0029632	-0.0014866	-2.991e-06	0.00055156	-0.0009389	-0.005513	-0.0135235	-0.0066616	-0.0034934	-0.0025802	-0.0128887	-0.0018248	-0.0058864
3.44	-0.0243791	-0.014911	-0.0043535	-0.00355	-0.0176595	-0.0065337	-0.0030512	-0.0027615	-0.0097486	-0.0028403	0.00151427	1.2084e-06	-0.0147825	-0.0117556	-0.0040754	-0.0014863	-0.0035326	-0.0100575	-0.0065335	-0.0109356
3.52	-0.0214421	-0.0113938	-0.0098367	-0.004482	-0.0102347	-0.0092612	-0.007538	0.00028218	-0.0011208	-0.0044933	-0.0031401	-0.0044528	-0.0167667	-0.0126785	-0.0070487	-0.0118994	-0.0039482	-0.0101648	-0.0062262	-0.0074181
3.6	-0.0228078	-0.010979	-0.00347	-0.0055993	-0.0037299	-0.007637	-0.0030753	-0.0007533	8.1192e-05	0.00064625	-0.0033551	-0.0070151	-0.0137502	-0.015454	-0.0087925	-0.0067605	-0.0021946	-0.0068855	-0.0040746	-0.0046359
3.68	-0.0060464	-0.0136022	-0.0045878	-0.0097948	-0.0150158	9.5157e-05	-0.0050685	-0.0038469	-0.0111713	-0.0041741	0.00026324	-0.0039145	-0.0083457	-0.0067723	-0.0068705	-0.0061404	-0.0102103	-0.0133562	-0.0004176	0.0366159
3.76	0.178063	0.0606704	-0.0063194	-0.0055211	-0.0183279	-0.0070357	-0.006812	-0.0064956	-0.0071857	-0.0052905	-0.0048506	-0.0049325	0.0694874	-0.0115083	-0.0049829	-0.0107252	-0.0053476	-0.0135246	-0.0073939	0.0827905
3.84	0.28302	0.0988327	-0.0038297	-0.0043892	-0.0110796	-0.0051302	-0.0075795	0.0951537	-0.0115631	-0.0045966	-0.0060351	-0.0047875	0.0999782	-0.0079833	-0.0017461	0.0688807	-0.0106997	-0.014415	-0.0019185	0.122805
3.92	0.350748	0.116128	0.0412461	0.0476453	0.0257481	0.0500487	0.0241846	0.168258	0.00177843	-0.0020203	-0.0005791	-0.0009896	0.11666	0.0549999	0.0290536	0.122782	-0.0050785	0.0342289	0.0509126	0.158366
4	0.407021	0.131793	0.117458	0.106178	0.0412953	0.109273	0.125198	0.210963	0.106435	0.0358571	0.108587	0.0685143	0.119444	0.100833	0.0970653	0.161665	0.114418	0.114636	0.147262	0.194784
4.08	0.436306	0.136197	0.131322	0.129357	0.0397645	0.128031	0.183851	0.217495	0.170783	0.0798767	0.16045	0.116736	0.120538	0.12257	0.123067	0.169655	0.159974	0.137387	0.170127	0.228789
4.16	0.428427	0.12585	0.127128	0.112903	0.0371441	0.122728	0.173341	0.192291	0.167925	0.0642237	0.1446	0.108192	0.108645	0.117961	0.10488	0.164486	0.146127	0.12251	0.157897	0.216126
4.24	0.430263	0.120579	0.115315	0.0919976	0.042139	0.11292	0.161077	0.164216	0.150972	0.0528788	0.125736	0.0785406	0.101575	0.10996	0.0991708	0.164359	0.123583	0.114988	0.129564	0.203652
4.32	0.399709	0.117518	0.0980532	0.0774135	0.0414118	0.0897923	0.133752	0.142421	0.134648	0.0440798	0.111694	0.0580354	0.0805993	0.106263	0.0917784	0.150501	0.110137	0.107016	0.116964	0.187144
4.4	0.354152	0.105833	0.0860101	0.0625879	0.0386859	0.0843416	0.110291	0.122965	0.115491	0.0384122	0.0922075	0.0400606	0.0719924	0.0949026	0.07839	0.141101	0.083141	0.100046	0.102206	0.159019
4.48	0.309297	0.0978106	0.0786111	0.0509705	0.0408175	0.0692395	0.100932	0.10793	0.102152	0.0264404	0.0746004	0.0327808	0.0687806	0.0824162	0.0742989	0.134306	0.0754831	0.0902329	0.0903544	0.145037
4.56	0.276751	0.0979833	0.0653312	0.0460181	0.039504	0.0622175	0.0904768	0.0880511	0.0870756	0.0179447	0.0693619	0.0299847	0.058235	0.0742308	0.062563	0.117553	0.0569731	0.0885211	0.0800839	0.129324
4.64	0.24389	0.0869455	0.0635038	0.0370353	0.037774	0.0522747	0.0807959	0.0786611	0.080174	0.016047	0.060631	0.0230083	0.0603589	0.0667874	0.0521375	0.114883	0.0482462	0.0814218	0.0656531	0.127187
4.72	0.217799	0.0745069	0.0593937	0.0376093	0.0334346	0.0436796	0.062846	0.067433	0.0732602	0.0152993	0.0539064	0.0143649	0.0463613	0.0669351	0.0435711	0.102407	0.0422324	0.0770065	0.0549615	0.112264
4.8	0.184889	0.0784282	0.0531359	0.0264752	0.0341385	0.0458605	0.0562887	0.0606546	0.0567062	0.0123973	0.0485864	0.0182455	0.0456466	0.0558431	0.0522236	0.0917057	0.0407242	0.071166	0.0440111	0.104572
4.88	0.168589	0.0695252	0.0457483	0.0308148	0.0282852	0.0416593	0.0535404	0.0593857	0.0500426	0.0134778	0.0373572	0.00993267	0.0405322	0.0517172	0.037969	0.0828939	0.0346895	0.0670872	0.0421532	0.0917315
4.96	0.146579	0.0637239	0.0335371	0.0217932	0.028446	0.0351595	0.0521206	0.0464384	0.0426983	0.00985039	0.0394632	0.0130605	0.0280697	0.0475756	0.0326461	0.0748408	0.0281255	0.0604408	0.0314931	0.0851205
5.04	0.133941	0.0615077	0.0327482	0.02464	0.0255826	0.0297284	0.0485145	0.0456241	0.039079	0.0132913	0.0326922	0.00994959	0.0276299	0.0433526	0.0258662	0.0663009	0.0215107	0.0549541	0.0250087	0.0803433
5.12	0.117612	0.0555648	0.0347335	0.0205767	0.0266134	0.0326646	0.0412156	0.0386623	0.0327316	0.00746602	0.0282553	0.0127264	0.0307469	0.0365574	0.0255735	0.066235	0.018387	0.0552935	0.0214603	0.0648913
5.2	0.116681	0.0533769	0.0292793	0.0164886	0.0279641	0.022999	0.0408952	0.0289701	0.0333753	0.00827567	0.0218341	0.0017938	0.0211917	0.0401264	0.0224332	0.0540194	0.0161746	0.0450954	0.0184163	0.0611914
5.28	0.0924698	0.04389	0.026821	0.00901548	0.027227	0.0263735	0.0288728	0.032792	0.0253387	0.00854048	0.0223474	0.00223002	0.0185716	0.0377933	0.0185539	0.0481925	0.0115901	0.0514001	0.0166498	0.0548374
5.36	0.0875554	0.0417934	0.0203215	0.0135828	0.0252563	0.0221342	0.028507	0.0242772	0.019995	0.0015429	0.0128143	0.00157569	0.0145148	0.0290701	0.0202416	0.0431009	0.0157778	0.0476596	0.0110641	0.0470181
5.44	0.0760534	0.041351	0.0142381	0.0105727	0.0212065	0.0204458	0.0249139	0.0235392	0.0229509	0.00141132	0.0238422	-0.003123	0.0206231	0.0333205	0.0186206	0.0428709	0.0132475	0.0373485	0.0136207	0.0478938
5.52	0.0731794	0.0313382	0.0188379	0.0115477	0.0220001	0.0154078	0.0238048	0.024042	0.018882	0.00183327	0.019594	0.00669791	0.0190071	0.0267054	0.0171029	0.0378144	0.00955135	0.0333435	0.0167355	0.0467461
5.6	0.0678448	0.034781	0.0206994	0.00798376	0.0183127	0.0160019	0.0251136	0.0242925	0.0146566	-0.0007952	0.0139788	0.00583877	0.018398	0.0223264	0.0128792	0.0414612	0.010713	0.0286947	0.008516	0.0388148
5.68	0.0560694	0.0330624	0.0192192	0.00696301	0.0197922	0.0111108	0.0223755	0.0162653	0.0130864	0.0041078	0.00916647	0.00456093	0.0135541	0.0188122	0.0114581	0.0309794	0.00452274	0.030672	0.00991172	0.0324412
5.76	0.0496327	0.0292975	0.0138876	0.00686742	0.0141895	0.00993087	0.025384	0.0230089	0.00908865	0.00377447	0.0128688	0.00332418	0.00980265	0.0172999	0.00962813	0.0322051	0.00271128	0.0287481	0.00479389	0.028717
5.84	0.0468493	0.0227346	0.00923254	0.00432424	0.0186932	0.014433	0.0168694		0.0148646	-0.0019556	0.0104256	0.00066218	0.0119309	0.0240005	0.0141026	0.0225638	0.00126517	0.0302195	0.0109646	0.0308881
5.92	0.0415875	0.0207215	0.0142187	0.00795769	0.0143113	0.00846842	0.0171712		0.00550173	-0.0003755	0.0123599	0.00163672	0.00566776	0.0177365	0.0123423	0.0209927	-0.0039064	0.0268907	0.00692775	0.0229637
6	0.0396976	0.0240094	0.0126046	0.00851791	0.0164277	0.00906969	0.0124651		0.00970583	0.00955241	0.00679667	0.00428905	0.00664072	0.0175606	0.0168625	0.0185187	-0.0006397	0.0173617	0.0102242	0.026532
6.08	0.0319772	0.0141182	0.00789594	0.0108558	0.020393	0.0122973	0.0131994		0.0107801	0.0027495	0.00636545	0.004831	0.0112719	0.0231946	0.00923504	0.0192335	0.00724064	0.0188564	0.0022504	0.0159415
6.16	0.0353949	0.0161561	0.0128588	0.00678556	0.0145997	0.00931948	0.01131		0.00651014	0.00157716	0.00365217	0.00350544	0.00651123	0.0098325	0.00362618	0.0161058	2.0569e-05	0.0110352	0.00812237	0.0216612
6.24	0.0212879	0.0199705	0.0102899	5.7394e-05	0.0181356	0.00816391	0.00714863		0.00595537	0.00364832	0.00622756	0.00292543	0.00872408	0.00857673	0.0127227	0.0168398	-2.057e-05	0.0120872	0.00662552	0.0163701
6.32	0.0291882	0.0142202	0.00148195	-0.0003039	0.00686662	0.00751684	0.00753795		0.00865697	-0.0002972	0.00676031	0.00702356	0.0048525	0.0130064	0.00966033	0.012494	-0.0065664	0.0103259	0.00873539	0.0139061
6.4	0.0229479	0.0145904	0.00316282	0.0047212	0.0104986	0.00646476	0.011209		0.00372821	-0.0030078	0.00437985	0.00657888	0.00178605	0.0165115	0.00969702	0.011635	-0.008875	0.0141615	0.00574856	0.0125361
6.48	0.0218305	0.0114908	0.00122774	0.00455153	0.00918463	0.00255319	0.00143163		0.00996992	0.00288978	0.00836797	0.00919376	0.00594192	0.0101371	0.0077076	0.00514338	-0.0063405	0.0121367	0.00307481	0.00958406
6.56	0.0180397	0.0108842	0.0057226	0.00599393	0.0117311	0.00082549	0.0110879		0.00237134	0.00528666	0.00129239	0.00198774	0.00561929	0.00127611	0.00334241	0.00693624	-0.0057353	0.00381109	0.00080669	0.010432
6.64	0.010425	0.00854767	0.00537207	0.00632458	0.00450782	-0.0025258	0.00301361		0.00673262	0.00437804	3.3845e-05	0.00398153	0.00394826	0.0108003	0.010338	0.00966225	-0.0077106	0.00454947	0.00025881	0.00591586
6.72	0.0134507	0.00423208	0.0033834	0.00332315	0.00989495	0.00021886	0.00367726		0.00322025	-0.0014271	0.00762275	0.00278163	0.00320679	0.00877758	0.0110522	0.0130406	-0.0095939	0.00539126	0.00016454	0.0105619
6.8	0.0149125	0.00545236	0.00314173	0.00077219	0.00715623	0.00077851	0.00208967		0.00553467	0.00015796	-0.0025108	-0.0037628	0.00405966	0.0106841	0	0.00412027	-0.0047152	0.00810205	0.00636958	0.00628147
6.88	0.0169669	0.00791983	0.00393173	0.00598753	0.00148124	0.0051611	0.0044761		0.0034254	0.0007077	0.00539396	0.00371508	0.00526772	0.00648182	0.00802282	0.00013149	-0.0088269	0.0046553	-0.00304	0.00444187
6.96	0.0111296	0.00491654	0.00039557	0.00401372	0.0061394	0.00070417	0.00501801		0.00644021	0.00547208	-0.0021743	0.00498627	0.0009773	0.0141344	0.00412709	0.00501772	-0.0087683	0.00214063	0.002147	0.00991964
7.04	0.00512535	0.00329916	-0.0022064	-6.334e-05	0.00762006	0.00906196	0.00586566		0.00137045	0.00457923	-0.0029433	0.00783013	0.00344044	0.00104953	0.00487284	0.00354142	-0.0121368	0.00408732	0.00199731	0.00686598
7.12	0.00207827	0.00576522	0.00313945	-5.739e-05	0.00634102	0.00304504	0.00081511		0.00426506	0.00258909	0.0035544	0.00129173	-0.0012189	0.00202228	0.0062161	0.00339104	-0.0092285	0.0104075	-0.0012437	0.00106246
7.2	0.00828374	0.00192316	0.00350481	0.00188532	0.00593196	0.00903282	0.00085045		0.00117108	0.00452431	0.0016578	0.001302	0.00134478	0.00416698	0.0119807	0.00068494	-0.0111195	0.00334408	-0.0031348	0.0090989
7.28	0.0105834	-0.0025043	0.00020177	-0.0010576	0.00195557	0.00464071	0.00111748		0.00236845	-0.0007762	-0.0037731	0.00317314	0.00559759	0.00694911	0.00610903	0.0104636	-0.0066466	0.00634178	0.00772073	0.00714321
7.36	0.00341588	-0.0060639	-0.0029377	0.00256902	0.00851102	0.0036588	0.00276958		0.00481001	0.00193658	0.00050643	0.00172674	-0.005769	0.00751185	-3.968e-05	-0.0001315	-0.0062861	0.00614323	7.9413e-05	0.0031995
7.44	0.00380059	0.000109	-0.0006475	-0.0020655	0.00292228	0.00185616	0.00024347		0.00136005	0.00079143	-0.0041805	0.00724106	-0.0105109	0.00938182	0.0095877	0.00368218	-0.0020022	0.00291493	-0.0047899	0.00189821
7.52	-0.0019694	0.00594996	-0.0012642	0.00019093	0.0109759	0.00330196	0.00088411		-8.119e-05	2.9907e-06	2.6951e-05	0.00287347	0.0003031	0.00907223	0.00864054	0.00412782	-0.0093066	-2.354e-05	-0.0010638	-0.0003867
7.6	0.00266359	0.00192811	-0.0010687	-0.0012977	9.3816e-05	-0.0006982	-0.0002435		0.00318558	0.00204968	-0.0078879	0.00028155	0.00557372	9.9184e-05	0.0138421	0.00273803	-0.0107946	0.00506988	0.00632958	-0.0006766
7.68	0.00430578	0.00365378	-0.0027883	-0.0029111	-9.382e-05	0.00366594	0.00242458		-0.0015334	0.00213342	-0.0025209	0.00449991	0.00284075	-9.918e-05		-0.001717	-0.0092153	0.00146536	0.00401062	0.00018627
7.76	0.00196941	0.00260974	-0.0011115	-0.0010868	0.00249865	0.00693579	-0.0052592		8.6393e-05	0.00548513	-0.0009884	0.0025605	-0.0003031	-0.000222		-0.0022917	-0.0096448	0.00237462	-0.0022441	0.00029254
7.84	-0.0067938	0.00247172	0.00035852	-0.0035276	-0.001497	0.00524555	0.00460344		0.00410094	0.00995805	0.00450019	-0.0004833	0.00263386	0.00363246		0.00719373	-0.0137286	-0.0008479	0.00535492	-0.0046365
7.92	-0.0053253	-0.0042292	0.00333553	-0.0029751	0.0048353	-0.0015582	0.0038018		0.00104857	0.00077893	0.00069132	0.00505455	0.00185188	0.00073081		-0.000803	-0.0102807	2.3545e-05	0.00733795	-0.0021368
8	-0.0064642	-0.000109	-0.0028129	-0.0001013	0.00730831	0.00364453	0.00346296		-0.0008498	0.00470647	0.00271328	0.00469868	0.00374209	0.00559373		0.00168402	-0.0056551	0.00346253	0.00503784	-0.005098
