# Supplementary material for: Perforation of the host cell plasma membrane during Toxoplasma invasion requires rhoptry exocytosis
Source: EMBO Rep. 2025 Sep 19;26(20):5027–47. doi: 10.1038/s44319-025-00564-9 (PMC12549874; doi:10.1038/s44319-025-00564-9)
Supplement: Supplementary file 9 — Source data Fig. 2 [file 44319_2025_564_MOESM9_ESM.zip › Figure 2/2E/consensus_fluorescence_change_by_time_1mM-CaCl2.xlsx]

## Sheet: Data
Time (s)	Transient 1 (ΔF/F)	Transient 2 (ΔF/F)	Transient 3 (ΔF/F)	Transient 4 (ΔF/F)	Transient 5 (ΔF/F)	Transient 6 (ΔF/F)	Transient 7 (ΔF/F)	Transient 8 (ΔF/F)	Transient 9 (ΔF/F)	Transient 10 (ΔF/F)	Transient 11 (ΔF/F)	Transient 12 (ΔF/F)	Transient 13 (ΔF/F)	Transient 14 (ΔF/F)	Transient 15 (ΔF/F)	Transient 16 (ΔF/F)	Transient 17 (ΔF/F)	Transient 18 (ΔF/F)	Transient 19 (ΔF/F)	Transient 20 (ΔF/F)	Transient 21 (ΔF/F)	Transient 22 (ΔF/F)	Transient 23 (ΔF/F)
0.08	-0.0109968	-0.0074603	-0.006717	-0.0023923	-0.0039317	0.011986	-0.0046873	0.00626922	0.00140217	0.00368499	-0.0028408	-0.0171051	0.00190538	0.00802029	0.00653086	-0.0081096	0.00372399	0.00103342	-0.0008713	-0.0120122	-0.0070382	-0.0018862	-0.0046005
0.16	-0.0184962	-0.0021149	-0.0030482	0.00200431	7.0874e-05	0.00665556	-0.0069014	0.0063747	0.00019537	0.00106939	-0.0009476	-0.0181307	-0.0009474	0.00906566	0.00442821	-0.0031276	0.00434883	0.00598906	-0.001563	-0.0111487	-0.0017066	0.00322351	-0.0033384
0.24	-0.0212491	-0.006103	-0.0034497	0.00473791	-0.0057126	0.0137457	-0.0066435	0.00527946	-0.0042513	0.00275622	-0.0004144	-0.0211226	0.00754621	0.0052873	0.00536031	-0.0032474	0.00624693	0.00254161	-0.0080777	-0.0109501	-0.0056185	0.00084276	-0.0068703
0.32	-0.0186958	-0.0069628	-0.0046873	0.00216167	-0.0080777	0.00779288	-0.0141014	6.0952e-05	0.0010311	0.00085617	-0.0006921	-0.0282681	0.00686064	0.0070407	-0.0011406	-0.0086353	0.00226691	0.00186804	-0.0016012	-0.0068722	-0.0076105	0.00264621	-0.0105751
0.4	-0.0175277	-0.0050706	-0.0058424	0.00487308	-0.0057745	0.00465982	-0.0098871	0.00302771	-0.0032331	0.00236378	0.00183192	-0.0187794	0.00431903	0.010375	0.00950491	-0.0118366	0.0082228	0.0061594	-0.0047628	-0.0116634	-0.0102047	-0.0071976	-0.0032299
0.48	-0.016275	-0.0075962	-0.0057903	0.0077284	-0.0041087	0.00553451	-0.0058157	-0.0007381	0.0020968	-0.001762	0.00531571	-0.0149284	0.00325007	0.00761316	-0.0004729	-0.0068432	0.00585539	0.00190523	-0.0065991	-0.0088888	-0.0035032	0.00361415	-0.0060601
0.56	-0.0133537	-0.0066735	-0.0072463	0.00248176	-0.0074378	0.00651588	-0.009829	0.00358986	0.00441136	-0.000123	-0.003032	-0.0116767	0.00242192	0.0063989	0.00031612	-0.0068759	-0.000518	0.00279192	-0.0011722	-0.0102372	-0.0073001	-0.0038383	1.546e-05
0.64	-0.0152794	-0.002008	-0.0023137	0.00469555	-0.0007389	0.00552773	-0.0059099	0.00281169	0.00041244	-0.0048551	0.0004179	-0.0190922	0.0040296	0.00613133	-0.0002655	-0.0063329	0.00491476	0.00610324	-0.0057534	-0.0097203	-0.0039196	-0.0014575	-0.007502
0.72	-0.0188674	-0.0039539	4.8745e-05	0.00044551	-1.684e-05	0.00697831	-0.0096165	-0.0009181	0.00316522	0.00167244	0.00231387	-0.0159362	0.00619018	0.00326323	-0.0087592	-0.0035673	0.00401015	0.00127108	-0.0081088	-0.0077037	-0.0122812	-0.0047363	-0.0033877
0.8	-0.0180179	-0.0074812	-0.0065252	0.00420397	-0.0055943	0.0076844	-0.0049305	-0.0041754	0.00134518	0.00393157	-0.0024808	-0.0131382	0.0081194	0.00410593	-0.001676	-0.0079164	0.00476595	0.00341082	-0.0086517	-0.0077767	-0.0084849	-0.0069601	-0.0062866
0.88	-0.0134918	-7.041e-05	-0.0025918	0.00057463	0.00067859	0.00448759	-0.0103761	-0.0050584	0.00103653	-0.0019269	0.0003445	-0.014026	0.0131771	0.0103306	-0.0070872	-0.0031345	0.00462355	0.00114314	-0.0037268	-0.0120428	-0.0066862	-0.0064951	-0.009272
0.96	-0.0194806	-0.0038711	-0.0012373	0.00133251	-0.000713	0.00692226	-0.0113809	0.00415832	-0.0019252	0.00866502	0.00208398	-0.0157521	0.00803772	0.00281921	-0.0051233	-0.007303	0.00544938	0.00370539	-0.0023013	-0.0089858	-0.0061292	-0.0044815	-0.0023067
1.04	-0.0163525	0.00023864	-0.004324	-0.0006056	-0.0066469	0.00683637	-0.0044455	-0.005793	-0.0024835	0.00246058	-0.0049466	-0.0113974	0.0118598	0.00161472	-0.0057071	-0.0058972	0.00606883	0.0013715	-0.006935	-0.0118861	-0.015361	-0.0047436	-0.0043241
1.12	-0.0068251	-0.0031171	-0.0041115	-0.0001032	-0.0067056	0.00415263	-0.0057169	-0.0025357	-0.0040552	-0.0015711	0.00258809	-0.0172045	0.00840647	0.00475706	-0.0016341	-0.0057121	-0.0001385	0.00426254	-0.0027808	-0.0121309	-0.0057467	-0.0025333	-0.0045885
1.2	-0.016774	-0.0079497	-0.0032782	3.5305e-05	-0.0080033	0.00105664	-0.0083852	-0.0045266	-0.0055361	-0.0026875	-0.0022162	-0.0134583	0.00639226	0.00149783	0.00473241	-0.0048693	0.0112319	0.00305562	-0.0046974	-0.0034926	-0.0087316	-0.0042105	-0.0080484
1.28	-0.0131389	-0.0021001	-0.00599	0.00211258	-0.0068035	0.00028501	-0.0059734	-0.0018276	-0.0038476	-0.0015305	-0.0030098	-0.0216263	0.00546967	0.0113022	-0.0004823	-0.0064677	0.00368157	0.00573056	-0.0035262	-0.0113013	-0.0093968	0.00040629	-0.0021389
1.36	-0.0124108	-0.0042454	-0.0053387	-0.0028772	-0.0067315	-0.0005535	-0.0101817	-0.0044564	-0.0090479	-0.0032363	-0.0015106	-0.0118175	0.00537807	0.00458239	0.00766672	-0.0040524	0.00580287	0.00481003	-0.0036349	-0.0070497	-0.0087378	-0.0037528	-0.0043695
1.44	-0.0094431	-0.0015845	-0.0047541	0.00343399	-0.0004249	0.00719846	-0.0033979	-0.0051493	-0.003769	-0.0001544	-0.0005239	-0.0127095	0.00849901	0.00513352	0.00100978	-0.0065548	-0.0005745	0.00405128	-0.0037786	-0.0029003	-0.0081704	-0.0015179	-0.0037638
1.52	-0.0060387	-0.0097426	-0.0060955	0.00427996	-0.0003293	0.00194534	-0.0066061	0.00121304	-0.0003351	0.00098109	-0.001316	-0.0136558	0.00699709	0.00737138	0.00088477	-0.0086164	0.00349842	0.00105201	-0.0057702	-0.0093869	-0.0053698	-0.0055277	-0.0064406
1.6	-0.0165337	-0.0023593	-0.0060943	0.00748295	1.6837e-05	0.00587625	-0.0042798	0.00243019	-0.0011959	-0.0057453	0.00199119	-0.0101883	0.00736207	0.0012116	-0.002939	-0.0122763	0.00014594	0.00332006	-0.0007632	-0.0038862	-0.0040311	-0.0019191	-0.0020732
1.68	-0.0101265	-0.0097963	0.00183022	0.00402711	-0.0024657	0.00222199	-0.0028781	-6.095e-05	0.00100261	-0.0010145	-0.0018568	-0.0085402	0.00700937	0.00593444	-0.0031738	-0.0064579	-0.0010196	0.00643352	-0.0059618	-0.003729	-0.0072502	-0.0022712	0.0002786
1.76	-0.0134894	-0.007388	-0.0062945	2.3537e-06	-0.0056719	0.00196975	0.00181187	-0.001333	0.00029576	-0.0004251	-0.0005266	-0.0081689	0.00599707	0.00404237	0.00367313	-0.0086382	0.00118252	0.0029976	-0.0015488	-0.0047686	-0.0098222	-0.0012798	-0.0014921
1.84	-0.0100156	-0.0008031	-0.0073422	-0.0055644	-0.0020342	-0.0008758	-0.009684	0.000733	-0.0018316	0.00314277	-0.0019753	-0.005333	0.00940461	0.0010307	0.00104952	-0.0050969	-0.0022511	0.00588157	0.00095152	-0.0077856	-0.0065733	0.00227792	-0.0018284
1.92	-0.0196698	-0.0026377	-0.0055758	0.00664168	0.00207962	0.00859887	-0.0045898	-0.0019577	-0.0015792	0.00356922	0.00166157	-0.0093414	0.00911848	2.2223e-06	0.00106036	-0.0014794	-0.0040246	-0.0010178	-0.0057262	0.00248786	-0.00578	0.00292396	-0.003984
2	-0.0091621	-0.0054411	-0.0009862	0.0019142	-0.0054706	0.00530533	-0.0055559	0.00598751	-7.055e-05	0.00401725	-0.00101	-0.0081463	0.00583701	0.00034401	0.0026247	0.00023935	0.00261906	0.00817379	-0.0055645	-0.0038712	-0.0041413	-0.0021924	-0.0055281
2.08	-0.0170136	-0.0054444	-0.0029484	0.00603848	-9.907e-05	0.00575782	-0.0008365	-0.002398	0.00237832	-0.0038099	-0.0049224	-0.0068476	0.00277745	0.00674469	-0.0015134	-0.005833	-0.0020851	0.0089158	-0.0050041	-0.0069146	-0.0030085	0.00035041	-0.0033567
2.16	-0.0073776	-0.0071327	-0.0071484	0.00056252	0.00216968	0.00448759	-0.0121887	-0.0039328	0.00526677	-0.0013075	-0.0041849	-0.0110499	0.00369059	0.00290544	-0.0002157	-0.0008528	-1.683e-07	0.00240734	0.00134623	-0.0056085	-0.003314	-0.0039646	-0.0077089
2.24	-0.0131389	-0.0049035	0.0006886	0.00076763	-0.0034086	0.00256011	-0.0056187	-0.0015889	-0.0043713	0.0029374	0.00015061	-0.0077256	0.00239217	-0.0031117	-0.0044665	-0.0061334	-0.0016121	0.00493239	-0.0023796	-0.0028947	-0.0116202	-0.0032252	-0.0090278
2.32	-0.0103812	-0.0061321	-0.0016384	0.00246562	0.00145546	0.00274183	-0.0024232	0.00410905	-0.0003724	0.0038642	0.00315037	-0.0049989	0.00313109	0.00200052	-0.0037215	-0.0037198	0.00074756	0.00254421	-0.0011851	-0.005649	-0.0098437	0.00391091	-0.0051981
2.4	-0.0188291	-0.004863	-0.0054974	-0.002157	-0.0009221	-0.0014657	-3.207e-05	0.00328478	-0.0057911	-0.0068592	0.00440027	0.0023435	0.00294837	4.8446e-05	0.00078073	0.00415211	0.0007388	0.00179253	-0.0034382	-0.0047106	-0.0038926	-0.0016548	8.7397e-05
2.48	-0.0166008	-0.0043462	-0.0036459	0.00391144	-0.0008971	0.00035733	-0.000453	-8.18e-05	0.0017617	-0.0048773	0.00064088	-0.0066891	-0.0054692	0.00343746	-0.0016529	-9.431e-05	-0.0010088	0.00388094	0.00228578	-0.0065935	-0.0058451	-0.0034415	-0.0033201
2.56	-0.0170088	-0.0052235	-0.0013312	0.00063112	-0.002775	0.00114207	-0.0026423	-0.0001696	-0.0007618	-0.0047609	-0.0011623	-0.0087981	-0.0051165	-0.0010849	0.00035153	-0.0037187	0.00381084	0.00103676	-0.0003167	0.00304956	-0.0028332	-0.0017498	-0.0026696
2.64	-0.0123174	-0.0040936	0.00153298	0.00025588	0.00477909	-0.0035157	-0.0022141	-0.0015674	-0.0001174	0.00353586	-0.0033727	-0.0064531	-0.0043511	-0.0028214	0.00026048	0.00138079	0.00092532	0.00652613	7.0207e-05	-0.0040185	-0.0056996	-0.0012708	-5.837e-05
2.72	-0.0120395	-0.0038662	-0.0035257	0.00044551	-0.0051339	0.00051826	-0.0024673	-0.0013905	-0.0032826	-0.0019367	-0.0011208	0.00417879	0.00075852	-0.004025	-0.0048401	-0.0033415	0.00014493	0.00026166	-0.0042652	-0.0067677	-0.0113354	-0.0010685	-0.0026248
2.8	-0.0110782	-0.0075562	-0.0048866	-0.0057473	-0.0041847	0.00111178	-0.0036611	0.00066352	0.00457756	0.00210281	-0.0045173	-0.0010814	0.00240964	-0.0008391	0.00499253	6.4496e-05	-0.0032998	-0.0026989	-0.0009088	-0.0033702	-0.0059968	-0.0016872	0.00114563
2.88	-0.0157169	0.00389415	-0.006912	0.00316769	-0.0069758	-0.0011864	-0.0027171	-0.0010318	-0.0050911	0.00106024	-0.0038816	-0.0041666	-0.0057671	0.0015725	-0.0052902	-0.0006997	-0.0017192	-0.0003468	-0.0056104	-0.0061895	-0.0085106	-0.0024713	-0.00069
2.96	-0.0066064	0.00367387	-0.0008482	-0.001588	-0.0070087	0.00285936	-0.0014444	0.00171708	-0.0004287	-0.002524	0.00098365	-0.0110791	0.00061404	0.00293033	0.00286314	0.00253828	-0.0035796	0.00030889	-0.0024792	-0.0050077	-0.0025082	0.00015089	-0.0050567
3.04	-0.0064068	0.00165186	-0.0009031	-0.0029612	0.00523723	0.00298096	-0.0019568	-0.0024403	-0.0040376	-0.0016083	-0.0031691	-0.0017155	-0.0013161	-0.0005605	0.00417748	-0.0042576	-0.0035701	-5.746e-05	-0.0026533	-0.001897	-0.0067694	6.5387e-05	-0.0053653
3.12	-0.0039166	-0.0021653	-0.0042862	0.00103931	-0.0035973	-0.0022835	-0.0002806	0.00099955	0.00093478	-0.0023716	0.00035974	-0.0044013	-0.0019167	-0.0021739	0.00223813	-0.0032016	-0.0044215	0.00246424	-0.0033864	-0.0003013	-0.0023814	-0.0071311	0.00103141
3.2	-0.0158223	-0.0028004	-0.0048974	-0.0032127	0.00077335	-0.0025375	-0.0020023	-0.0011758	0.00082895	-0.0035548	-0.0058669	-0.006522	-0.0003912	-0.0026045	-0.0042122	-0.0018864	-0.0047986	-0.0008657	-7.021e-05	-0.002268	-0.0055783	-0.0021214	-0.0038849
3.28	-0.0076986	-0.0024256	-0.0020288	-2.354e-06	-0.0007029	-0.0027228	-0.0066909	-0.0006938	-0.0012136	-0.003269	-0.0049875	-0.0075726	-0.001005	0.00369569	-0.0038017	-0.0025463	-0.004336	-0.0017122	-0.002476	-0.0015829	-0.0131348	-0.0040283	-0.0011128
3.36	-0.01437	-0.0008869	-0.0002441	-0.003972	0.00440476	0.00139069	-0.004551	-0.0017335	0.0028491	-0.0016044	-0.0046662	-0.0046446	-0.0014337	-0.0016041	-0.0003703	0.00085851	-0.0020999	-0.0033945	-0.0056758	-0.0015999	-0.0056982	-0.0026993	-0.0045891
3.44	-0.008913	0.00189406	0.00055967	-0.0037642	-0.0054221	0.00203258	-0.0030371	0.00036792	0.00088594	-0.0015763	-0.0016636	-0.0086164	-0.0015253	0.00365613	-0.0022468	-0.0014347	0.00085798	-0.0020265	-0.0027594	-0.0040538	0.00225739	-0.0021661	-0.0060563
3.52	-0.0145928	-0.0043424	0.00473382	-0.0019324	-0.0004711	0.00564209	3.2068e-05	-0.0027586	0.00315097	0.00012296	-0.0002379	-0.0106194	-0.0023445	-0.000956	0.0010777	-0.0076114	-0.0071987	-0.001347	0.00117799	-0.0081896	0.00182988	-0.0075793	0.00479927
3.6	-0.0128379	-0.0030344	-0.0029149	-0.004826	-0.0060078	0.00090385	-0.0011424	-0.0022104	-0.0043517	-0.0001844	-0.0023187	-0.0087926	0.00099412	0.00110893	0.00044979	-0.0047862	0.00059673	-0.0007325	-0.0048184	-0.0029516	-0.0058624	-0.0014078	0.00344257
3.68	-0.0120227	0.00276369	0.00093053	-0.0005222	0.00052666	0.00073524	0.00306721	0.00110945	-0.0022678	-0.0046942	-0.0045983	-0.0015112	-0.0021745	0.0001729	-0.0021138	0.00063779	-0.0084261	-0.0041774	0.00409822	-0.0053802	-0.0101686	0.00320842	0.00285697
3.76	-0.0129505	-4.658e-06	0.001948	-0.0035301	-0.0038017	-0.0016465	0.00219134	-0.006796	-0.0075074	0.00154882	-0.0037584	-0.0073159	-0.0004445	-0.0008698	-0.0031305	0.00365678	-0.002784	-0.005054	0.00168853	-0.0055901	-0.0016345	0.00117752	-0.0013614
3.84	-0.009317	-0.0054756	-0.0055679	-0.0051972	0.0116237	0.00321466	-0.0008839	0.00881089	0.0104664	0.00114199	-0.0064223	-0.0080274	-0.005354	0.00130405	0.00345203	-0.0016611	0.00104315	-0.0042041	-0.0012032	0.0200493	0.00096102	-0.0047336	-0.009395
3.92	-0.0096084	0.00380155	0.00354683	-0.0089254	0.0108437	-0.0004342	0.0248891	0.0370434	0.0361619	0.00040094	0.00659747	-0.0073695	0.00225902	-2.222e-06	0.0193707	-0.0021284	0.00592946	0.00136964	0.00546418	0.0685197	0.0352867	-0.0006237	-0.0010453
4	0.021273	0.0246622	0.0425817	0.0272732	0.0148127	0.0195603	0.0426236	0.0372885	0.0550643	0.032416	0.0348009	0.00160329	0.0263526	0.00666202	0.0224828	0.0356738	0.0298991	0.0240405	0.0359302	0.0922588	0.0397489	0.0127253	0.0218073
4.08	0.066683	0.0504125	0.055707	0.0407226	0.0154141	0.0247135	0.0485783	0.0380439	0.0577452	0.0456922	0.0734287	0.0231628	0.0313853	0.0234337	0.0297929	0.0326043	0.0332418	0.0312976	0.0419648	0.101983	0.0429402	0.0494597	0.0317365
4.16	0.0456706	0.0372968	0.0478187	0.0331714	0.00971051	0.0202284	0.0322127	0.0275904	0.0528434	0.0284269	0.0695405	0.019266	0.0247255	0.018898	0.0131228	0.0248447	0.0232635	0.0273953	0.0353834	0.0839642	0.0355015	0.0373006	0.021324
4.24	0.0460043	0.0266897	0.0375775	0.0160186	0.00710423	0.0139121	0.0205418	0.0191241	0.0516787	0.019565	0.0550555	0.0195684	0.0183123	0.0118507	0.0139436	0.0175209	0.0265338	0.022183	0.0274568	0.076156	0.0332428	0.0310816	0.0148976
4.32	0.0369105	0.0173956	0.0376272	0.0122205	0.00461307	0.0136486	0.0213382	0.0200937	0.0472117	0.0134018	0.0490124	0.008189	0.00704431	0.0130711	0.0154834	0.0129173	0.0171302	0.0127095	0.0221651	0.0539117	0.0359041	0.0256685	0.00847563
4.4	0.0309481	0.0130086	0.0323493	0.017414	0.00909966	0.00436961	0.0115186	0.019618	0.0377832	0.0124723	0.0416466	0.0130388	0.00759106	0.0107431	0.0109573	0.00296367	0.0160778	0.0151037	0.013581	0.0484605	0.0306369	0.015391	0.0110269
4.48	0.0282	0.0162098	0.0271266	0.00433107	0.00767357	0.00472853	0.0157369	0.0141589	0.0300859	0.015292	0.0365722	0.0130516	0.0117677	0.00085381	0.00599616	0.00234221	0.0160367	0.00936138	0.0174279	0.0398109	0.035665	0.0120177	0.00940135
4.56	0.026279	0.0106221	0.0291715	0.00712452	0.00391999	0.0098831	0.00737507	0.0121099	0.0309562	0.00323434	0.0328295	0.00908713	0.00819731	0.00020845	0.00388484	0.00316891	0.0124045	0.00876405	0.010114	0.0311867	0.0246102	0.0161718	0.0128619
4.64	0.0175341	0.0106632	0.020943	0.0093262	0.00745272	0.00533878	0.0136919	0.0125457	0.0269573	0.00559551	0.0220581	0.0106932	0.00547534	0.00521219	0.0156257	0.00090151	0.00963543	0.00328659	0.0071731	0.0276164	0.0289109	0.0128108	0.00416761
4.72	0.0197848	0.0145023	0.0180875	0.0059524	-0.0008634	-0.0007239	0.00890166	0.0107519	0.0238294	0.0106331	0.0247373	0.00699209	0.00631011	0.00252987	0.00269334	0.00944538	0.00711114	0.00398806	0.00330879	0.0255194	0.0237421	0.0123821	0.0121867
4.8	0.0187676	0.00956784	0.018374	-0.0003984	0.00651688	0.00317036	0.00874532	0.009524	0.0178422	0.0074779	0.0141717	0.011698	-0.001149	-0.0003133	0.00184506	0.00968444	0.00397884	0.00408625	0.00874354	0.0202094	0.0191552	0.00871208	0.00250044
4.88	0.0174008	0.00368044	0.0118191	0.00775665	0.00979274	-0.0032043	0.00995591	0.00852034	0.0199878	0.00213028	0.0161376	0.00713294	0.00215279	-0.0018143	0.00021568	0.0044508	0.00447339	0.0041491	0.008684	0.0215093	0.0159424	0.0058306	0.00703374
4.96	0.0151772	0.00123266	0.0122155	0.00840558	0.0064926	-0.0041612	0.00356895	0.00558138	0.0102507	0.00461703	0.0125381	0.00934505	0.00039118	6.3558e-05	0.00351056	4.5004e-05	0.00610553	-0.0010397	0.00694597	0.0132392	0.0214396	0.00588257	0.00584741
5.04	0.0183716	0.00011699	0.011578	0.00733231	0.00637748	-0.00626	0.00838055	0.0103729	0.0159862	-0.0024769	0.0143032	0.00568788	-0.0008308	0.00126182	-0.0014946	0.00482918	0.00262142	-0.0030973	0.00412475	0.0126097	0.0163006	0.0116741	0.0044276
5.12	0.0134008	0.0077031	0.0139504	0.00030429	0.00272806	-0.0024132	0.00501937	0.00086438	0.0134084	0.00333114	0.0152865	0.00440805	0.00274487	0.00122849	0.00278149	0.00650952	0.00229385	-0.001193	0.0038821	0.0141592	0.0150846	0.00400368	0.00697694
5.2	0.0184603	0.00516435	0.014605	3.396e-05	0.00527404	-0.000285	0.00534206	0.003473	0.00669811	0.00397539	0.0107176	-0.0001424	0.00214571	-0.0034112	0.00260519	0.00879296	0.00321798	-0.0011398	-0.0001187	0.0120622	0.0154275	0.00660462	0.00235089
5.28	0.00882674	0.00579342	0.0138282	-0.0030668	0.00221197	-0.003687	0.00815941	0.00363723	7.0549e-05	0.00320033	0.00590431	0.00597994	-0.0027071	-0.0056593	0.00481044	0.00140773	0.0093018	-0.0026662	-0.004522	0.0109435	0.0104929	0.00270042	-0.0026336
5.36	0.0131613	0.0070132	0.0102056	-0.003358	0.00314704	-0.0029276	0.00538282	0.00265568	0.00503138	0.00114853	0.00689177	0.00981027	0.00495502	-0.003285	0.00102929	0.00980541	0.00498546	0.0018208	0.0045447	0.00615279	0.0181395	0.0039858	0.00220575
5.44	0.00971376	0.00596439	0.0122186	-0.0053889	-0.0011978	-0.0049871	0.00248664	0.00230323	0.00460537	0.00266792	0.00636411	0.00701587	-0.0045041	-0.0088599	0.00134794	0.00757126	0.00306682	-0.003445	0.00633643	0.0135085	0.0146023	0.00385893	8.6766e-05
5.52	0.0057968	0.00045893	0.00700075	-0.0041737	0.00078666	-0.00479	0.00105291	0.00011022	-0.000869	-0.0009693	0.00468903	0.0110328	-0.000793	-0.0017783	0.00502071	0.00300953	0.00392699	-0.0068955	0.00478994	0.00123404	0.0145455	0.00516332	-0.0003127
5.6	0.0134487	0.00289137	0.00971654	-0.0061656	-0.0033099	-0.0080863	0.00559193	0.00344963	0.00509854	-0.0014501	0.00897955	0.0111041	-0.0033138	-0.0021463	-0.0013205	0.00390789	-0.0026534	-0.0048688	0.00398886	0.00543666	0.00533375	0.00520579	0.00439605
5.68	0.010113	-0.000917	0.00316881	0.00175953	0.00308439	-0.0017171	0.00022715	0.00119157	0.00090425	0.00074563	0.00776635	0.00582446	-0.0052407	-0.0019814	-0.0003176	0.0026495	-0.0020397	-0.0028034	-0.0004746	0.00396249	0.0115918	0.00342638	0.001446
5.76	0.0132339	0.00231709	0.003554	-0.0016768	0.00125968	-0.005897	0.0065306	-0.0012364	0.00190347	-0.0029982	0.00602826	0.0113108	-0.0067317	-0.0035219	0.00067017	0.00527864	-0.0011566	-0.0027997	0.00449358	0.00141296	0.00765072	0.0002079	-0.0025168
5.84	0.0126519	-0.0025577	0.0101157	-8.776e-05	0.00602898	-0.0065023	0.00353087	0.00826453	-7.869e-05	0.00095101	0.00044976	0.00772865	-0.0028511	-0.0080083	0.00512837	0.00309552	-0.0050232	-0.0016571	-0.003279	0.00577801	0.00627814	5.2533e-05	0.00170787
5.92	0.00827185	0.00382456	0.00502987	-0.0017508	0.00642525	-0.0067821	0.00290754	0.00187309	0.00164163	0.00778793	0.00103697	0.00364467	-0.0054701	-0.0090905	0.00373816	0.00326981	-0.0037536	-0.001129	0.00019639	0.00462259	0.0110112	0.00026993	-0.0020316
6	0.00539361	0.00839902	0.00530125	0.00132982	-0.0019841	-0.0060236	0.00423971	-0.0040863	-0.0036007	0.00266661	-0.0009816	0.00955419	-0.0022949	-0.0044215	0.00347226	-0.0008534	-0.0012903	-0.0007281	0.00109193	0.00843772	0.00773733	-0.0004124	0.00133304
6.08	0.00582794	0.00279876	0.00583327	-0.0041892	0.00299824	-0.0052212	0.00453902	0.00136274	-0.0023525	-0.0021689	-0.00196	0.00520375	-0.0025683	-0.0088248	0.0017952	-0.0008511	-0.0009852	-0.0011926	-0.0002637	0.00876965	0.0004961	-0.0012636	0.00353091
6.16	0.0120906	0.00262286	0.00378757	-0.004863	0.00750206	-0.0043484	0.0016856	0.00622248	0.00171014	0.00421282	-0.0005848	0.00498486	-0.0029748	-0.0094119	-0.0017164	0.00135384	1.6833e-07	-0.0009906	-0.0013618	0.00524079	0.0045515	0.00122111	-0.0012895
6.24	0.00610977	0.00180145	0.00466418	-0.0084103	0.00564838	-0.0043041	0.00348744	-0.0013564	0.0058583	-0.0025463	0.00215184	0.00886092	-0.0021745	-0.0054593	-0.0082621	0.00545809	-0.0035045	-0.0024542	0.00759369	0.00344835	0.00679433	-0.0032464	0.00323559
6.32	0.00413852	0.00039755	0.00330331	-0.0064816	0.0044721	-0.0062365	0.00149452	-0.006501	-0.0012794	0.00730588	0.00270304	0.00312579	-0.0019148	-0.0025854	-0.0040937	0.00701631	0.00094989	-0.0033357	0.00389698	0.00555483	0.00190748	-0.0011099	0.00784965
6.4	0.0106128	0.00273191	0.00431123	0.00493495	-0.0037132	-0.0072848	0.00307055	-0.0061903	-0.0006906	-0.0019962	0.00087147	0.0106645	-0.0033809	-0.0072807	0.00077206	0.00661443	-0.0034469	-4.742e-05	0.00296002	0.00828187	7.6909e-05	0.00084444	0.00175015
6.48	0.00546945	0.00276972	0.0023491	-0.0068898	-0.0004554	-0.0014653	-0.0034514	-0.0076506	0.00483805	-0.0059199	0.00331172	0.00340504	-0.0036967	-0.0120373	-0.001319	0.00240871	-0.0035341	-0.0008969	0.00357603	0.00618857	-0.0018486	-0.0039271	0.00239885
6.56	0.00525468	-0.003675	0.00087442	-0.0023278	0.00179847	-0.0062573	0.00880412	-0.0052466	0.00380559	0.00378637	0.0052437	0.00432147	-0.0054022	-0.0081145	-0.006296	0.00527864	-0.0001618	-0.0019138	0.00675185	-0.000622	0.00879743	-0.0011641	0.00385778
6.64	0.00468782	0.00129568	0.00548549	-0.0020931	-0.0036819	-0.0015005	0.00638896	0.00687369	-0.0004613	-0.0021146	-0.0011318	0.00943712	-0.0085425	-0.0102035	0.00147872	-0.0001402	-0.0012741	-0.0051098	0.00307326	0.00623283	-0.001762	-0.0037472	0.00173753
6.72	0.00646187	0.00651016	-0.0033578	-0.0063653	-0.0023334	-0.0012221	0.00108699	0.00077974	0.00231184	-0.0030466	0.0003168	0.00944687	-0.0039451	-0.0131209	-0.0007648	0.00602336	-0.0007364	-0.002141	0.00020415	0.00164178	0.00509402	-0.0025674	0.00692709
6.8	0.00695927	0.00183378	-0.0021271	0.00169228	0.0107403	-0.0082725	0.00221873	-0.0052491	-0.0087956	-0.0012179	-0.0037826	0.00364467	-0.0077133	-0.0093034	-0.0050814	0.00294647	-0.0048952	-0.0035168	0.00408787	0.00492581	0.00838933	0.00194595	-0.0004263
6.88	0.0088954	-0.0008946	0.00241993	2.9925e-05	0.00315722	-0.0084036	-0.0016609	0.00195962	-0.0040661	0.00140885	-0.0004913	0.0053446	-0.0072256	-0.0108337	-0.0071197	-0.0031959	-0.0044673	-0.0013038	0.00093016	0.00410562	-0.0025699	0.0004102	0.00475826
6.96	0.00760438	0.00042988	-0.0012819	-0.0070653	0.00303192	-0.0006774	-0.0022167	-0.0045866	-0.0114222	-0.0033874	-0.0028658	0.00014237	-0.0092219	-0.009791	-0.0036984	-0.00044	-0.0043852	-0.0062952	-0.0044612	0.00072413	0.00110791	0.00188448	0.00146808
7.04	0.00829101	0.00399388	0.00313817	-0.0061488	0.00489657	-0.0081893	0.00833645	-0.0062471	-0.0027094	-0.0009687	-0.0087455	0.00327456	-0.0046868	-0.0088759	-0.0051284	0.00245687	-0.0015273	4.7422e-05	0.00406069	0.0015721	0.001225	0.00259647	0.00209785
7.12	0.0134136	-0.0018678	-0.0005163	-0.0079954	0.00149775	-0.0075868	0.00223944	-0.0019622	-0.0040824	-0.007421	-0.0054722	0.00750305	-0.006228	-0.0126529	-0.0023725	0.00642639	-0.0023013	-0.0060984	0.00107317	0.00215451	0.00175436	0.00073043	0.00390448
7.2	0.00831496	4.6577e-06	-0.0012942	-0.0023883	0.00106389	0.00068642	0.00090059	-0.011542	-0.0103572	-0.0074498	-4.882e-05	0.00421416	0.00063859	-0.0077834	-0.0070966	0.00767503	-0.0067216	-0.0030288	0.00194865	-0.0004402	0.00049956	-5.253e-05	0.00428688
7.28	-0.0003341	0.00233901	0.00035236	-0.0047722	0.00600079	-0.0090504	-0.0048196	-0.0092328	-0.0092813	-0.0051795	-0.0048621	0.00532204	-0.0075316	-0.0134716	-0.0076631	0.00198447	-0.0046707	-0.0056149	0.00112234	0.00226233	0.00549103	-0.0012736	0.00756759
7.36	0.00758203	0.00101621	-4.874e-05	-0.0041703	0.00166847	-0.0040658	0.00677779	-0.0138544	-0.000833	-0.0069206	0.00035281	0.00815851	-0.0111851	-0.0122636	-0.0107383	-4.5e-05	-0.002946	-0.0077941	-0.0006946	0.00242853	-7.691e-05	0.00246569	0.0086681
7.44	0.00486427	0.0029511	0.00346446	-0.0046081	-0.0026466	-0.0036296	0.00278928	-0.0081464	-0.0058	0.00137549	-0.0010418	0.00592811	-0.0054385	-0.0111217	-0.0019946	-0.0007307	-0.0083453	-0.0093331	0.00407169	-0.0019356	0.00203289	0.00434906	0.00199436
7.52	0.0100148	-5.726e-05	-0.0034931	-0.0038832	-0.0001343	-0.0055146	-0.0011611	-0.0073758	-0.0092155	-0.0026221	-0.0040921	0.00318981	-0.0044083	-0.0114889	-0.006111	0.00348537	-0.0056413	-0.0076951	0.00394875	0.00054616	0.001789	-0.0064174	0.00166749
7.6	0.00687784	0.00329084	0.00125324	-0.0033916	-0.0003755	-0.0061515	0.00096406	-8.811e-05	-0.0068399	0.00019164	4.8819e-05	0.00496718	-0.0060603	-0.0109791	-0.0070338	0.00123517	-0.0025046	-0.0094763	0.00537683	0.00041527	0.00106218	0.00322127	-0.0012983
7.68	0.00553492	0.00052907	0.00281745	-0.0073283	0.00662573	-0.0071383	0.00214123	-0.0063406	-0.0062891	-0.0027974	-0.0053254	0.00458488	-0.0023714	-0.0113306	-0.006179	0.00643613	-0.0040169	-0.0037444	0.00732257	-0.0013442	-0.0023357	0.00053092	-1.546e-05
7.76	0.00219201	-0.0021094	-0.001835	-0.0052019	0.00078353	-0.0071935	-0.0022014	-0.0042082	-0.0087386	-0.0004977	0.00136589	0.00305933	-0.0010007	-0.0111191	-0.0033834	-0.000643	-0.0061261	-0.0062639	0.00091269	0.00014737	0.00479123	-0.0002079	0.00116961
7.84	0.00510538	0.0021938	-0.0005071	-0.0042732	-0.0013333	-0.0052637	0.00561197	-0.0049984	-0.0054838	-0.003305	-0.007006	-0.00086	-0.0057341	-0.0124667	-0.0044297	-0.001887	-0.003359	-0.011577	-0.00208	-0.0001474	0.00197192	-0.0027015	0.0056682
7.92	0.00471097	-0.0002195	0.00213303	-0.012236	-0.000475	-0.0019078	0.00827632	-0.0012958	-0.0101204	-0.0035803	-0.0084796	-0.0010381	-0.0069385	-0.0163219	-0.0094775	0.00070831	-0.0046575	-0.0082482	0.00156753	0.00379394	0.00207308	-0.0048425	0.00417645
8	0.00033413	0.00297904	-0.0010885	-0.0043371	-0.0003747	-0.0034009	0.00328968	-0.0030321	-0.0089699	-0.001849	-0.0083653	0.00265873	-0.0047832	-0.0123347	-0.0018602	0.00077997	-0.0092422	-0.0052407	0.00666968	0.00137246	0.00254285	0.00715957	-0.0024626
