# Supplementary material for: Perforation of the host cell plasma membrane during Toxoplasma invasion requires rhoptry exocytosis
Source: EMBO Rep. 2025 Sep 19;26(20):5027–47. doi: 10.1038/s44319-025-00564-9 (PMC12549874; doi:10.1038/s44319-025-00564-9)
Supplement: Supplementary file 9 — Source data Fig. 2 [file 44319_2025_564_MOESM9_ESM.zip › Figure 2/2E/consensus_fluorescence_change_by_time_0.5mM-CaCl2.xlsx]

## Sheet: Data
Time (s)	Transient 1 (ΔF/F)	Transient 2 (ΔF/F)	Transient 3 (ΔF/F)	Transient 4 (ΔF/F)	Transient 5 (ΔF/F)	Transient 6 (ΔF/F)	Transient 7 (ΔF/F)	Transient 8 (ΔF/F)	Transient 9 (ΔF/F)	Transient 10 (ΔF/F)	Transient 11 (ΔF/F)	Transient 12 (ΔF/F)	Transient 13 (ΔF/F)	Transient 14 (ΔF/F)	Transient 15 (ΔF/F)	Transient 16 (ΔF/F)	Transient 17 (ΔF/F)	Transient 18 (ΔF/F)	Transient 19 (ΔF/F)	Transient 20 (ΔF/F)	Transient 21 (ΔF/F)	Transient 22 (ΔF/F)	Transient 23 (ΔF/F)	Transient 24 (ΔF/F)
0.08	0.00107933	0.00021397	0.00309664	0.00259938	-0.0051759	-0.0090314	-0.0006474	-0.0093363	0.00444223	-0.0032438	-0.0006468	-0.0078623	0.00954031	-0.0367013	0.0135903	0.0112929	-0.0125418	-0.0087642	-0.0047573	-0.0025982	0.00530917	0.00353114	-0.0101438	-0.0060221
0.16	-0.0001597	0.00073012	0.0017086	0.00421382	-0.0032007	-0.0064176	-0.006414	0.00649862	0.00567494	0.00105771	-0.0031835	-0.0052658	0.0107593	-0.0394168	0.00778846	0.00393647	-0.0011869	-0.0037904	-0.0055731	-0.003789	0.00468211	0.00268662	-0.014186	-0.0032063
0.24	-0.0024726	-0.0011617	-0.0038196	0.00312354	-0.0057617	-0.0054157	0.00191091	0.00209326	0.00605751	0.00663566	-0.0044754	-0.0051937	0.0125021	-0.0322655	0.00799326	0.00564676	-0.0057185	-0.001527	-0.0024917	-0.0016313	0.00462164	0.00684967	-0.0164689	0.00543347
0.32	-0.0013107	0.00262123	0.00136019	-0.0006756	-0.0091747	-0.0007542	-0.0041948	-0.0004118	0.00255638	0.0102927	-0.0021764	-0.00191	0.00226922	-0.0340631	0.00941224	0.00490289	-0.0054555	-0.0026264	-0.003702	-0.0036081	0.00629905	0.00522524	-0.0202425	-0.0062525
0.4	-0.0017032	-0.0023886	-3.234e-05	0.00051425	-0.0028991	-0.0075297	-0.0046162	-0.0012458	0.00462278	0.00893027	-0.0024413	0.00054959	0.00751905	-0.0301569	0.00274637	8.3782e-05	-0.0067973	-0.0007186	-0.0052912	-0.0062769	0.00607989	0.00593337	-0.0148684	-0.0049846
0.48	-0.0019052	0.00230534	-0.0008634	0.00377402	-0.0008139	-0.0065591	-0.0024517	-1.95e-05	0.00714487	0.00524937	-0.0067219	-0.003932	0.00246654	-0.0381009	-0.0054422	0.00494316	-0.0086548	-0.0003298	0.00421842	-0.0064455	0.00633333	0.00601993	-0.0128438	-0.002164
0.56	-0.0014213	0.00763012	-0.0030361	0.00370764	0.00477052	-0.0032615	0.00060883	0.00078104	0.00075553	0.00723326	-0.0025954	-0.0006572	-0.0021329	-0.0261391	-0.0022006	0.0031229	-0.0077861	0.0021911	-0.0001454	0.00015826	0.00214154	0.00428656	-0.0156412	-0.0057081
0.64	-0.0018113	0.00267938	0.00388505	0.0014275	-0.0018873	-0.0026715	-0.0021052	-0.009739	0.0042786	0.00932526	-0.005329	0.00053295	0.0122509	-0.0265777	-0.0070703	-0.0005189	-0.0066911	-0.0023762	-0.0015305	-0.0044627	0.00400576	0.00605751	-0.0164708	-0.0119093
0.72	0.00073347	0.00220145	0.00249551	0.00579276	0.00079337	0.00667456	0.00202154	-0.0012784	0.00103526	0.0156668	-0.0025966	-0.0027186	0.0084492	-0.0184164	-0.0085169	7.8587e-05	-0.0038493	-0.0010617	0.00185468	-0.0052853	0.00420489	0.00442295	-0.0141453	-0.0032166
0.8	-0.0057233	0.0009271	-0.0001045	0.011536	-0.0035702	-0.0010916	-0.0053513	-0.0068177	-0.0009662	0.0037124	-0.0073203	-0.0038727	-0.0024983	-0.0179772	-0.0029533	0.0055961	-0.0062194	-0.0059862	-0.0022521	-0.005569	0.00614537	0.00519441	-0.0146179	-0.0066647
0.88	0.00150232	0.00139228	0.00506785	0.00699507	0.00209699	-0.0030768	-0.0033979	-0.0046214	0.0003364	0.0028292	-0.0079222	-0.0052142	0.0009295	-0.0131448	-0.0139432	0.0058455	-0.0055383	-0.0028375	-0.0015548	-0.0018323	0.00479458	0.00452176	-0.0118805	-0.0041354
0.96	0.00015672	0.00261176	0.00518	0.00227114	-0.0017928	0.00358849	0.00196622	-0.0035248	-0.0001403	-0.0012433	-0.0056673	0.00027951	0.00230167	-0.0197494	-0.0077431	0.00217639	-0.0033857	-0.0001598	0.00462149	-0.0066314	0.00365487	0.00730402	-0.0208726	-0.0072101
1.04	0.00227755	0.00061447	-0.0017482	0.00094852	-0.002488	-0.0033479	0.00069034	0.00304022	0.00274332	0.00839013	0.00305832	-0.0035787	0.00335904	-0.0160486	-0.0079149	-0.0004592	-0.0081596	-0.0009938	-0.001203	-0.0040854	0.0102008	0.0113345	-0.0134655	-0.0037264
1.12	0.00112453	0.00657496	0.00172355	0.00661658	-0.0022604	-0.0025866	-0.0027872	-0.0030506	0.00272412	0.011751	-0.0076712	-0.0010249	-0.0008204	-0.0122753	-0.0037882	0.00540992	-0.0050578	0.00186771	-0.005829	-0.0037419	0.00489357	0.00707051	-0.010025	-0.0014869
1.2	-0.0022186	0.00209692	0.00583645	0.00469142	0.00066183	-0.0034328	0.00328432	-0.0057522	0.00056676	0.00504208	-0.005837	-0.0021069	0.00288845	-0.0107623	-0.0110095	0.00417808	-0.0026628	0.00065562	0.00082418	-0.0003104	0.00437128	0.00673692	-0.0099463	-0.0030812
1.28	-0.0017597	0.00076507	-0.0002742	0.00045985	0.00320021	-0.0007319	0.00263801	0.00014682	-0.0020106	0.00922481	-0.0062277	0.00441892	-0.0028592	-0.0036653	-0.0083985	-7.859e-05	-0.0029418	8.1259e-05	-0.0041412	0.00163586	0.00304669	0.0062471	-0.0105293	-0.0003777
1.36	-0.0020255	0.0050935	0.00010636	0.00202036	0.00110476	-0.0008242	-0.005839	-0.0001627	0.00385993	0.00366004	-0.0040317	0.00227823	0.00462411	-0.008728	-0.0061674	0.0013468	-0.0058576	-0.0050251	-0.0022205	2.5121e-06	0.00321886	0.00977507	-0.0077996	0.00204639
1.44	0.0035131	0.00582916	0.0031172	0.00067699	-0.0060716	-0.00512	0.0009116	0.00251502	0.00227162	0.00455132	-0.0078596	-0.000549	0.0062384	0.00076743	-0.0023103	-0.0004475	-0.0044645	0.00288725	0.00227241	-0.0051693	0.00336214	0.00600937	0.00206014	-0.0008006
1.52	-0.0013996	0.00333828	-0.0004436	-0.0021218	-0.0046868	0.00129499	0.00168601	0.00023833	0.00020659	0.00161273	-0.0052405	0.0113207	0.00294687	-0.0002137	-0.0064684	0.00051547	-0.0065139	0.0008309	-0.0033982	0.0002012	0.00273277	0.00890438	0.00122408	-0.0006798
1.6	-0.0001277	0.00214788	0.00260168	0.0014713	0.00245617	-0.0015766	-0.0007871	-0.0022023	-0.0006842	0.00951296	-0.0009388	0.00106203	0.00343823	-0.0038897	-0.0025275	0.00289168	-0.0049538	-0.0026914	-0.004865	-0.0011184	-0.0012815	0.00202916	0.00665044	-0.0024446
1.68	0.00566635	0.00336735	0.00213402	-0.0002114	-0.0006351	-0.0048399	-0.0046497	0.00132137	0.00350022	0.010357	-0.0019031	-0.0001032	-0.0050603	-0.0039841	-0.006089	0.00430971	-0.0049135	-0.0009506	-0.0048645	0.00174137	0.00257563	0.00323218	0.00540764	-0.0023183
1.76	-0.0012257	-0.0002509	0.00346785	-0.0013491	0.00238012	0.00168307	-0.0060173	0.00234552	-0.0017442	0.0045509	-0.0103416	0.0026376	0.00433916	-0.0027982	-0.0047549	0.00388019	-0.0025426	-0.0012814	0.00528556	-0.0022872	0.00021454	0.0062053	0.00420809	0.00253465
1.84	0.00050994	0.00318703	0.00253365	-0.0012874	0.00037099	-0.0025397	-0.0107868	-0.0097032	0.00054802	0.0106477	-0.0057094	0.0009866	-0.0006394	-0.0049109	-0.0049262	0.00741766	-0.0004677	-0.0032962	0.00157902	0.00019663	0.00380547	0.00799103	0.00335007	-0.0035101
1.92	0.00087594	-0.0011643	0.00281178	0.00259246	0.00393706	-0.0011103	-0.0084439	-0.0005073	0.00540573	0.00662375	-0.0073618	0.00091118	0.00710493	-0.0043306	-0.0098705	0.00822128	-0.0070405	0.00150647	0.00327304	-0.0021584	-0.0010057	0.00500482	0.00020337	0.00010251
2	-0.0020304	-0.0004724	0.00457215	0.00089135	4.9843e-05	0.00250915	0.00107245	-0.0013429	-0.0024147	0.0126273	-0.0040167	0.00183567	0.00295725	-0.0028849	-0.0003207	0.00405728	-0.0030817	-0.0004746	-0.0009076	0.00130471	0.00135194	0.00150514	0.00138483	0.00440462
2.08	0.00497464	-0.0002123	0.00390523	-0.0017262	-0.0023796	-0.0020697	-0.0025732	-0.0003474	0.00256826	0.00963001	-0.0049894	0.00499569	0.00268074	-0.0010632	-0.000124	-0.0004293	-0.0081809	0.00167681	0.00113536	-0.0039904	-0.0003239	0.00161197	-0.0004177	0.00390071
2.16	-0.0005468	-0.0005936	0.00214336	-0.0086256	-0.0008823	0.00245328	0.00157247	-0.0055962	0.00656348	0.00823095	-0.004789	0.00212295	0.00198556	0.00162281	-0.0097424	0.00208244	-0.0014835	0.00256304	-0.000349	0.00046201	0.00490975	0.00238428	-0.009169	0.00258321
2.24	3.488e-05	0.00414157	0.0021714	-0.0006963	-0.0036026	-0.0023646	-0.0016147	0.00120757	0.00296042	0.00592145	-0.0059111	0.00193161	0.00639028	0.00218775	-0.0096095	0.00266307	-0.0061989	-0.0012711	0.0014161	0.00119281	0.00185806	0.00223143	0.00226545	-0.0014437
2.32	0.00146301	0.00167682	0.00196579	-0.0044623	-0.0033924	0.00234379	-0.0007471	-0.0032877	0.00014032	0.00891409	-0.0023161	0.00295149	0.00394322	-0.006029	0.00114583	0.00333722	0.00187978	-0.0026548	-0.0026682	0.0042156	-0.0037993	0.00066147	0.0019633	-0.0028044
2.4	-0.0016517	0.0051977	0.00573552	-0.0055134	-0.0022738	-0.001654	-0.0059911	-0.0051649	0.00301801	0.00502633	0.00010264	0.00438398	0.0021037	-0.0029204	-0.0029431	0.00169102	0.00561371	-0.0021146	-0.004436	-0.0005748	-0.0006109	8.6563e-06	0.00343723	0.00305744
2.48	0.00196952	0.00449732	0.00329215	0.00021137	0.00176454	-0.0016697	0.00021289	0.00072932	0.00222957	0.00518595	-0.0085856	0.00422648	0.00446184	0.00094216	-0.0075939	0.00043493	0.00738693	0.00328059	-0.001959	0.00338111	-0.0015041	0.00335168	0.000838	-0.0013812
2.56	0.00269611	-0.000376	0.00193701	-0.0080107	-0.001727	6.3315e-06	-0.0024262	0.00175586	0.00028475	0.00795556	-0.001787	-0.0022782	0.00547442	0.00128514	-0.0076545	0.00538524	4.7242e-05	-0.0026593	-0.0042105	0.0034816	0.00022224	0.00648526	-0.0002034	-0.0011594
2.64	0.00186733	-0.0023524	0.0051	-0.0007641	-0.0052258	0.00325776	0.00016049	1.9496e-05	-0.0026135	0.00415463	0.00249608	-0.0009999	0.0008925	0.00257796	-0.0031862	0.00209802	0.00092103	-0.0040043	-0.0008653	0.00267908	0.00364871	0.00446264	-0.0027632	0.00202858
2.72	-0.0032232	0.0001114	0.00636393	-0.0040502	-0.0035897	0.00930922	-0.0018549	-0.0046859	0.00203532	0.0024423	-0.0026658	0.00350774	-0.0012761	-0.0069074	-0.0030063	0.0006787	-0.0062414	0.00039477	0.00180395	-0.0027138	0.00191776	0.00393735	0.0076705	0.002082
2.8	-0.0002844	0.0017379	0.00241365	-0.0040492	-0.0039926	0.00063725	0.00189126	0.00111208	-0.0028658	-0.0017826	-0.00406	-0.0029787	-0.0003531	-0.0047669	-0.0047392	0.00063497	0.00017981	-0.0019813	-0.0017419	0.00099823	0.00373652	0.00342726	-0.0014262	-0.0020405
2.88	-0.0015318	0.00204106	0.00293477	-0.00349	0.00341808	0.0002216	-1.492e-05	0.00032507	0.0045373	-0.0031067	-0.0034707	-0.0055536	-0.0060911	-0.0001405	-0.0030657	-0.0031064	0.00262247	0.00451983	-0.0045104	-0.001492	0.00340066	0.00186322	-0.0035696	-0.0017302
2.96	0.00047211	0.00760104	0.00462337	-0.0052101	0.00060222	0.00308942	-0.0050085	-0.0096873	-0.0013936	-0.0011854	-0.0039649	-0.0023991	-0.0004946	-0.0009197	-0.0036104	-0.0030424	0.00438689	0.00279468	-0.0010514	-2.512e-06	-0.0005138	0.00151527	0.00470779	-0.0030823
3.04	-0.0036767	0.000605	0.00272953	-0.0005133	0.00363749	-0.0016741	-0.0027384	-0.0027498	-0.0044075	-0.0005448	-0.0053705	3.5493e-05	0.00070231	-0.0048997	-0.0019623	-0.0073202	0.00345524	-0.0011428	0.00194037	-0.0012673	0.00010939	0.00364768	0.00073729	0.00166063
3.12	0.00117955	0.00037077	-0.0009093	0.00304609	-9.763e-05	-0.001584	0.00363731	0.00029642	-0.0045579	0.00210775	-0.0016635	0.00439729	-0.0066434	0.00143332	-0.0086325	-0.0005237	0.00148427	-0.0028733	-0.0030842	-0.0032715	0.00214077	-0.0026262	0.00212148	-0.0020378
3.2	0.00238661	-0.001422	0.00639421	0.00445262	-0.0040398	-0.0031647	-0.0020303	-0.0045792	-0.0012227	-0.0020171	-0.0037825	0.00312341	-0.003546	-0.0070391	-0.0059675	0.00318784	-0.0030671	-0.0037838	-0.0016918	0.00188296	0.00349888	0.00026581	0.00194264	-0.0042881
3.28	0.00204026	-0.0017435	0.00354523	-0.0042235	-4.984e-05	-0.001	-6.66e-05	-0.0035376	-0.0012784	-0.000804	-0.0033876	-0.0040119	-0.0056873	-0.001366	-0.0006093	-0.0044444	-0.004444	-0.0014176	0.00162693	-0.0056653	-0.0032373	-0.0009022	-0.0003015	-0.0054664
3.36	0.00231095	0.00297371	-0.0013744	-0.0010135	-0.0050742	-0.0043594	-0.001261	-0.0040015	0.00080078	-0.0003878	-0.0050226	0.00427085	-0.0078838	-0.0047191	-0.0038719	0.00103808	-0.0048344	0.00104731	-0.0023012	0.00152121	-0.0032227	-0.003608	0.00105557	-0.0056299
3.44	0.00248437	0.00384528	3.2336e-05	-0.0011915	0.001559	0.00190505	-0.005042	0.00034894	-0.005036	-0.0068727	0.00201992	0.00075645	-0.0041347	0.00153013	-0.0033921	-0.0013819	0.00340543	-0.0017052	-0.0002458	0.00109781	-0.0008616	0.00088949	0.00102652	-0.0026134
3.52	-3.488e-05	-0.0004322	0.00367383	-0.0008167	0.00064744	-0.0068809	0.00015539	0.0003012	-0.007835	-0.0055533	-0.0017466	-0.0011363	-0.0111897	0.00054015	-0.0008719	-0.0036685	0.00477654	-0.0020418	0.00047635	0.00037979	-0.0001094	-0.0040328	0.00613911	-0.0073892
3.6	-0.0019209	-0.001243	0.00166636	0.00440145	-0.0017301	0.00261492	0.0014895	0.00018581	-0.0099042	-0.0043023	-0.0034947	0.00288494	-0.0083252	-0.001454	-0.0049089	-0.0052722	0.0047846	-0.0028589	0.00337451	-0.0017944	0.00126605	-0.0048021	0.00648193	-0.0007979
3.68	-0.0016851	-0.0003704	-0.0013665	-0.0033762	0.00313496	0.00185812	-0.0002558	-0.006731	0.0013968	-0.0049672	-0.0001026	0.00146355	-0.0080604	-0.0020278	-0.0007497	0.00107228	0.00844382	-0.0008609	-0.001964	0.00098453	-0.0008239	0.00032451	0.0065523	0.00042136
3.76	0.00188403	-0.0013933	-0.0003669	0.00159531	-0.0034612	-0.0005523	-0.0043535	-0.0076382	-0.0084402	0.00038775	-0.0051977	-0.0021618	-0.0069271	-0.0020561	-0.003518	0.00288605	-0.0016066	-0.0038772	0.0018637	0.00122615	-0.0011208	-0.0076895	-0.0041887	-0.0020113
3.84	0.00065438	-0.0002172	0.00139533	-0.0017935	-0.0017476	-0.0026008	0.00104916	-0.0020479	-0.0051978	0.00189578	-0.0048221	-0.0037756	-0.0074879	-0.0018141	0.0008027	0.00321382	-0.0033036	-0.0025997	0.00336831	0.00366384	-0.0057906	-0.0038512	0.00318932	0.00224331
3.92	-0.0040712	-0.0004825	-0.0062234	0.00940336	0.00828109	-0.0001896	0.0169085	0.0102141	-0.0024513	-0.0029948	0.00020798	0.00170867	-0.0012008	-0.0031405	-0.0025978	-0.001042	0.00914329	0.00858852	-0.0022442	-0.0038895	-0.0025205	-0.0051446	0.00312992	0.0188567
4	0.00262537	0.0106819	0.00625851	0.0223106	0.0116123	0.0163097	0.0246126	0.0264063	0.030091	-0.0062339	0.00713126	-0.0034318	0.0352365	0.0159831	0.0203351	0.0260905	0.0115713	0.016219	0.0113869	-0.005442	-0.0012976	-0.0065684	0.00071856	0.0258294
4.08	0.0125363	0.0180775	0.012728	0.0205307	0.0144734	0.022674	0.0335124	0.0235224	0.0378877	0.00304074	0.0278433	0.0231056	0.0549668	0.0265842	0.0493923	0.0241347	0.0159952	0.0141532	0.0326994	0.00483861	0.0038567	0.00311226	0.0246978	0.0306775
4.16	0.00942017	0.0135557	0.00272131	0.0177102	0.01082	0.0202114	0.0217711	0.0146536	0.0209483	0.00301052	0.0254848	0.00037767	0.0495086	0.0133526	0.041127	0.0176971	0.0078403	0.00978046	0.0264808	-0.0013148	-0.0016628	-0.0076	0.0196311	0.0212149
4.24	0.00821213	0.0146222	0.00666299	0.00986621	0.00539895	0.00842727	0.0171101	0.00860342	0.0206	0.00252062	0.0215352	-0.0021562	0.0397217	0.00433655	0.0304614	0.0131547	0.0146241	0.00984423	0.0127821	-0.0018259	-0.003225	-0.0050817	0.0152655	0.013107
4.32	0.00955871	0.00888095	0.00317813	0.00933559	0.00310361	0.0126999	0.0142818	0.00421955	0.0177799	0.00502761	0.0153819	0.00543104	0.037431	0.00362225	0.0285642	0.00790607	0.00496844	0.00854574	0.00564974	-0.0043814	-0.003096	-0.0056209	0.0124338	0.0108108
4.4	0.00508223	0.00901587	0.00638823	0.0117798	0.00272234	0.0109152	0.0138764	0.00888432	0.0131617	0.00454111	0.0146655	-0.0004692	0.0316327	0.00267595	0.0210948	0.00229287	0.00553754	0.00405614	0.00413724	-0.0038872	0.00122368	-0.0035489	0.0109237	0.0088907
4.48	0.0043124	0.00742693	-0.0028013	0.0056978	0.00575247	0.0078485	0.0100349	0.0063713	0.010534	0.00399246	0.0154938	0.00545766	0.027141	0.00481353	0.0232265	0.00605376	0.00478533	0.00616599	0.0114506	-0.0007918	0.00015253	-0.0034969	0.0124157	0.0108454
4.56	0.00328711	0.0045081	0.00606374	0.0110054	0.00447711	0.00974945	0.0138968	0.00408904	0.0123129	0.00533875	0.013936	0.00266976	0.0256183	-0.0021948	0.0182477	0.00763329	0.00831711	0.00319007	0.00827335	-0.0042106	-0.0023622	0.00285299	0.0111323	0.00976418
4.64	0.00657373	0.0051634	-0.0011658	0.0084039	0.0009167	0.00812485	0.0135758	0.00267178	0.00214959	0.00354555	0.0138324	0.00323766	0.0214044	9.9765e-05	0.0213504	0.00458465	-6.116e-05	0.00029767	0.00464178	-0.0032879	-0.0016239	-0.0036185	0.00954794	0.00287239
4.72	0.00724285	0.00689314	-0.0021355	0.0116932	0.00422071	0.00820977	0.00671602	0.00568694	0.0013712	0.00849271	0.0112102	-0.0010814	0.0176396	-0.0036382	0.0124318	0.00139442	0.00013147	0.00292799	0.00171544	0.00064562	-0.004072	0.00346569	0.00844653	0.00921387
4.8	0.001098	0.00042304	0.00019794	0.00722004	-0.0023452	0.0101673	0.00928307	0.00348267	0.00112438	0.00423337	0.00504964	0.00333637	0.016692	-0.002284	0.0186216	0.00029248	0.00856541	-0.0006931	0.00214726	-0.0035455	0.00054232	0.00244678	0.00873576	0.00644291
4.88	0.00096634	0.00194959	-0.0015658	0.00418201	0.00277886	-6.332e-06	0.00457039	0.00774001	0.00768512	0.0035464	0.0060158	0.00022627	0.0140086	-9.977e-05	0.011738	0.00450974	0.00187026	0.00329211	0.00460796	0.00086897	-0.0032836	-0.0044428	0.00242556	0.0102627
4.96	0.00313973	0.00023128	0.00185065	0.0063303	0.00251577	0.0023125	0.00324138	0.00070147	0.00571425	-0.0013829	0.00759899	-0.0007892	0.00887565	0.00054959	0.00743939	-0.0016984	-0.0062956	0.00561055	0.00126953	-4.088e-05	-0.0005477	-0.0017851	0.00723536	0.0101289
5.04	0.00406824	0.00381914	-0.0013464	-0.0002492	0.00314523	0.0060563	0.00484187	0.00592089	-0.000538	-0.0004248	0.0121938	0.0034728	0.00966754	-0.0032226	0.00964946	0.00102509	-0.0007013	0.00218781	0.00531939	-0.0006538	0.00338718	-8.656e-06	0.00395888	0.00696624
5.12	0.00188747	0.00035575	-0.0028346	0.00445354	-0.0007816	0.00394306	0.00139925	0.00146063	0.00342892	-0.0038899	-0.0016551	-0.0038893	0.00775142	-0.0036459	0.00334239	0.00127449	0.00175087	0.00445483	-0.0018896	0.00263386	-0.0008662	-0.0037727	0.00788872	0.00221418
5.2	0.00233404	-0.0027646	-0.0028533	0.00320422	0.00370327	0.00753266	0.00743366	-0.0025238	0.00224237	-0.0023576	0.00665811	-0.0019349	0.00342979	0.0008849	0.00350558	0.00100301	0.00244009	0.00093005	0.00074695	0.00346561	0.0053862	-0.0019485	0.00193683	0.00597461
5.28	0.0008558	0.00615519	-0.0021621	0.00126062	-0.0005087	0.0034708	0.00474652	0.00627421	0.00093653	-0.0039205	0.00222459	0.00145911	-0.0004498	0.0159654	0.00445499	-0.0037949	-8.02e-05	-0.0010605	0.0020441	-0.0009137	0.00335405	-0.0008967	0.00062172	0.00933958
5.36	0.00195183	-0.0001114	0.00080542	0.00329181	-0.0001069	-0.0005352	0.00867024	-0.0015155	0.0023059	-0.0043389	0.00712042	0.0036963	0.00462476	0.0146661	0.00751937	-0.0067799	-0.003842	-8.208e-05	0.00014544	-0.002997	-0.0003644	-0.0011678	0.00571301	0.00439275
5.44	-0.0016846	0.00051647	0.00215196	-0.0016677	0.00037254	0.00392369	0.00036501	0.00071977	0.00297094	-0.001494	0.00062635	-3.549e-05	0.0004628	0.0101448	0.00325539	-0.007309	0.00399504	0.00456591	-0.0018524	-0.0009055	0.00712678	-0.000102	-0.0016392	0.00766384
5.52	-0.0052881	-0.0010094	-0.0026249	0.0024537	0.00353729	0.00205253	0.00247861	-0.0062718	-0.0015837	0.0041657	0.0016479	0.00098106	0.00508626	0.0105545	0.00738968	-0.0025154	0.00082948	0.00706868	-0.0022758	0.00366704	0.00492554	-0.0037668	0.00390143	0.00747393
5.6	0.00047211	0.00168629	0.0015729	0.00524832	-0.0021376	0.00311251	-3.676e-05	0.00233517	0.003955	0.003397	0.00154978	-0.0082178	-0.003805	0.01758	0.00454469	-0.0044214	-0.0042616	-0.0017533	0.00085687	-0.0025695	0.00236378	0.00045709	0.00265669	0.00558993
5.68	-0.0012547	-0.002778	-0.004829	0.00029527	-0.0018257	0.00097766	1.492e-05	0.00182111	0.00171492	-0.0023661	-0.0013614	0.00526022	0.00437486	0.0131909	0.00313327	-0.0011892	0.00337907	-0.0021002	0.00280796	0.00052093	0.00212652	-0.0071714	0.00402861	0.00412353
5.76	-0.0021803	-0.0007628	-0.0026286	-0.0007646	0.00028159	-0.0030663	0.00546343	0.00068794	-0.0011395	0.00893665	0.00399017	0.00217785	-0.0019434	0.014992	0.00496779	-0.0046825	0.00618574	-0.0018936	-0.0005113	-0.0027398	0.00311024	-0.003331	-0.0014345	0.00881247
5.84	-0.0005311	-0.0012113	-0.0008114	0.00040868	0.00140125	-0.0003475	0.00573928	-0.0082294	-0.0008753	0.00342807	-0.0012073	-0.0023148	0.00289169	0.0163019	0.00976996	-0.0062339	-0.0021815	0.00246389	-0.0017808	0.00018613	0.00086509	-0.0006471	0.00328874	0.00595627
5.92	0.00032964	-0.0032197	-0.0051351	0.00295481	-0.0023513	-0.0014626	0.00014375	-0.0047416	-0.002518	-0.0004048	0.0110031	-0.0040945	-0.0066954	0.0201284	0.00800623	-0.0037273	-0.0001051	0.00315222	-0.0018885	-0.0003382	0.00111468	-0.0050614	0.00107236	0.0042692
6	0.00698346	-0.000197	-0.0020447	-0.0018309	-0.0007425	-0.0028496	0.00026311	-0.0021116	-0.0006198	-0.0003954	0.0021981	0.00189002	-0.0109716	0.0197689	0.00168889	-0.0105338	-0.0038207	-0.000742	-0.001362	0.00178111	-0.0010989	-0.0076456	0.00247333	-0.0008837
6.08	0.00113288	-0.0040027	-0.0006742	-0.0003068	0.00113765	-0.0052637	0.00070417	0.0028946	-0.0046292	-0.0023921	0.0013132	-0.0002485	0.0003531	0.0176307	0.00694659	-0.0095345	-0.0020424	-0.0011757	-0.0007255	-0.0019291	-0.0002442	0.00106135	-0.0056891	0.00162664
6.16	0.00140308	-0.0036029	-0.0016649	0.00254959	0.00429367	-0.0003021	0.00172167	-0.0011917	-0.0033128	-0.0049778	0.0011308	-0.0005945	-0.0031961	0.0147877	0.00015049	-0.0117756	0.00107997	0.0052345	0.00512208	0.00482856	0.0008493	-0.0030654	0.00047	0.00557807
6.24	0.00066224	-0.0007056	9.6262e-05	0.00264871	0.00047119	0.00893156	-0.0013105	0.00209247	-0.0075064	-0.0068417	0.00734195	-0.0015412	-0.0075398	0.0120433	0.00759502	-0.0086279	-0.0010411	-0.0034497	-0.0021473	0.012027	-0.0070297	-0.0007231	-0.0012234	0.00282977
6.32	-0.0069952	-0.005329	-0.0004742	-0.0002584	-0.0004414	-0.0044905	-0.0026023	-0.0030028	-0.004178	-0.0050617	-0.0012602	-0.000843	-0.012012	0.0143727	0.00843095	-0.0106135	-4.724e-05	0.00226845	0.00318397	0.0061705	-0.0012768	-0.0011808	-0.0021118	-0.0009204
6.4	-0.0010076	-0.0038851	-0.0021318	-0.0040419	-0.0052093	4.8045e-05	-0.0055559	0.00100068	-0.0031295	-0.0005367	0.00963366	0.00175914	-0.0038459	0.0138237	0.00591018	-0.015017	-0.0020014	0.00113371	-0.0005384	0.00746859	-0.0037704	-0.0020119	-0.0087822	-0.0006992
6.48	-0.0058211	-0.0050553	-0.0003699	-0.0008222	0.00154615	-0.0022179	-0.0029561	-0.0009871	-0.0040409	-0.0019252	0.00884507	-0.0009067	-0.004863	0.0102859	0.00473273	-0.0172455	0.00123598	0.00094527	0.00162806	0.0090316	0.00212382	0.00257345	-0.0006424	0.00336011
6.56	-0.0015893	-0.0013462	-0.0025815	-0.0021766	-0.0029906	0.00851219	-0.0001212	0.00458003	-0.0028105	-0.0119931	0.00222699	0.00013643	-0.0054485	0.0139831	0.00469869	-0.0086525	0.00071229	0.00654245	0.0069125	0.00912706	-0.0046282	-0.0072956	-0.0029537	0.00597569
6.64	0.0003886	-0.002798	-0.0094376	-0.0027806	0.00060428	0.00055531	-0.0094803	-0.0061413	-0.0051351	-0.006279	0.00626743	0.00403515	-0.0089185	0.0106802	0.00719731	-0.0127784	0.00018274	0.00571588	0.00387229	0.00722743	-0.001848	-0.0008684	-0.0101626	-0.0001025
6.72	-0.004984	-0.0069898	-0.0004723	-0.0035062	-0.0029572	0.0038492	-0.0050522	-0.0002232	-0.0053842	-0.005827	0.00673998	-0.0051482	-0.0074301	0.00703611	0.00114259	-0.0176244	0.0025917	4.6698e-05	0.00530135	0.00523644	-0.0020487	-0.0021702	-0.0062243	0.00235068
6.8	-0.0043217	-0.0036238	-0.003297	-0.0032655	0.00017471	0.0035356	-0.0054125	-0.0048203	-0.0048152	-0.0057963	-0.002363	0.00052519	-0.0073496	0.00911466	-0.0029371	-0.0081135	0.00287003	-0.0003475	-0.0018964	0.00783628	-0.0034253	0.00019741	0.00026599	0.00150795
6.88	-0.0021876	-0.0018464	-0.0034922	-0.0030313	0.00409481	0.00059256	-0.0022981	0.00595193	-0.0028708	-0.0080232	-0.0024575	-0.001814	-0.0101888	0.00591567	0.00135495	-0.0098666	0.00720162	-4.67e-05	-0.0011624	0.00557764	-0.0040254	0.00122603	-0.0010543	-0.0065206
6.96	-0.0032517	-0.0032743	-0.0087179	-0.0036187	0.0029623	0.00401606	-0.0020368	-0.0040039	-0.0079205	-0.0070077	0.00164429	0.00132213	-0.00869	0.00555026	0.00304465	-0.0118986	0.00237491	-0.0002989	0.00478835	-0.0005397	-0.0060614	-0.0007299	-0.0030389	-0.0013779
7.04	-0.004364	-0.0045548	-0.0043385	-0.0068522	0.00267918	-0.000594	-0.0018148	-0.0006179	-0.0086271	-0.0113006	0.00984555	-0.0028156	-0.0090022	0.0072687	-0.0014166	-0.013957	0.00450262	0.00429725	0.00539831	0.00375702	-0.0030455	-0.0052257	-0.0062314	-0.00243
7.12	-0.0048002	-0.0029796	-0.0040727	-0.0068097	0.00085812	-0.0027877	-0.0048171	-0.0016906	-0.0032749	-0.0049208	0.0074491	-0.0014025	-0.0122976	0.00645169	0.00065194	-0.012439	0.00182632	-0.0027433	-0.0026687	0.00173726	-0.0018334	-0.0065402	-0.0086402	0.00157215
7.2	-0.0023021	-0.005283	-0.0056634	-0.006482	-0.0034356	-0.0034023	-0.002745	-0.0025787	-0.0112105	-0.0057316	0.00885711	0.00127388	-0.0046488	0.00187311	0.00724324	-0.0104486	0.00098256	-0.002366	0.00415133	0.00504324	-0.0096535	-0.0026592	-0.0026541	0.0005994
7.28	-0.0047256	-0.0077252	-0.0030002	-0.0083891	-0.0027819	0.00168456	-0.0018927	0.00341821	-0.0041867	-0.009046	0.00417558	0.00196489	-0.0087517	-0.0001682	0.00369579	-0.0138661	0.00760519	0.00079016	0.00204015	0.00246761	-0.0057356	-0.0047823	-0.0008612	-0.0014988
7.36	-0.0015966	-0.0019754	-0.0072559	-0.0077543	-0.0089162	-0.0020078	0.00172677	-0.0009864	-0.00561	-0.0042372	0.00121929	-0.0048343	-0.0101453	0.00500598	-0.0007449	-0.0133647	0.00082655	0.0044754	0.0029348	-0.0028682	-0.007911	-0.0048418	-0.0115442	-0.0015311
7.44	-0.0043286	-0.0055254	-0.0010764	-0.002084	-0.0012892	0.00229239	-0.0047735	-0.000828	-0.0062435	-0.0055963	0.0083033	0.00193605	-0.0122243	0.00440148	-3.215e-05	-0.0095713	0.00307657	-0.0001339	-0.0034935	0.00572288	-0.007604	-0.0106057	-0.0077073	0.00012733
7.52	0.00335442	-0.0069836	-0.0017523	-0.0090779	0.00254506	-0.0015624	-0.001809	-0.0029248	-0.0079553	-0.0108827	0.00667075	-0.0041616	-0.0061735	-0.0040904	-0.0050467	-0.0074527	0.00078919	0.00154021	0.00135071	0.00187566	-0.0072866	-0.0059739	-0.0040422	-0.0050477
7.6	-0.0060206	-0.0042837	-0.002303	-0.0049749	-0.0051775	0.00200635	0.00168237	-0.0011972	-0.0070599	-0.00538	0.00243287	-0.0059124	-0.0108865	0.00811877	0.00057413	-0.0151239	-0.0035417	0.00317937	-0.0012549	0.00131979	-0.0092999	-0.0069962	-0.0105887	0.00051686
7.68	-0.006783	-0.0066756	-0.0059864	-0.0067438	-0.0068002	-0.0016808	0.00053386	-0.001202	-0.0099791	-0.0072814	0.00209877	-0.0031367	-0.0208617	0.00333712	0.00109774	-0.0097562	-0.0052182	0.00177226	-0.0007069	-0.0001245	-0.0044949	-0.0085944	-0.0073593	-0.0004893
7.76	-0.0015613	-0.0120814	-0.0037535	-0.0109196	-0.0014917	0.00026481	0.00252301	0.0016723	-0.0094357	-0.003291	0.0055577	-0.0022416	-0.0132622	0.00037014	-0.0049148	-0.0170481	0.00660396	0.00214543	-0.0002644	0.00452528	-0.0096643	-0.0058227	-0.0104505	-0.0025568
7.84	-0.0020152	-0.0050193	-0.0014107	-0.007894	-0.009613	0.00153409	-0.0019866	0.00195798	-0.0080087	-0.0123528	0.011339	-0.0030458	-0.0183037	-0.0054977	3.2151e-05	-0.0163519	0.0016249	-0.0002281	-0.0007994	0.00100737	-0.0041221	-0.0094402	-0.0093562	-0.0048546
7.92	-0.009319	-0.0086585	0.00043084	-0.0069646	0.00167821	-0.0075535	-0.0047502	0.00200414	-0.0103576	-0.0097411	0.00603627	-0.0035787	-0.0142164	-0.0024676	-0.0016467	-0.0145493	0.0002743	0.00172042	0.00363721	0.00109826	-0.0056111	-0.0054609	-0.0104143	-0.0046377
8	-0.0046597	-0.0097639	-0.0071318	-0.0075423	0.00092492	0.00234081	-0.0029386	0.00459833	-0.0069237	-0.0140439	0.00580271	0.00251725	-0.009256	0.00121962	-0.0015019	-0.01481	-0.0041071	0.00603433	0.00208807	-0.0011184	-0.0117041	-0.0096425	-0.0091561	-0.0047866
