# Supplementary material for: Perforation of the host cell plasma membrane during Toxoplasma invasion requires rhoptry exocytosis
Source: EMBO Rep. 2025 Sep 19;26(20):5027–47. doi: 10.1038/s44319-025-00564-9 (PMC12549874; doi:10.1038/s44319-025-00564-9)
Supplement: Supplementary file 9 — Source data Fig. 2 [file 44319_2025_564_MOESM9_ESM.zip › Figure 2/2B/fluorescence_change_by_time.xlsx]

## Sheet: Data
Time (s)	Change in fluorescence (ΔF/F)
0.08	-0.0439367
0.16	-0.00878735
0.24	-0.00878735
0.32	-0.0421793
0.4	-0.0333919
0.48	-0.0386643
0.56	-0.0333919
0.64	-0.029877
0.72	-0.0421793
0.8	-0.0386643
0.88	-0.0404218
0.96	-0.0579965
1.04	-0.026362
1.12	-0.0351494
1.2	-0.0369069
1.28	-0.0544815
1.36	-0.0246046
1.44	-0.0210896
1.52	-0.0421793
1.6	0.0158172
1.68	-0.0281195
1.76	-0.029877
1.84	-0.0316344
1.92	-0.0123023
2	-0.0158172
2.08	-0.00702988
2.16	-0.0193322
2.24	-0.00702988
2.32	0.0175747
2.4	-0.0140598
2.48	-0.00878735
2.56	-0.0316344
2.64	-0.0246046
2.72	-0.026362
2.8	-0.0281195
2.88	-0.0316344
2.96	-0.0421793
3.04	-0.0316344
3.12	-0.0246046
3.2	-0.0492091
3.28	-0.0246046
3.36	-0.0210896
3.44	-0.059754
3.52	-0.00878735
3.6	-0.0439367
3.68	-0.0105448
3.76	-0.00702988
3.84	0.00175747
3.92	0
4	-0.0404218
4.08	-0.0175747
4.16	-0.0351494
4.24	-0.029877
4.32	-0.0123023
4.4	-0.029877
4.48	-0.029877
4.56	-0.00351494
4.64	-0.00527241
4.72	-0.0210896
4.8	-0.0333919
4.88	-0.0123023
4.96	-0.0316344
5.04	-0.0158172
5.12	-0.00351494
5.2	-0.0158172
5.28	-0.0246046
5.36	-0.0439367
5.44	-0.029877
5.52	0
5.6	-0.0140598
5.68	-0.0246046
5.76	0.00527241
5.84	-0.00175747
5.92	-0.0456942
6	-0.026362
6.08	-0.0351494
6.16	-0.00175747
6.24	0.219684
6.32	0.349736
6.4	0.358524
6.48	0.344464
6.56	0.346221
6.64	0.349736
6.72	0.326889
6.8	0.293497
6.88	0.282953
6.96	0.28471
7.04	0.254833
7.12	0.242531
7.2	0.224956
7.28	0.235501
7.36	0.216169
7.44	0.200351
7.52	0.200351
7.6	0.168717
7.68	0.175747
7.76	0.163445
7.84	0.14587
7.92	0.154657
8	0.144112
8.08	0.115993
8.16	0.128295
8.24	0.140598
8.32	0.11775
8.4	0.0913884
8.48	0.121265
8.56	0.108963
8.64	0.12478
8.72	0.12478
8.8	0.086116
8.88	0.0949033
8.96	0.0896309
9.04	0.0685413
9.12	0.0738137
9.2	0.0650264
9.28	0.0667838
9.36	0.0702988
9.44	0.0509666
9.52	0.0439367
9.6	0.0404218
9.68	0.0456942
9.76	0.0650264
9.84	0.0615114
9.92	0.056239
10	0.0281195
10.08	0.0456942
10.16	0.0246046
10.24	0.0439367
10.32	0.0228471
10.4	0.0105448
10.48	0.00527241
10.56	0.0351494
10.64	0.026362
10.72	0.0210896
10.8	0.0210896
10.88	0.0210896
10.96	0.0175747
11.04	0.0105448
11.12	-0.00878735
11.2	-0.00878735
11.28	-0.00527241
11.36	-0.00878735
11.44	0
11.52	0.00175747
11.6	0.0123023
11.68	-0.00702988
11.76	0.00175747
11.84	0.00527241
11.92	0.00527241
12	0.0228471
12.08	0.00175747
12.16	-0.0193322
12.24	-0.0140598
12.32	-0.00351494
12.4	-0.0386643
12.48	-0.0105448
12.56	-0.0140598
12.64	-0.0316344
12.72	-0.00527241
12.8	0.0105448
12.88	0
12.96	0.00351494
13.04	-0.00702988
13.12	-0.00702988
13.2	-0.00878735
13.28	0.00175747
13.36	-0.0140598
13.44	0
13.52	0.00175747
13.6	-0.0246046
13.68	0
13.76	-0.00351494
13.84	0
13.92	-0.0140598
14	-0.0281195
14.08	-0.0105448
14.16	-0.0210896
14.24	-0.0105448
14.32	-0.00878735
14.4	-0.00527241
14.48	-0.00878735
14.56	0.00175747
14.64	-0.029877
14.72	-0.00175747
14.8	0.0158172
14.88	-0.00527241
14.96	0.0105448
15.04	-0.00878735
15.12	0.0105448
15.2	-0.0316344
15.28	0.00702988
15.36	-0.00175747
15.44	-0.0193322
15.52	0.00878735
15.6	-0.00351494
15.68	-0.0474517
15.76	0
15.84	-0.0193322
15.92	0.00527241
16	-0.0281195
16.08	0.0140598
16.16	0.0228471
16.24	-0.0123023
16.32	0.0246046
16.4	0
16.48	-0.0316344
16.56	0.0140598
16.64	-0.029877
16.72	-0.0175747
16.8	0.0140598
16.88	-0.0123023
16.96	-0.0105448
17.04	0.00527241
17.12	-0.00702988
17.2	-0.0175747
17.28	0.00351494
17.36	0.0316344
17.44	-0.00702988
17.52	0.026362
17.6	0.00175747
17.68	-0.00702988
17.76	0.0123023
17.84	0.0158172
17.92	-0.00702988
18	-0.029877
18.08	0.0210896
18.16	-0.00527241
18.24	-0.00351494
18.32	-0.0175747
18.4	-0.0210896
18.48	0.0228471
18.56	0.00351494
18.64	0.00351494
18.72	-0.00351494
18.8	-0.00351494
18.88	0.00878735
18.96	-0.00702988
19.04	0.0210896
19.12	0.00878735
19.2	0.0123023
19.28	0.00702988
19.36	0
19.44	0.00527241
19.52	0.0193322
19.6	0.00351494
19.68	0.0210896
19.76	0.00175747
19.84	0.00702988
19.92	0.0193322
20	0.0140598
