# Supplementary material for: Perforation of the host cell plasma membrane during Toxoplasma invasion requires rhoptry exocytosis
Source: EMBO Rep. 2025 Sep 19;26(20):5027–47. doi: 10.1038/s44319-025-00564-9 (PMC12549874; doi:10.1038/s44319-025-00564-9)
Supplement: Supplementary file 10 — Source data Fig. 3 [file 44319_2025_564_MOESM10_ESM.zip]

Archive with 16 entries (12 files):
- Figure 3/
- __MACOSX/._Figure 3
- Figure 3/3B/
- __MACOSX/Figure 3/._3B
- Figure 3/3C/
- __MACOSX/Figure 3/._3C
- Figure 3/.DS_Store
- __MACOSX/Figure 3/._.DS_Store
- Figure 3/3A/
- __MACOSX/Figure 3/._3A
- Figure 3/3B/consensus_calcium_transient_for_conductance_transient_comparison.xlsx
- __MACOSX/Figure 3/3B/._consensus_calcium_transient_for_conductance_transient_comparison.xlsx
- Figure 3/3C/AUC_calcium_conductance_curves_start_to_peak.xlsx
- __MACOSX/Figure 3/3C/._AUC_calcium_conductance_curves_start_to_peak.xlsx
- Figure 3/3A/consensus_conductance_transient_for_calcium_transient_comparison.xlsx
- __MACOSX/Figure 3/3A/._consensus_conductance_transient_for_calcium_transient_comparison.xlsx
