# Supplementary material for: Perforation of the host cell plasma membrane during Toxoplasma invasion requires rhoptry exocytosis
Source: EMBO Rep. 2025 Sep 19;26(20):5027–47. doi: 10.1038/s44319-025-00564-9 (PMC12549874; doi:10.1038/s44319-025-00564-9)
Supplement: Supplementary file 10 — Source data Fig. 3 [file 44319_2025_564_MOESM10_ESM.zip › Figure 3/3B/consensus_calcium_transient_for_conductance_transient_comparison.xlsx]

## Sheet: Data - Raw
Time (s)	Transient 1 (ΔF)	Transient 2 (ΔF)	Transient 3 (ΔF)	Transient 4 (ΔF)	Transient 5 (ΔF)	Transient 6 (ΔF)	Transient 7 (ΔF)	Transient 8 (ΔF)	Transient 9 (ΔF)	Transient 10 (ΔF)	Transient 11 (ΔF)	Transient 12 (ΔF)	Transient 13 (ΔF)	Transient 14 (ΔF)	Transient 15 (ΔF)	Transient 16 (ΔF)	Transient 17 (ΔF)	Transient 18 (ΔF)	Transient 19 (ΔF)	Transient 20 (ΔF)	Transient 21 (ΔF)	Transient 22 (ΔF)	Transient 23 (ΔF)	Transient 24 (ΔF)	Transient 25 (ΔF)	Transient 26 (ΔF)	Transient 27 (ΔF)	Transient 28 (ΔF)	Transient 29 (ΔF)	Transient 30 (ΔF)
-2.36	-4.56326	-5.04101	-2.36185	-2.90145	-8.43145	-7.09049	4.00519	7.43294	-5.52885	7.09345	-4.28015	3.32516	-4.25439	-3.3048	0.430988	7.92678	-9.75256	5.40228	0.39223	-2.16768	4.4949	5.44712	4.57798	-7.16365	0.503417	8.60141	7.90027	-3.65859	3.75101	10.5982
-2.28	-6.47027	4.43167	7.64468	1.77563	6.25314	-3.07383	8.93419	5.46794	1.25815	1.50245	-0.891917	-1.00384	8.46261	0.813199	-5.01153	6.92578	6.40344	-6.85449	21.3972	4.40244	-14.9172	2.94712	-2.79608	0.449822	5.82983	7.25341	4.21027	4.63041	0.911009	3.20415
-2.2	1.12555	-1.43733	9.73152	-2.22054	6.30001	5.60182	-0.431809	6.92094	-2.35085	0.039447	-1.6994	-0.863836	-0.778393	-4.6158	-7.49946	12.4328	4.27944	0.193052	10.8752	4.04967	-4.7443	3.73812	-1.58947	-13.2819	-1.10643	21.5424	2.53727	3.23341	1.88801	2.65915
-2.12	-1.02051	3.1024	5.07762	-0.571839	-8.25699	3.66103	-4.75581	3.09594	9.76615	-5.17155	11.5656	2.75916	-3.22339	-12.3948	-6.11205	-7.33522	20.2844	8.5313	3.29123	-15.2098	-5.39943	14.1181	4.18436	-7.92677	-4.48797	7.65441	4.74127	5.31441	3.81501	6.77915
-2.04	-1.64165	-3.61051	-5.856	-0.791839	-0.365995	-3.43767	2.23619	5.05894	5.37215	2.41145	-2.0844	0.126164	-6.18439	5.1342	1.3679	7.89178	6.90044	3.27988	12.2842	-6.61536	-3.70679	-16.7189	6.01489	10.0839	-6.41806	11.9054	2.45627	1.60541	7.39501	0.196155
-1.96	-4.0365	-3.72526	8.5292	1.49416	-8.10499	-4.88242	-1.63281	17.2409	-6.36085	0.828447	3.2106	1.45216	5.59561	11.0942	-7.68946	10.1928	11.1304	-1.95587	18.8972	-6.89329	1.20092	-1.40388	-6.78321	-3.0323	-1.80997	3.24141	6.68527	4.09341	5.73801	6.48215
-1.88	2.59192	0.0389434	6.88931	-3.22784	6.35801	-2.32285	4.59419	4.08794	8.18215	-4.26355	2.3246	4.00816	2.26161	5.1242	-8.61522	11.9958	10.0764	5.74923	8.57323	4.17876	4.19862	0.930123	5.54978	-2.30683	6.08973	10.8564	12.9383	5.25941	8.50501	4.69015
-1.8	3.98837	-5.03879	-3.9712	6.57416	9.37001	-5.55126	0.294191	8.12394	1.15515	-8.86655	-0.0853981	7.54816	3.81961	-3.4128	-9.25799	16.3288	3.37744	17.949	12.2552	5.83284	19.0249	8.05012	-0.83808	1.02595	-5.86656	8.22641	3.46627	6.14041	3.16301	-8.35185
-1.72	-1.11449	0.509135	-1.47598	2.87916	-0.302995	-0.949054	-0.967809	5.61194	-0.647848	6.90845	-3.7324	5.71616	8.93961	3.1552	1.29934	-7.91122	23.7464	-1.98149	10.7382	-3.89083	-6.44812	5.53012	9.13772	7.69895	-1.40581	4.95641	2.87027	-1.43759	-3.29499	4.79015
-1.64	-0.411699	1.47861	-11.0013	1.80016	5.24501	-0.34944	7.13319	2.45994	0.828152	9.35145	-4.6224	2.49116	10.3356	5.5472	0.368357	-6.51722	3.83344	-1.1965	15.5112	3.39817	10.6439	9.43612	-5.9628	0.264949	4.12404	2.67241	7.50627	-3.32859	4.23001	2.94215
-1.56	8.9493	11.2936	-6.29531	6.64216	-14.025	2.20372	5.27819	6.66494	-10.1358	6.71245	4.2256	8.13216	6.94561	-6.03507	9.35196	-1.08922	9.06544	0.553496	6.12923	0.845165	18.8819	-1.01788	-14.0318	1.83995	13.1108	16.5094	-0.910727	-0.60159	-0.902991	6.70915
-1.48	-3.8677	-4.88739	8.03069	6.99616	6.55547	0.0513202	-0.507809	5.13594	2.98815	7.80245	0.261602	3.06216	0.0726069	6.81261	14.698	6.49178	3.93444	-9.7045	26.1902	1.90417	12.1169	-3.43088	6.50176	-1.64905	6.97153	6.80641	-2.1121	8.55241	-4.45999	3.61815
-1.4	14.3113	-6.76539	1.98869	-2.60384	8.64127	-1.72551	3.79219	2.93294	12.3032	-9.56655	-9.1964	11.5342	7.54161	-0.311694	8.99596	3.89567	-4.25856	-13.3275	36.9692	6.82617	7.35388	6.18612	1.638	5.05295	1.54988	-2.22759	3.17296	3.83741	5.72001	10.7542
-1.32	-0.295695	2.25161	-3.85131	7.09016	5.24415	5.08518	4.88819	8.43294	-1.84985	2.42216	4.81417	-4.98284	1.06361	1.3246	11.056	9.12107	19.2994	-8.1365	26.4142	-2.60383	8.49788	16.4901	3.21925	3.10695	9.46552	14.2734	3.46794	2.73041	3.33101	7.97715
-1.24	13.4413	-1.66339	1.34669	14.4702	-5.97039	-4.25118	4.73819	-3.27034	1.61015	8.10324	8.33843	7.99516	2.33361	-3.0757	-4.19304	17.3277	-4.13956	1.7475	27.4902	0.875165	9.87988	6.38112	-9.62863	-2.51905	-4.09408	9.42641	2.05653	3.92241	3.32453	5.44515
-1.16	6.6533	1.10261	5.73869	5.05016	3.85707	3.19635	10.5462	-3.90339	1.57615	4.90824	-0.930227	6.58216	-3.31739	0.56804	-3.71504	10.4721	15.1674	0.777496	17.5992	13.5242	6.89088	0.423123	2.13336	-15.0975	6.02312	6.63841	3.88553	0.26341	3.46233	1.71215
-1.08	-3.9967	-6.58039	-7.42531	17.5002	3.16707	0.573191	-9.14781	-0.01224	4.35915	-2.96476	9.58677	7.31716	-4.79692	3.82534	3.58696	3.92908	-2.12656	7.1595	22.9702	1.88417	11.0129	-5.30288	-4.12949	2.17043	-0.535877	-4.64459	3.93053	1.86741	3.08794	2.07215
-1	10.9393	-8.47139	-2.34831	3.10716	8.72207	4.43837	2.58319	-5.31836	-0.499848	10.2212	-0.246227	9.36816	4.82764	6.41818	-4.91604	4.65808	-4.23656	1.5185	32.4372	26.2552	14.2599	0.937123	0.429634	-5.52207	3.83012	-1.30559	-2.78247	0.21341	-9.71905	9.50615
-0.92	0.0803045	-3.65839	3.79969	2.74216	-18.5549	-5.29591	-3.38881	6.98219	9.53215	3.76924	0.273773	5.77816	3.23373	-6.96094	-3.24904	-3.94692	7.13744	14.3435	26.7752	3.15917	0.0728794	8.16012	2.91681	11.5148	13.9691	-3.68159	6.29853	9.78641	4.23349	9.59015
-0.84	13.1123	4.46761	-6.04431	8.62016	1.06107	3.02552	2.70719	1.23391	7.51015	-4.65076	8.11077	4.40616	-11.2433	-2.05115	7.49196	22.0841	11.6484	11.8865	21.0392	16.7752	-6.09112	-7.62688	11.5108	1.80388	19.7971	1.01841	-1.40047	8.29941	1.90001	-3.79785
-0.76	5.7543	-6.81539	1.53769	4.37516	2.42207	-8.12446	0.212191	3.03121	8.24815	-5.65376	11.1388	6.49816	12.7107	-2.48547	-0.774036	21.8331	14.0104	0.222496	20.6472	-2.56883	-1.01812	-4.49488	-1.68583	11.5091	18.4301	2.9658	-3.26547	3.55841	-7.02699	2.45615
-0.68	5.6243	1.95661	7.45019	-1.21184	12.1371	0.134529	6.35851	-3.96675	3.53615	8.08624	8.50077	12.6492	11.0337	1.19969	14.385	9.55908	18.3644	1.3365	3.51123	-7.63683	5.43188	0.726123	-4.16683	3.8791	18.4321	-3.04205	-1.20047	-2.82059	-2.46799	4.58815
-0.6	-5.3127	-3.83802	-1.79382	-2.20484	1.96507	-0.957151	9.81743	-1.74808	-0.768848	4.61824	3.84677	-3.90684	7.92273	1.33669	2.70096	12.0761	7.98544	5.5075	1.84723	15.8402	-1.34112	13.6841	-12.2228	-0.452898	11.9211	5.74028	7.79279	6.26741	1.87301	2.93615
-0.52	-5.74472	-2.39314	12.055	0.460161	-7.97993	-5.95215	-0.472573	7.40592	4.25015	11.1842	12.6178	5.08316	5.33873	-8.11131	14.251	-3.64792	18.8864	9.5775	16.1242	5.48317	0.327879	17.9271	-3.20983	-1.8659	14.9361	8.92636	3.23459	0.27841	8.16101	-1.87708
-0.44	-2.54734	-6.74314	-9.52495	5.07316	-2.0901	2.96985	7.00143	-6.82308	2.41345	8.61024	2.36277	3.11005	2.75173	-12.7063	3.90896	-3.91992	8.03544	10.4605	19.1652	6.98717	-1.60312	29.4711	-1.66283	1.2191	24.3061	17.6914	10.5986	-0.23059	9.61101	5.29333
-0.36	7.21866	-7.35714	6.40605	3.52816	-1.84143	-1.40915	14.7924	0.767916	8.53928	-4.02176	7.88877	-4.29357	4.25687	19.911	11.122	1.02427	7.78344	-0.222504	11.3172	-9.08983	-9.68829	10.1611	8.78517	-2.2169	15.5121	7.39136	7.55759	8.78041	1.74301	-1.82072
-0.28	8.30066	-2.05714	-4.02595	-0.747839	-1.63343	17.8518	2.26643	6.24092	4.50583	-2.67176	4.06391	1.39319	-0.0312574	47.282	30.022	0.0713275	7.12844	5.9755	33.1672	-8.23883	2.21571	41.0791	21.8262	3.12492	23.4271	3.94636	1.29853	-2.42965	2.39601	-4.63172
-0.2	4.14366	7.48686	15.997	12.2232	-0.347432	-0.131151	11.7654	2.05192	-6.61283	2.85267	7.96426	4.20719	2.66529	36.301	23.519	-0.0486884	22.9184	5.5985	26.0682	0.189165	1.08471	48.5341	18.7072	-13.5975	22.4761	9.12036	3.27104	-2.42553	4.69101	-5.97972
-0.12	96.4177	32.2869	51.168	26.5222	0.247568	12.9858	5.34143	1.35592	49.2182	-8.91313	-1.63921	51.3202	6.88729	43.04	40.55	14.5073	16.3994	16.2775	25.8682	-0.335835	-7.23629	49.5041	9.67217	35.1345	18.4611	-0.874639	2.51404	-7.65746	0.427008	5.42028
-0.04	141.278	38.4379	46.904	26.1552	101.647	20.1128	73.1144	8.23692	90.4052	91.4789	68.7638	56.3652	109.702	39.311	33.299	107.931	22.1834	15.7655	27.3402	17.2502	17.0617	39.1651	10.8102	123.331	14.7771	29.6304	43.886	12.1165	51.517	31.4483
0.04	152.65	40.8299	53.684	40.8322	116.413	29.3438	87.7174	78.0629	109.344	139.866	134.019	60.1532	171.849	48.377	52.296	174.526	33.1754	29.3535	45.9752	33.8132	33.5517	52.7301	34.7912	141.642	33.2311	85.7354	65.442	55.1565	76.62	32.7813
0.12	123.353	30.4659	42.314	36.6282	88.1426	24.7268	81.5074	63.2329	104.176	116.96	126.4	51.7252	161.886	44.853	35.303	158.442	7.20944	13.5735	34.7972	16.6212	12.5917	34.6461	21.7642	111.098	9.79512	69.5804	64.995	52.2005	73.346	31.2783
0.2	94.7267	21.3169	31.577	36.5522	62.2486	19.4348	70.4074	57.0069	97.3452	106.64	132.118	42.8422	139.729	25.674	22.203	137.866	19.3284	10.2975	33.3682	8.51417	11.8487	41.9771	32.4612	97.1485	15.4721	54.1064	58.688	45.9075	67.336	25.3143
0.28	89.3117	27.2299	32.234	25.2662	54.8686	17.6748	44.7034	52.3579	91.4512	90.6109	112.213	41.5862	123.417	23.652	41.004	97.8603	25.6794	17.4535	42.6092	27.0522	18.2517	27.5771	28.9872	93.4455	21.6801	51.9724	50.005	39.1695	49.897	12.7223
0.36	58.5397	25.8589	14.189	29.3502	44.7716	15.4258	46.9124	40.4989	83.4172	70.6149	94.6248	31.5452	106.353	36.385	45.409	78.2693	10.7664	16.4785	28.3762	16.5872	5.79271	19.1771	33.7492	67.3265	20.4451	37.9064	49.057	24.9045	51.847	17.6303
0.44	58.8587	16.9849	20.692	22.1662	38.5236	18.9278	45.4534	22.6879	74.3532	70.7109	80.7678	19.6352	95.9463	8.53597	37.797	55.7133	6.62644	-7.7885	26.8732	8.81217	12.5237	2.76743	15.2322	68.0015	25.8631	37.7944	40.342	21.2185	49.328	15.2183
0.52	50.8947	12.5149	15.995	27.5332	14.4466	14.2968	23.8384	30.3409	70.7652	51.5559	70.3598	21.6632	81.5263	29.521	35.843	58.2303	10.3624	8.2995	20.5992	13.6662	13.3767	-6.68637	30.0842	48.1515	13.9731	28.7234	42.302	17.2735	48.472	12.6023
0.6	46.1297	11.7599	16.66	10.2912	33.0046	24.5258	29.8104	28.4619	58.5412	50.8899	64.4888	18.2982	74.6903	18.788	34.125	49.0433	16.1964	-1.5745	19.3742	18.4372	15.5567	0.14344	16.3562	33.0245	7.05612	26.1204	27.205	19.4585	33.334	20.2043
0.68	52.4817	1.76586	18.914	19.1052	28.2456	13.5168	21.3894	24.3199	56.4542	54.1959	51.4348	15.9132	55.8743	25.945	26.302	37.6313	-6.38056	6.3965	-1.87877	23.3842	21.0207	-17.6607	19.8572	23.1055	12.6081	25.0784	26.329	22.5825	28.323	12.6963
0.76	51.3657	13.4629	6.68305	19.2612	23.1916	9.64385	22.7374	18.8349	48.0652	49.3399	45.7198	16.1712	49.5943	16.029	35.276	43.7613	-5.90976	-1.5705	30.1082	-8.42883	23.2497	-0.564477	24.3032	23.5245	19.7571	10.0174	23.672	17.0705	27.308	2.20028
0.84	36.8457	13.0379	17.38	24.2042	7.70957	18.6838	8.69843	19.6669	42.3522	43.6509	45.9708	16.0922	50.8083	21.395	43.947	33.9973	-11.2528	0.276674	14.5782	-0.474835	9.52471	-4.1607	10.7442	13.2825	22.6721	22.6094	22.832	12.2475	22.223	7.46628
0.92	37.5317	-2.20614	8.35505	9.24016	9.18257	8.84285	21.2524	16.2479	32.6952	36.1709	40.4008	8.51519	43.2143	3.00297	41.78	34.0743	14.484	-12.8512	18.3442	3.68521	8.23071	9.67958	11.5152	17.5895	12.8591	8.00036	21.799	15.0035	21.572	6.43928
1	32.6657	4.83186	7.25505	17.1322	6.28757	13.2338	9.18143	6.91392	38.2272	31.8729	29.5248	10.4312	32.9303	0.156969	17.363	44.5043	12.5011	0.500152	22.1692	-4.08346	27.7247	1.81361	18.1372	7.22252	25.0751	11.7744	11.234	6.99054	17.045	2.88028
1.08	30.2377	7.31924	9.30997	6.09019	16.1296	13.2908	3.73343	18.0099	30.5642	27.3299	34.1998	0.069193	37.6863	6.56497	40.223	20.6053	-10.2132	-3.1472	23.4732	-5.66207	25.9057	11.6656	13.3252	2.34252	9.08112	6.22636	10.351	5.22054	5.57101	6.04528
1.16	19.9557	9.7752	11.1134	-3.80804	18.5116	17.0118	10.7154	4.47392	38.1872	29.8279	21.2318	9.48119	42.2343	19.895	20.493	34.7243	-3.4988	10.5789	16.4922	0.338932	18.6447	-10.2044	16.3962	-1.87248	13.2211	3.55936	18.565	3.88854	21.905	4.37828
1.24	26.7167	3.9082	-5.2776	0.232962	13.9746	0.707849	12.9144	7.10792	25.4772	29.3729	23.4808	4.42119	30.1803	14.333	27.567	37.3003	9.98974	-6.10755	9.88323	3.65093	17.3077	-4.43691	15.1412	-4.21167	8.00012	10.7554	14.402	7.45254	12.232	5.18228
1.32	22.9577	-1.0158	8.3834	6.72596	-7.65043	-2.36415	2.00443	23.7579	34.9622	24.1409	20.7638	14.5872	30.8633	18.477	19.538	10.0983	10.6324	12.1073	10.5882	-2.63307	30.8637	11.1486	16.7912	-9.16791	18.9051	7.90236	3.38404	4.93254	7.94801	0.974279
1.4	15.6397	6.5412	14.7154	-8.36804	13.0506	6.94185	6.01643	15.7719	23.6332	25.7709	17.2968	6.26519	21.8613	14.381	2.66696	-0.574688	-3.57995	-4.22911	-9.77577	-7.66607	25.7447	-4.22958	12.0402	-1.68923	8.99512	19.8434	7.45104	4.64854	5.01501	-3.23172
1.48	13.0777	18.1962	0.0104027	-1.03766	16.1866	-0.986151	3.21543	14.8379	18.2992	15.2279	5.91979	18.5062	28.9993	10.451	28.591	17.3183	-9.49491	-3.53355	-4.66077	2.43493	11.7287	0.872929	14.4962	5.96813	32.8871	12.2774	5.68404	-0.795459	9.06901	5.46028
1.56	11.8827	-12.1108	11.2134	12.2229	13.3576	13.1168	-2.82557	11.1309	17.3172	14.9269	22.4228	5.35219	22.1063	8.33697	14.876	12.7583	-10.1519	0.205297	-20.8774	20.2499	22.8197	-3.67307	10.0052	7.52798	20.0501	6.80336	11.562	9.90154	9.02901	0.457279
1.64	20.0337	0.0872046	15.5494	-1.29428	6.48857	0.0778487	9.61871	6.27492	17.2542	22.5079	23.4458	0.498193	19.4223	12.253	19.028	26.5913	2.52541	-3.876	1.19464	4.50493	3.74871	0.120929	5.70117	9.02308	16.5711	2.68436	-0.153958	0.383541	0.522008	-1.76972
1.72	4.61466	-12.5818	7.4714	7.02993	-0.524432	4.01485	-3.29329	11.1719	21.2832	13.6569	14.4938	1.65219	25.1133	12.389	11.037	23.0793	-0.735483	-7.02303	12.153	0.361932	16.4197	12.4629	5.99717	2.69975	13.7881	14.8234	-0.161958	2.12954	4.20301	5.65628
1.8	2.98066	0.892368	3.6494	-4.79107	3.80557	-1.50315	-4.04029	11.0219	14.7772	13.3369	13.7518	2.84319	18.1193	15.825	-5.16404	25.4403	-0.579484	9.06279	-9.89376	9.73993	24.0677	-10.9586	5.21517	-2.1465	19.4561	9.65436	11.597	8.58654	4.59701	1.32428
1.88	6.92566	-13.8547	12.1254	-4.84183	-2.65243	-4.63415	4.80471	-2.27608	13.4262	7.21387	8.64879	4.89519	25.8263	5.81397	2.52396	26.2913	-3.28176	-5.06139	-3.92484	-9.01007	12.4057	10.1477	-0.275833	0.155498	10.1771	9.19636	-2.52396	6.03754	-8.39199	0.776279
1.96	6.72166	6.30921	4.8004	3.76506	-7.66517	7.75485	7.82771	3.57092	15.6782	16.1609	1.88779	-3.78981	14.2773	5.27997	9.95896	21.8893	1.94485	-1.70961	3.42737	12.4089	23.6747	-11.0466	1.05051	-12.0105	13.9331	5.80136	-2.16896	3.41454	4.99101	3.61728
2.04	10.3997	-5.33905	-0.553597	-12.8222	4.31085	3.25585	-3.72329	8.76892	10.5722	14.2549	6.51079	3.34219	10.4403	-1.37303	4.65996	20.5293	-1.02861	-10.4945	14.0347	18.8799	25.5417	4.52794	0.456089	-10.0255	-0.733877	7.45636	15.654	5.36454	12.7	2.02828
2.12	8.65366	2.46809	3.7404	1.81649	-11.98	2.01385	2.26271	5.67092	9.76317	12.6079	7.69879	3.22619	20.7853	-1.23503	3.28496	7.70531	-5.87952	-6.72632	4.80868	3.77093	5.53071	8.14059	9.83119	1.2755	2.17312	4.09536	-4.45596	2.37854	3.62201	-3.75372
2.2	5.89666	6.67129	3.8774	-7.14512	9.79197	7.21585	-0.685127	11.4399	11.6052	9.49187	2.64479	1.65319	9.36629	7.41097	2.46396	14.1083	-0.772811	11.9286	7.73427	22.3939	9.49871	0.664092	7.08237	5.81548	4.88812	7.87936	-4.02796	-6.33846	1.92901	-1.41972
2.28	2.78266	12.4158	2.24253	7.49641	13.1668	0.646849	-0.733815	5.88892	6.19117	7.12087	9.37479	-4.08181	16.7153	8.78697	8.37396	14.7753	3.77225	-4.3369	13.1689	14.1899	-2.72629	-3.05305	-2.45028	-5.37123	18.3181	0.936361	1.28004	1.78454	2.50301	5.13728
2.36	10.1527	6.22207	0.581829	3.18726	-4.04677	-8.43315	8.79484	3.13592	8.80417	10.7939	7.23079	-0.361807	18.0803	6.92497	6.6372	17.9123	-0.466415	-4.15389	-8.52206	3.12993	19.3557	0.0619481	3.1969	1.09674	4.22212	10.8184	4.41504	4.81354	10.205	6.72728
2.44	-4.94934	4.43343	8.97907	1.85428	-4.05093	7.57185	2.60511	4.28292	-6.44183	3.40087	0.835786	12.2252	12.4353	2.46697	-3.56258	1.33931	-23.1234	20.7458	3.50638	6.31993	18.9987	3.20171	12.0353	8.56051	-15.5859	8.43636	2.96204	9.59854	5.40201	8.49828
2.52	6.81566	-0.460573	2.59607	1.59141	3.34331	1.89085	-2.97738	8.69192	-0.547832	9.44587	10.4168	4.30419	12.9173	-0.321031	2.97451	-5.29369	14.1802	3.73397	-6.1553	17.5929	23.2497	-10.1273	-5.90975	-3.8582	8.09712	27.2094	8.39671	9.24954	7.06601	3.19628
2.6	-8.59634	-9.60957	10.8031	-3.80891	4.25727	-5.83015	2.37756	-3.51608	9.60917	5.42887	9.77079	-2.82181	14.7403	-3.66803	-8.38365	5.03131	-3.93665	-6.88003	-10.3401	13.8499	11.1347	13.132	-3.33415	-4.00577	4.38612	4.77836	0.87552	2.01154	-11.066	3.39528
2.68	3.55166	0.909427	-6.07793	1.36825	4.16627	-4.05815	0.786527	-5.41708	7.57517	14.0049	5.68379	-0.870807	-2.12871	9.94097	1.62749	20.7673	14.0278	-6.38303	3.66104	1.71093	3.48571	-5.55983	-2.8475	-6.1397	-3.29788	11.4134	-0.592488	0.388541	5.66001	2.88628
2.76	-1.42834	-6.75757	11.6841	5.39832	-8.72515	15.1218	5.82121	12.4909	-3.15483	3.35987	8.29579	10.4712	14.3343	9.12197	2.03898	16.8643	-5.0915	-1.69003	-9.64796	11.1439	9.23471	-1.56523	-3.28984	6.30692	18.922	15.3544	4.12591	4.65754	12.225	0.0202794
2.84	2.42566	6.39243	10.7731	-1.47215	7.30864	16.5158	2.50594	1.15792	-1.34583	-4.65913	-4.87021	0.753193	10.2613	4.09597	0.910141	12.5793	-3.05566	10.444	1.38204	-0.712341	4.51271	-0.882715	7.16743	-0.454083	12.3996	4.31236	-4.14555	2.45254	-2.27899	0.924279
2.92	-2.85834	-1.92757	-2.43693	-9.57808	8.27294	13.7578	5.13168	12.1309	1.67517	10.1919	6.50679	2.36519	-0.864708	4.57797	8.16141	14.8873	-10.6441	15.032	-7.51496	-7.91726	15.9537	-0.335009	15.6498	2.72392	-0.548023	5.95036	7.03478	0.758806	10.144	-10.6207
3	5.27766	-0.403573	9.42707	-1.05217	9.18319	7.27985	-0.227951	2.32692	-4.80083	6.65487	0.874786	5.32019	2.14329	2.00397	9.1313	8.33131	2.06938	14.192	-4.10796	6.86912	-7.92429	0.979469	-1.1692	5.12292	-5.17521	2.26936	-3.21522	-11.0872	-8.14699	3.01428
3.08	8.66166	5.56643	1.94507	4.74704	-7.58921	8.95285	-3.34474	6.37492	5.16817	-0.426129	-10.6272	-3.46781	0.881292	16.873	4.31726	2.43831	-2.52213	10.401	0.098041	-4.9965	10.7337	-14.5388	2.80912	-3.34708	8.59716	-1.95264	3.41578	-2.04585	7.08701	0.575279
3.16	-10.135	9.41643	2.54807	8.27367	13.2308	6.84485	6.59956	8.67792	-2.73083	2.38587	3.02679	-1.26481	8.14629	11.247	-2.32061	12.0073	-6.09177	-6.98803	5.84104	-9.84525	6.60071	10.0633	7.80675	8.24792	-0.0766728	-2.50164	7.95078	2.39815	8.24015	7.08428

## Sheet: Data - Processed
Time (s)	Transient 1	Transient 2	Transient 3	Transient 4	Transient 5	Transient 6	Transient 7	Transient 8	Transient 9	Transient 10	Transient 11	Transient 12	Transient 13	Transient 14	Transient 15	Transient 16	Transient 17	Transient 18	Transient 19	Transient 20	Transient 21	Transient 22	Transient 23	Transient 24	Transient 25	Transient 26	Transient 27	Transient 28	Transient 29	Transient 30
-2.36	-0.0298937	-0.123464	-0.0439954	-0.0710579	-0.0724273	-0.241635	0.0456601	0.0952173	-0.0505637	0.0507161	-0.0319369	0.0552783	-0.0247565	-0.0683135	0.00824132	0.0454188	-0.293969	0.184042	0.00853133	-0.0641076	0.133969	0.103302	0.131585	-0.0505759	0.015149	0.100325	0.120722	-0.066331	0.048956	0.323299
-2.28	-0.0423864	0.10854	0.142401	0.0434861	0.0537153	-0.104752	0.101852	0.0700453	0.0115063	0.0107421	-0.00665517	-0.016688	0.0492444	0.0168096	-0.0958302	0.0396833	0.193018	-0.233515	0.465408	0.130199	-0.444603	0.0558907	-0.0803674	0.00317578	0.175433	0.0846023	0.0643359	0.0839503	0.01189	0.0977434
-2.2	0.00737343	-0.0352028	0.181274	-0.0543822	0.0541179	0.190903	-0.00492273	0.0886585	-0.0214995	0.000282034	-0.0126803	-0.0143606	-0.00452951	-0.0954132	-0.143404	0.0712373	0.128994	0.00657681	0.236545	0.119766	-0.141403	0.0708916	-0.0456861	-0.0937709	-0.0332951	0.251266	0.0387713	0.0586224	0.0246412	0.0811181
-2.12	-0.00668532	0.0759837	0.0945835	-0.0140046	-0.0709287	0.124763	-0.0542174	0.0396596	0.0893157	-0.0369751	0.0862984	0.0458689	-0.0187571	-0.256213	-0.116874	-0.0420293	0.611429	0.29064	0.071587	-0.449819	-0.160928	0.267743	0.120271	-0.0559636	-0.135053	0.0892795	0.07245	0.0963514	0.0497913	0.2068
-2.04	-0.0107544	-0.0884282	-0.109083	-0.0193925	-0.00314395	-0.117151	0.0254931	0.064806	0.0491307	0.0172411	-0.015553	0.00209737	-0.0359873	0.106129	0.0261569	0.0452183	0.207998	0.111737	0.267192	-0.195645	-0.11048	-0.317065	0.172886	0.0711928	-0.193134	0.138862	0.0375336	0.0291064	0.0965154	0.00598374
-1.96	-0.0264429	-0.0912386	0.158878	0.0365927	-0.069623	-0.166387	-0.0186144	0.22086	-0.0581727	0.00592315	0.0239564	0.0241411	0.0325611	0.229328	-0.147037	0.0584025	0.335502	-0.0666315	0.411031	-0.203864	0.0357931	-0.0266238	-0.194969	-0.0214083	-0.0544661	0.0378072	0.102156	0.0742144	0.0748892	0.19774
-1.88	0.0169795	0.000953797	0.128331	-0.0790514	0.0546161	-0.0791597	0.0523749	0.0523673	0.0748293	-0.0304832	0.0173453	0.0666326	0.0131604	0.105922	-0.16474	0.0687333	0.303732	0.195862	0.186475	0.123584	0.125139	0.0176393	0.159517	-0.0162864	0.183254	0.126627	0.197706	0.0953542	0.111002	0.143074
-1.8	0.0261276	-0.123409	-0.0739736	0.161004	0.0804896	-0.18918	0.00335385	0.104069	0.0105644	-0.0633933	-0.00063721	0.125482	0.0222265	-0.070546	-0.177031	0.0935605	0.101805	0.611479	0.266562	0.172502	0.567032	0.152667	-0.0240889	0.00724328	-0.176538	0.0959512	0.0529671	0.111327	0.0412818	-0.254775
-1.72	-0.00730097	0.0124697	-0.0274939	0.0705121	-0.00260277	-0.0323425	-0.0110333	0.07189	-0.00592486	0.0493934	-0.0278498	0.0950268	0.05202	0.0652211	0.0248459	-0.0453297	0.715784	-0.0675043	0.233566	-0.115069	-0.192185	0.104876	0.262645	0.0543552	-0.0423041	0.0578106	0.0438598	-0.0260638	-0.0430043	0.146125
-1.64	-0.00269702	0.036214	-0.204927	0.0440868	0.0450553	-0.0119085	0.0813201	0.0315123	0.00757381	0.0668601	-0.0344907	0.0414137	0.0601434	0.114666	0.00704369	-0.0373424	0.115551	-0.0407619	0.337382	0.100498	0.317238	0.178951	-0.171388	0.00187056	0.124102	0.0311705	0.114701	-0.0603481	0.0552076	0.0897511
-1.56	0.0586264	0.276602	-0.117266	0.16267	-0.120477	0.0751	0.0601727	0.0853791	-0.0926967	0.047992	0.0315299	0.135191	0.0404168	-0.124751	0.178828	-0.00624103	0.273258	0.0188562	0.133316	0.0249952	0.562769	-0.0193035	-0.403314	0.0129902	0.394533	0.192562	-0.0139165	-0.010907	-0.0117853	0.204664
-1.48	-0.0253371	-0.119701	0.149592	0.171339	0.0563124	0.00174893	-0.00578915	0.0657924	0.0273279	0.0557852	0.00195198	0.0509061	0.000422503	0.140823	0.281054	0.0371965	0.118595	-0.330608	0.56966	0.0563143	0.36114	-0.0650648	0.18688	-0.0116424	0.209789	0.0793886	-0.0322744	0.155057	-0.0582092	0.110373
-1.4	0.0937526	-0.165697	0.0370443	-0.0637693	0.0742297	-0.058803	0.0432319	0.0375715	0.112518	-0.0683981	-0.0686202	0.191746	0.043885	-0.00644303	0.17202	0.0223214	-0.128365	-0.454035	0.804112	0.201879	0.21918	0.117317	0.0470809	0.0356742	0.0466394	-0.0259821	0.048485	0.0695731	0.0746542	0.328058
-1.32	-0.00193709	0.0551462	-0.0717403	0.173642	0.045048	0.173296	0.0557266	0.108028	-0.0169177	0.0173177	0.0359216	-0.0828358	0.00618918	0.0273808	0.211411	0.0522619	0.581739	-0.27719	0.574532	-0.0770065	0.253277	0.312727	0.0925307	0.0219353	0.284839	0.166482	0.0529926	0.0495029	0.0434744	0.243345
-1.24	0.0880533	-0.0407395	0.0250855	0.354381	-0.0512864	-0.144875	0.0540165	-0.0418937	0.0147255	0.0579358	0.0622183	0.132913	0.0135794	-0.0635778	-0.080179	0.0992844	-0.124778	0.0595328	0.597936	0.0258824	0.294467	0.121015	-0.276755	-0.0177847	-0.1232	0.109948	0.0314252	0.0711141	0.0433899	0.166106
-1.16	0.0435855	0.027005	0.106897	0.123681	0.0331328	0.108927	0.120229	-0.0500032	0.0144146	0.0350924	-0.00694102	0.109423	-0.0193041	0.011742	-0.0710387	0.0600029	0.457189	0.0264874	0.382798	0.399967	0.205381	0.00802432	0.0613191	-0.106589	0.181249	0.0774291	0.0593736	0.00477567	0.0451884	0.0522296
-1.08	-0.0261821	-0.161166	-0.138315	0.428588	0.0272056	0.0195336	-0.104287	-0.000156797	0.0398663	-0.0211972	0.0715331	0.121642	-0.0279135	0.0790735	0.0685897	0.0225128	-0.0641004	0.243906	0.499622	0.0557228	0.328236	-0.100566	-0.118694	0.0153234	-0.0161257	-0.0541735	0.0600612	0.0338565	0.040302	0.0632115
-1	0.0716628	-0.20748	-0.0437432	0.0760959	0.0749238	0.151254	0.029449	-0.0681292	-0.00457133	0.0730788	-0.00183725	0.155738	0.0280923	0.13267	-0.0940041	0.0266898	-0.127702	0.0517314	0.705537	0.776478	0.425012	0.0177721	0.0123489	-0.0389862	0.115257	-0.0152281	-0.0425181	0.00386916	-0.126847	0.289987
-0.92	0.000526071	-0.0896008	0.0707788	0.0671569	-0.159389	-0.180478	-0.0386332	0.0894432	0.0871757	0.0269489	0.0020428	0.0960575	0.0188173	-0.143889	-0.0621279	-0.0226151	0.215142	0.488647	0.582384	0.09343	0.00217215	0.154753	0.0838375	0.0812956	0.420363	-0.0429413	0.0962459	0.17743	0.055253	0.29255
-0.84	0.085898	0.10942	-0.11259	0.211112	0.00911478	0.103106	0.0308626	0.0158066	0.0686836	-0.0332516	0.0605197	0.073249	-0.0654252	-0.0423993	0.143261	0.126537	0.351116	0.404943	0.457621	0.496113	-0.181544	-0.14464	0.330855	0.0127355	0.59574	0.0118786	-0.0214002	0.15047	0.0247978	-0.115854
-0.76	0.0376961	-0.166922	0.0286433	0.10715	0.020806	-0.276871	0.00241903	0.0388304	0.0754329	-0.0404228	0.0831135	0.108027	0.0739644	-0.0513771	-0.0148011	0.125099	0.422314	0.0075799	0.449095	-0.0759714	-0.0303448	-0.085243	-0.0484558	0.0812551	0.554604	0.0345925	-0.0498987	0.0645147	-0.0917122	0.0749255
-0.68	0.0368445	0.0479211	0.138778	-0.0296785	0.104259	0.00458459	0.0724886	-0.0508148	0.0323396	0.0578142	0.0634297	0.210282	0.0642059	0.0247988	0.275068	0.0547716	0.553555	0.0455311	0.0763722	-0.225854	0.161896	0.0137706	-0.119767	0.0273868	0.554664	-0.0354818	-0.018344	-0.0511379	-0.0322108	0.139963
-0.6	-0.0348032	-0.0940004	-0.0334145	-0.0539976	0.0168803	-0.0326185	0.111921	-0.0223933	-0.00703145	0.033019	0.0287032	-0.0649481	0.0461028	0.0276307	0.0516477	0.0691935	0.240703	0.187627	0.0401788	0.468461	-0.0399717	0.259512	-0.35132	-0.00319749	0.358734	0.0669534	0.119079	0.113629	0.0244454	0.089568
-0.52	-0.0376334	-0.0586125	0.224555	0.0112696	-0.0685487	-0.202842	-0.00538744	0.0948711	0.0388695	0.079964	0.0941493	0.0845036	0.0310664	-0.167669	0.272506	-0.0209018	0.56929	0.326281	0.350716	0.162161	0.00977236	0.339979	-0.09226	-0.0131734	0.449462	0.104115	0.0494267	0.00504763	0.106513	-0.0572607
-0.44	-0.0166875	-0.165152	-0.177426	0.124244	-0.0179543	0.101209	0.079818	-0.0874049	0.022072	0.0615607	0.0176302	0.0517022	0.0160125	-0.262652	0.0747469	-0.0224603	0.242211	0.356363	0.41686	0.20664	-0.0477806	0.558905	-0.0477947	0.00860696	0.731426	0.206348	0.161954	-0.00418065	0.125437	0.161474
-0.36	0.0472891	-0.18019	0.119329	0.0864064	-0.0158182	-0.048022	0.168637	0.00983714	0.0780954	-0.0287544	0.0588632	-0.0713773	0.0247709	0.41158	0.212673	0.00586887	0.234615	-0.00758014	0.246159	-0.268825	-0.288757	0.192701	0.252511	-0.0156515	0.466795	0.0862113	0.115485	0.159191	0.0227487	-0.0555415
-0.28	0.0543772	-0.0503832	-0.0749935	-0.018315	-0.0140314	0.608368	0.0258378	0.0799473	0.0412078	-0.0191023	0.0303235	0.0231607	-0.000181888	0.977365	0.574078	0.000408692	0.214871	0.20357	0.721415	-0.243658	0.0660388	0.779045	0.627348	0.0220622	0.704975	0.0460296	0.0198424	-0.0440501	0.0312713	-0.141292
-0.2	0.0271449	0.183367	0.297985	0.299351	-0.00298449	-0.00446946	0.134129	0.0262854	-0.0604772	0.0203958	0.0594265	0.0699413	0.0155095	0.750377	0.449728	-0.000278975	0.690826	0.190727	0.567006	0.00559443	0.0323296	0.920425	0.537699	-0.0959993	0.676358	0.106378	0.0499838	-0.0439754	0.0612243	-0.182413
-0.12	0.631627	0.790766	0.953133	0.649541	0.00212664	0.442541	0.0608936	0.0173695	0.450122	-0.0637263	-0.0122312	0.853158	0.0400775	0.889679	0.775394	0.0831239	0.494325	0.554533	0.562656	-0.00993206	-0.215676	0.938821	0.278006	0.248052	0.555537	-0.0102016	0.0384163	-0.138831	0.00557306	0.165347
-0.04	0.925503	0.941415	0.873705	0.640553	0.873158	0.68542	0.833522	0.105516	0.826795	0.654047	0.513091	0.937027	0.638363	0.812597	0.636741	0.618424	0.668671	0.537091	0.594673	0.510161	0.50852	0.742747	0.310716	0.870723	0.444677	0.345603	0.670609	0.219676	0.67237	0.959337
0.04	1	1	1	1	1	1	1	1	1	1	1	1	1	1	1	1	1	1	1	1	1	1	1	1	1	1	1	1	1	1
0.12	0.808077	0.746166	0.788205	0.897042	0.757157	0.842659	0.929204	0.810025	0.952736	0.836229	0.94315	0.859891	0.942025	0.927155	0.675061	0.907842	0.217313	0.462415	0.756869	0.491559	0.375293	0.657046	0.625566	0.784357	0.294758	0.811571	0.99317	0.946407	0.95727	0.954151
0.2	0.620549	0.52209	0.588202	0.895181	0.534724	0.662314	0.802662	0.730269	0.890264	0.762444	0.985815	0.712218	0.813092	0.530706	0.424564	0.789946	0.582613	0.35081	0.725787	0.2518	0.353148	0.796075	0.933029	0.685876	0.465591	0.631086	0.896794	0.832314	0.878831	0.772218
0.28	0.585076	0.66691	0.60044	0.618781	0.471329	0.602336	0.50963	0.670714	0.836361	0.647841	0.837291	0.691338	0.718172	0.48891	0.784075	0.56072	0.77405	0.594597	0.926787	0.800048	0.543988	0.522986	0.833176	0.659733	0.652404	0.606195	0.764112	0.710152	0.651227	0.388096
0.36	0.38349	0.633332	0.264307	0.7188	0.384594	0.525693	0.534813	0.518798	0.762886	0.504876	0.706056	0.524414	0.618875	0.752113	0.868307	0.448467	0.32453	0.561381	0.617207	0.490553	0.17265	0.363684	0.97005	0.47533	0.61524	0.442132	0.749626	0.451525	0.676677	0.537815
0.44	0.38558	0.415991	0.385441	0.54286	0.330923	0.645036	0.51818	0.290636	0.679992	0.505562	0.60266	0.32642	0.558316	0.176447	0.722751	0.319226	0.199739	-0.265335	0.584515	0.260613	0.373266	0.0524828	0.437817	0.480096	0.77828	0.440826	0.616455	0.384697	0.643801	0.464237
0.52	0.333408	0.306512	0.297948	0.674301	0.124098	0.487218	0.271764	0.388673	0.647178	0.368609	0.524999	0.360134	0.474406	0.610228	0.685387	0.333648	0.312353	0.282743	0.448051	0.404167	0.398689	-0.126804	0.864707	0.339953	0.420483	0.335024	0.646405	0.313173	0.632629	0.384435
0.6	0.302193	0.288021	0.310335	0.252036	0.283514	0.835809	0.339846	0.364602	0.535384	0.363848	0.481192	0.304193	0.434627	0.388366	0.652535	0.281008	0.488206	-0.0536394	0.421406	0.545266	0.463664	0.00272027	0.470124	0.233156	0.212335	0.304663	0.415712	0.352788	0.435056	0.616336
0.68	0.343805	0.0432493	0.352322	0.467895	0.242633	0.460637	0.243845	0.311542	0.516298	0.387485	0.383788	0.264544	0.325135	0.536308	0.502944	0.21562	-0.192328	0.217913	-0.0408648	0.69157	0.626517	-0.334926	0.570753	0.163127	0.379407	0.292509	0.402326	0.409426	0.369656	0.387303
0.76	0.336494	0.329731	0.124488	0.471715	0.199219	0.32865	0.259212	0.241279	0.439577	0.352766	0.341145	0.268833	0.288592	0.331335	0.674545	0.250743	-0.178136	-0.0535031	0.654879	-0.249277	0.692952	-0.010705	0.698544	0.166085	0.594537	0.11684	0.361725	0.309493	0.356408	0.06712
0.84	0.241374	0.319322	0.323747	0.592772	0.0662263	0.636721	0.0991642	0.251937	0.387329	0.312091	0.343017	0.26752	0.295656	0.442255	0.840351	0.194798	-0.339192	0.00942559	0.317089	-0.0140429	0.283882	-0.0789055	0.308819	0.0937756	0.682256	0.263711	0.34889	0.222051	0.290042	0.22776
0.92	0.245868	-0.0540325	0.155634	0.226296	0.0788795	0.301353	0.242283	0.208139	0.299012	0.258611	0.301456	0.141558	0.251466	0.0620744	0.798914	0.195239	0.436588	-0.437808	0.399002	0.108987	0.245314	0.183568	0.33098	0.124183	0.38696	0.0933146	0.333105	0.272017	0.281545	0.196432
1	0.213991	0.118341	0.135143	0.419575	0.0540111	0.450992	0.104671	0.0885685	0.349604	0.227882	0.220303	0.17341	0.191623	0.00324471	0.332013	0.255001	0.376817	0.0170389	0.482199	-0.120765	0.826328	0.0343943	0.521315	0.0509915	0.754567	0.137334	0.171664	0.12674	0.222462	0.0878635
1.08	0.198085	0.179262	0.173421	0.149152	0.138555	0.452935	0.042562	0.23071	0.279523	0.195401	0.255187	0.00115028	0.219298	0.135704	0.769141	0.118064	-0.307855	-0.107217	0.510563	-0.167452	0.772113	0.221232	0.383004	0.0165383	0.273272	0.072623	0.158171	0.0946495	0.0727096	0.184413
1.16	0.130729	0.239413	0.207015	-0.0932608	0.159017	0.579742	0.122158	0.0573117	0.349238	0.213261	0.158424	0.157617	0.245764	0.411249	0.391865	0.198963	-0.105464	0.360398	0.35872	0.0100237	0.555701	-0.193521	0.471274	-0.0132199	0.397854	0.0415157	0.283687	0.0705001	0.285891	0.13356
1.24	0.175019	0.0957193	-0.0983085	0.00570535	0.120043	0.0241226	0.147228	0.0910537	0.233	0.210007	0.175205	0.0734989	0.175621	0.296277	0.527134	0.213723	0.301118	-0.208069	0.214969	0.107974	0.515852	-0.0841437	0.435201	-0.0297347	0.240742	0.125448	0.220073	0.135116	0.159645	0.158087
1.32	0.150394	-0.0248787	0.156162	0.164722	-0.0657183	-0.0805672	0.022851	0.304343	0.319744	0.1726	0.154932	0.242501	0.179595	0.381937	0.373604	0.0578613	0.320489	0.412467	0.230303	-0.0778711	0.919885	0.211428	0.482627	-0.0647261	0.568898	0.0921715	0.0517105	0.089428	0.103733	0.0297206
1.4	0.102455	0.160206	0.274111	-0.204937	0.112106	0.236569	0.0685887	0.202041	0.216136	0.184254	0.129062	0.104154	0.127212	0.297269	0.0509975	-0.00329285	-0.10791	-0.144075	-0.212631	-0.226718	0.767314	-0.0802118	0.34607	-0.0119261	0.270684	0.231449	0.113857	0.0842791	0.065453	-0.0985843
1.48	0.0856711	0.445659	0.000193775	-0.0254129	0.139045	-0.0336067	0.0366567	0.190076	0.167354	0.108875	0.0441713	0.307651	0.168748	0.216032	0.546715	0.0992304	-0.286203	-0.120379	-0.101376	0.0720114	0.349571	0.0165547	0.416662	0.0421355	0.989648	0.143201	0.0868561	-0.0144218	0.118363	0.166567
1.56	0.0778427	-0.296616	0.208878	0.299345	0.114743	0.447005	-0.0322122	0.142589	0.158373	0.106723	0.167311	0.088976	0.128638	0.172333	0.284457	0.0731025	-0.306005	0.00699396	-0.454101	0.598877	0.680136	-0.0696579	0.287578	0.0531481	0.603354	0.079353	0.176676	0.179517	0.117841	0.0139494
1.64	0.131239	0.0021358	0.289647	-0.0316975	0.0557377	0.00265298	0.109656	0.0803828	0.157797	0.160925	0.174944	0.00828207	0.113019	0.253281	0.363851	0.152363	0.0761229	-0.132045	0.0259844	0.13323	0.111729	0.00229336	0.163868	0.0637036	0.498663	0.0313098	-0.00235258	0.00695368	0.00681294	-0.0539857
1.72	0.0302304	-0.308152	0.139174	0.172166	-0.00450494	0.136821	-0.0375443	0.143114	0.194644	0.0976426	0.108147	0.0274664	0.146136	0.256092	0.211048	0.13224	-0.0221695	-0.239257	0.264338	0.0107039	0.489385	0.236353	0.172376	0.0190604	0.414916	0.172897	-0.00247483	0.038609	0.0548552	0.172546
1.8	0.0195262	0.0218558	0.0679793	-0.117336	0.0326904	-0.0512254	-0.0460603	0.141193	0.135144	0.0953547	0.102611	0.0472659	0.105437	0.327118	-0.0987464	0.145768	-0.0174673	0.308747	-0.215198	0.288051	0.717332	-0.207825	0.149899	-0.0151545	0.585479	0.112607	0.177211	0.155676	0.0599975	0.0403974
1.88	0.0453696	-0.339327	0.225866	-0.118579	-0.0227848	-0.157926	0.0547749	-0.029157	0.122788	0.0515771	0.0645341	0.0813788	0.150285	0.120181	0.0482631	0.150644	-0.0989213	-0.172429	-0.0853686	-0.266466	0.369749	0.192446	-0.00792826	0.00109783	0.306253	0.107265	-0.0385678	0.109462	-0.109527	0.0236806
1.96	0.0440333	0.154524	0.0894195	0.0922081	-0.0658449	0.264275	0.0892378	0.0457441	0.143384	0.115545	0.014086	-0.0630026	0.0830803	0.109142	0.190435	0.125421	0.0586233	-0.0582422	0.0745483	0.366985	0.705619	-0.209494	0.0301947	-0.0847951	0.419279	0.0676659	-0.0331432	0.0619064	0.0651397	0.110346
2.04	0.0681276	-0.130763	-0.0103121	-0.314023	0.0370308	0.110955	-0.0424464	0.112331	0.0966871	0.101918	0.0485811	0.0555614	0.0607526	-0.0283819	0.0891075	0.117629	-0.0310051	-0.35752	0.305267	0.55836	0.761264	0.0858702	0.0131093	-0.0707808	-0.022084	0.0869695	0.239205	0.0972603	0.165753	0.0618731
2.12	0.0566897	0.0604482	0.0696744	0.0444867	-0.10291	0.0686293	0.0257954	0.0726455	0.0892884	0.0901426	0.0574456	0.0536329	0.120951	-0.0255293	0.0628149	0.0441499	-0.177225	-0.229149	0.104593	0.111523	0.164841	0.154382	0.282577	0.00900511	0.0653942	0.0477675	-0.0680901	0.0431235	0.0472723	-0.114508
2.2	0.0386287	0.163392	0.0722263	-0.174987	0.0841144	0.245907	-0.00781061	0.146547	0.106134	0.0678641	0.0197344	0.027483	0.0545029	0.153192	0.0471158	0.0808377	-0.0232947	0.406379	0.168227	0.662284	0.283107	0.0125942	0.203568	0.0410577	0.147095	0.0919033	-0.06155	-0.114918	0.0251763	-0.0433089
2.28	0.0182291	0.304087	0.0417727	0.183591	0.113104	0.0220438	-0.00836567	0.0754381	0.0566209	0.0509121	0.0699513	-0.0678569	0.0972672	0.181635	0.160126	0.0846595	0.113706	-0.147747	0.286435	0.419657	-0.0812562	-0.0578995	-0.0704282	-0.0379213	0.551234	0.0109215	0.0195599	0.0323541	0.0326678	0.156714
2.36	0.0665096	0.15239	0.010838	0.0780577	-0.0347623	-0.287391	0.100263	0.0401716	0.0805179	0.077173	0.0539535	-0.00601476	0.10521	0.143146	0.126916	0.102634	-0.014059	-0.141513	-0.185362	0.0925655	0.576892	0.00117482	0.0918882	0.00774307	0.127053	0.126183	0.0674649	0.0872705	0.13319	0.205217
2.44	-0.0324229	0.108583	0.167258	0.0454123	-0.0347981	0.258039	0.0296988	0.0548649	-0.0589134	0.0243152	0.00623633	0.203234	0.0723616	0.0509947	-0.0681234	0.00767398	-0.697005	0.706758	0.0762668	0.186907	0.566252	0.0607188	0.34593	0.0604379	-0.469014	0.0984	0.0452621	0.174024	0.0705039	0.259242
2.52	0.044649	-0.0112803	0.0483584	0.0389745	0.0287195	0.0644377	-0.0339428	0.111345	-0.00501016	0.0675352	0.0777263	0.0715539	0.0751664	-0.00663603	0.0568783	-0.0303317	0.427432	0.127207	-0.133883	0.520298	0.692952	-0.192059	-0.169864	-0.0272392	0.243661	0.317365	0.128308	0.167696	0.0922214	0.0975032
2.6	-0.0563142	-0.235356	0.201234	-0.0932821	0.0365705	-0.198684	0.0271048	-0.0450417	0.08788	0.0388148	0.0729061	-0.0469103	0.0857745	-0.0758218	-0.160312	0.0288284	-0.118662	-0.234385	-0.224906	0.409602	0.331867	0.249042	-0.0958332	-0.0282811	0.131988	0.0557338	0.0133786	0.0364697	-0.144427	0.103574
2.68	0.0232667	0.0222736	-0.113217	0.0335092	0.0357888	-0.138296	0.00896659	-0.0693938	0.0692782	0.100131	0.0424104	-0.0144765	-0.0123871	0.20549	0.0311208	0.118992	0.422836	-0.217454	0.0796307	0.0505996	0.103891	-0.105439	-0.0818455	-0.0433467	-0.0992406	0.133123	-0.00905362	0.00704433	0.0738711	0.0880466
2.76	-0.00935697	-0.165506	0.217645	0.132208	-0.0749503	0.515333	0.0663632	0.160011	-0.0288523	0.0240221	0.0619002	0.174075	0.083412	0.18856	0.0389892	0.096629	-0.153472	-0.0575751	-0.209851	0.329574	0.275238	-0.0296838	-0.0945596	0.0445273	0.569407	0.17909	0.0630468	0.0844422	0.159554	0.000618629
2.84	0.0158904	0.156563	0.200676	-0.0360536	0.0627822	0.562839	0.0285683	0.0148331	-0.0123082	-0.0333114	-0.0363398	0.0125212	0.059711	0.0846677	0.0174037	0.0720769	-0.0921061	0.3558	0.0300606	-0.021067	0.1345	-0.0167402	0.206013	-0.00320586	0.373134	0.0502985	-0.0633469	0.0444651	-0.0297441	0.0281953
2.92	-0.0187248	-0.0472099	-0.0453939	-0.234572	0.0710657	0.468849	0.0585025	0.155399	0.0153201	0.0728689	0.0485513	0.0393195	-0.00503178	0.0946312	0.156062	0.0853012	-0.320843	0.512102	-0.163457	-0.234147	0.475496	-0.00635328	0.449821	0.0192311	-0.0164913	0.0694038	0.107496	0.0137573	0.132394	-0.323987
3	0.0345737	-0.00988426	0.175603	-0.0257682	0.0788849	0.248088	-0.0025987	0.0298082	-0.0439057	0.0475804	0.00652734	0.0884441	0.0124719	0.041424	0.174608	0.0477367	0.0623769	0.483485	-0.0893516	0.203149	-0.236181	0.0185751	-0.0336061	0.0361682	-0.155734	0.0264694	-0.0491308	-0.201014	-0.10633	0.0919512
3.08	0.0567421	0.136332	0.0362319	0.116257	-0.0651923	0.305101	-0.0381309	0.0816638	0.0472651	-0.0030467	-0.0792965	-0.0576496	0.00512828	0.348781	0.0825543	0.013971	-0.076024	0.354335	0.00213247	-0.147768	0.319916	-0.275721	0.0807422	-0.0236307	0.258708	-0.0227752	0.0521955	-0.0370918	0.0924955	0.017549
3.16	-0.0663939	0.230626	0.0474642	0.202626	0.113654	0.233263	0.0752366	0.111166	-0.0249746	0.0170583	0.0225848	-0.0210264	0.0474037	0.232486	-0.0443745	0.0687994	-0.183623	-0.238065	0.127048	-0.291166	0.196733	0.190845	0.224389	0.0582309	-0.00230726	-0.0291786	0.121494	0.0434789	0.107546	0.216107
