# Supplementary material for: Perforation of the host cell plasma membrane during Toxoplasma invasion requires rhoptry exocytosis
Source: EMBO Rep. 2025 Sep 19;26(20):5027–47. doi: 10.1038/s44319-025-00564-9 (PMC12549874; doi:10.1038/s44319-025-00564-9)
Supplement: Supplementary file 10 — Source data Fig. 3 [file 44319_2025_564_MOESM10_ESM.zip › Figure 3/3C/AUC_calcium_conductance_curves_start_to_peak.xlsx]

## Sheet: Data
AUC calcium	AUC conductance
2.54737	1.31569
0.776858	0.86995
1.09475	0.738499
0.690005	0.760776
1.42304	0.886272
0.523141	0.879435
1.04958	1.41119
0.563188	0.933537
1.62475	2.38757
1.50974	0.343196
1.32335	2.1328
1.09531	1.1559
1.88234	0.532849
0.572247	0.880708
1.17262	0.410148
1.8433	0.695238
0.617855	0.685443
0.40067	0.781955
1.03383	0.988397
0.333236	0.876988
0.3303	0.808825
1.57389	1.17238
0.682562	1.39167
1.95848	1.31359
0.216864	0.646983
0.75287
0.713469
0.43902
0.836215
0.419159
