# Supplementary material for: Perforation of the host cell plasma membrane during Toxoplasma invasion requires rhoptry exocytosis
Source: EMBO Rep. 2025 Sep 19;26(20):5027–47. doi: 10.1038/s44319-025-00564-9 (PMC12549874; doi:10.1038/s44319-025-00564-9)
Supplement: Supplementary file 10 — Source data Fig. 3 [file 44319_2025_564_MOESM10_ESM.zip › Figure 3/3A/consensus_conductance_transient_for_calcium_transient_comparison.xlsx]

## Sheet: Data - Raw
Time (s)	Transient 1 (ΔG)	Transient 2 (ΔG)	Transient 3 (ΔG)	Transient 4 (ΔG)	Transient 5 (ΔG)	Transient 6 (ΔG)	Transient 7 (ΔG)	Transient 8 (ΔG)	Transient 9 (ΔG)	Transient 10 (ΔG)	Transient 11 (ΔG)	Transient 12 (ΔG)	Transient 13 (ΔG)	Transient 14 (ΔG)	Transient 15 (ΔG)	Transient 16 (ΔG)	Transient 17 (ΔG)	Transient 18 (ΔG)	Transient 19 (ΔG)	Transient 20 (ΔG)	Transient 21 (ΔG)	Transient 22 (ΔG)	Transient 23 (ΔG)	Transient 24 (ΔG)	Transient 25 (ΔG)
-0.1286	-0.0178071	0.0608917	0.0766373	-0.0418524	-0.0172913	-0.089493	-0.0709951	0.0624244	-0.0594889	0.0340399	0.0798482	-0.128036	0.0292462	0.0282374	-0.0325954	-0.0346671	0.038688	0.0398444	-0.0689178	0.0430464	-0.0109496	0.0265752	-0.176311	-0.103391	0.0296012
-0.1285	0.0181229	0.0872643	0.0707702	-0.00075715	0.0281913	-0.0175754	-0.10765	0.00156683	-0.0125039	0.0810612	0.0203576	-0.0980459	0.0549716	0.0230764	-0.0466372	-0.123606	0.109493	0.134623	0.0925878	0.0943086	-0.0112233	0.0369137	-0.146569	-0.118935	0.0468303
-0.1284	-0.0738318	0.0667086	0.107488	-0.0103298	0.0393297	-0.0747259	-0.112108	-0.0396243	0.0501622	0.004902	0.039136	-0.0825958	0.0482326	-0.00894147	-0.0155367	0.0205441	0.180805	-0.0127882	-0.0409344	0.0165437	-0.0265604	0.0369137	-0.156912	-0.155198	-0.010299
-0.1283	-0.0280194	-0.0360338	0.0502171	-0.00518986	0.0195759	-0.0278512	-0.0716945	-0.00782071	0.0471419	0.0205798	0.0151418	-0.205292	-0.0427648	-0.0295699	0.0311245	-0.0369982	0.0120048	0.00064087	-0.115779	0.13483	-0.0825478	0.0396446	-0.207348	-0.0878464	0.00883736
-0.1282	-0.00759425	0.0198098	0.0348039	0.0197941	0.0341816	-0.0484009	-0.0665574	0.017016	0.0792842	-0.00774626	0.0433103	-0.086819	-0.0119066	-0.0295699	-0.0243922	-0.0555979	0.0544732	0.100715	-0.136602	0.0682105	-0.0672078	0.0706326	-0.146569	-0.160378	0.039984
-0.1281	-0.0482937	0.0249445	0.0355113	0.0249323	0.00246702	-0.0586748	-0.0658553	0.0273162	0.0419162	0.065386	0.0485295	-0.133188	0.0284595	-0.0182067	-0.0414542	0.0310084	0.041115	0.0691065	-0.0220444	0.0272266	-0.0467524	0.0575925	-0.202176	-0.127836	0.00364679
-0.128	0.00790327	0.0153298	0.0200915	-0.00518986	-0.043022	-0.0182458	-0.101831	0.00156683	0.0344936	0.0706109	0.0255735	-0.211305	0.0292462	-0.0285259	-0.0414542	-0.123606	0.0123826	0.0503728	-0.0253009	0.0686756	-0.00611065	-0.0147726	-0.172425	-0.161821	0.117875
-0.1279	-0.104592	0.0667086	0.0296665	0.020512	-0.0129657	-0.0792208	-0.087105	-0.00358259	-0.0490489	0.0183689	-0.0161494	-0.045592	0.0541717	0.0241481	-0.0310877	-0.143846	-0.0745421	0.182031	-0.0324618	-0.0700716	-0.0470078	-0.025108	-0.178878	-0.144838	-0.00673389
-0.1278	-0.0739672	0.0307419	-0.0261596	0.035935	-0.0378762	-0.0644582	-0.0350135	-0.01903	-0.0207789	0.0414856	0.0203576	-0.134091	0.038744	-0.0285259	0.0119155	-0.146799	0.00956462	0.0579678	0.00400182	0.0831095	-0.0114968	0.061532	-0.119397	-0.150018	0.117875
-0.1277	0.0588041	0.0814363	0.0200915	0.0102308	0.00761159	-0.0182458	-0.0658553	-0.0293274	-0.0103313	-0.130913	0.0255735	-0.086819	0.044681	-0.0233664	-0.0259042	-0.183385	0.0884511	0.12179	0.0196314	0.0831095	-0.0418962	0.0666996	-0.140095	-0.134477	0.0711362
-0.1276	0.00261922	0.0146753	0.0355113	-0.0572606	0.0384821	-0.0849931	-0.113464	0.0067164	-0.040765	0.0183689	0.0119981	-0.0558997	0.044681	-0.0440036	-0.0140193	-0.167706	0.0568923	0.150424	-0.10016	-0.0286954	-0.00583428	0.061532	-0.199548	-0.165557	0.0383337
-0.1275	-0.0380775	0.0198098	0.0457919	-0.0103298	-0.0181097	-0.089493	-0.0768315	0.00579823	-0.0260025	0.00269934	-0.0129934	-0.0816661	0.0909936	0.03856	0.0103846	-0.193836	0.00712202	0.12179	-0.0532947	0.032349	-0.0827849	0.0420832	-0.131054	-0.238057	0.0312478
-0.1274	-0.0431857	0.0307419	0.0303712	-0.0103298	-0.0172913	-0.00351663	-0.13266	0.0127879	0.00534134	-0.0181912	-0.0401765	-0.0835246	0.038744	0.0127547	-0.0259042	-0.18113	0.0229043	0.142868	-0.105366	0.104079	0.0447221	0.0575925	-0.105193	-0.21593	-0.011924
-0.1273	0.0434791	0.0249445	0.143488	-4.97913e-05	0.0847982	-0.0792208	-0.0864135	0.00248329	0.0322987	0.0519395	0.0412221	-0.138339	0.0807008	0.0271642	0.0311245	-0.19086	0.0779309	0.0533043	0.00597038	0.124086	-0.0572306	-0.025108	-0.101343	-0.169297	0.041636
-0.1272	-0.0329691	0.0557559	0.00398158	-0.0206092	0.00844323	-0.0329888	-0.0768315	-0.00873187	0.0262404	0.0467125	0.0307895	-0.045592	0.038744	0.0374814	-0.00883268	-0.266979	0.104233	0.116521	0.00921152	0.139454	-0.0470078	0.0718673	-0.109047	-0.279471	0.0555594
-0.1271	0.0281555	0.0249445	0.0296665	-0.0521247	-0.0121447	-0.13571	-0.106969	0.0685232	0.0523676	0.0915121	0.00677993	-0.07136	0.0506243	0.0220058	0.0570527	-0.261756	-0.0114658	0.185032	0.0196314	0.145081	-0.0620942	0.0873713	-0.109047	-0.200387	-0.017114
-0.127	-0.0637576	-0.0109952	0.0869203	-0.0154696	-0.00267739	-0.0374658	-0.0562827	0.0230931	0.0031605	0.00571927	-0.0088736	-0.108345	0.116728	0.00865778	0.0140374	-0.269995	0.051633	0.0585716	0.0476741	0.180966	-0.0623418	0.0563646	-0.171138	-0.231472	0.0156666
-0.1269	-0.0174789	0.0506203	0.0406515	0.0513593	0.0187381	-0.0695922	-0.0922415	0.0067164	0.0031605	0.0266021	0.0433103	-0.113495	0.116728	0.0282374	0.0762339	-0.16248	-0.00339873	0.0872272	-0.0148777	0.078458	0.0350934	0.0420832	-0.218955	-0.26773	0.0728044
-0.1268	-0.0380775	0.0198098	0.0560731	-0.0411661	-0.00185104	-0.0747259	-0.112108	0.0685232	0.0397163	-0.0181912	0.0360057	-0.0774455	0.142466	0.0333987	-0.0155367	-0.199062	-0.0457943	0.19483	0.0248416	0.13483	-0.00638673	0.0575925	-0.116853	-0.258765	0.0435227
-0.1267	-0.109579	0.00888958	0.071496	0.0711828	0.0333367	-0.0792208	-0.112786	-0.0499206	0.00534134	0.0467125	0.0047108	0.0472043	0.0549716	0.0179155	0.00672819	-0.211751	-0.0538296	0.216661	0.0749472	0.150714	-0.0774346	0.0329602	-0.151741	-0.165557	0.0763288
-0.1266	-0.0535474	0.0146753	0.0619352	-0.0411661	-0.0283972	-0.0747259	-0.087105	0.00248329	0.0188263	0.00269934	-0.0297428	-0.0765131	0.096962	0.036404	0.0363098	-0.204287	0.00186156	0.216661	0.0352624	0.216318	-0.0620942	0.0305298	-0.0586323	-0.232879	-0.0291087
-0.1265	-0.00248759	0.0410173	0.0186933	-0.0572606	-0.0438272	-0.125441	-0.0665574	0.0067164	0.0188263	-0.00774626	0.0485295	-0.0362374	0.0704087	-0.00788684	0.0570527	-0.110207	-0.00620845	0.10829	-0.0708464	0.145081	-0.0569804	0.00469886	-0.145269	-0.227701	0.0746596
-0.1264	-0.0484421	0.0050559	-0.0107439	-0.00589458	0.0444779	-0.0586748	-0.0401542	-0.0756586	-0.0229461	-0.0047212	0.0328723	-0.0259338	0.096962	-0.0140988	0.0192196	-0.170673	0.0229043	0.160959	0.105033	0.114329	-0.0774346	0.00469886	-0.116853	-0.129297	-0.011924
-0.1263	0.0381785	0.0050559	0.0560731	-0.0154696	0.0238858	-0.0227134	-0.0658553	-0.033578	0.0397163	-0.00554906	0.0151418	-0.000172225	0.0696009	-0.00272669	-0.0103527	-0.175901	-0.06651	0.10829	-0.0220444	0.139956	-0.000997825	-0.00323943	-0.115538	-0.175916	0.0260539
-0.1262	-0.104592	0.020467	0.00911825	-0.0206092	0.00329602	-0.0291808	-0.0504351	-0.0499206	-0.0207789	-0.0047212	-0.0401765	-0.0104773	0.116728	-0.0543213	0.0171029	-0.259542	-0.0142699	0.111252	-0.0376702	0.103596	-0.0112233	0.0472528	-0.0689802	-0.226291	0.0312478
-0.1261	0.023048	0.00954085	0.0142551	-0.0521247	-0.0121447	-0.0387862	-0.0357314	-0.0499206	-0.00510724	0.044488	0.0568721	-0.0156296	0.0918128	-0.0862856	0.00520007	-0.146799	0.0855946	0.142868	-0.0637102	0.190693	-0.000997825	0.0408633	-0.140095	-0.100441	-0.00510616
-0.126	-0.0280194	0.0300794	0.00911825	-0.0206092	0.0436278	-0.0484009	-0.0151778	-0.0602162	-0.0594889	-0.0569142	0.0224349	-0.0146654	0.034391	-0.0130468	-0.00516862	-0.118375	0.0463739	0.0766966	0.113438	0.139956	-0.0214482	0.00986475	-0.119397	-0.118935	0.0779996
-0.1259	-0.0484421	-0.0148507	0.00329077	-0.0514437	-0.0489702	-0.0593241	-0.000496592	-0.033578	0.00534134	-0.0338576	0.0307895	-0.0507459	0.0858471	-0.0285259	-0.0414542	-0.14225	0.0597352	0.118823	0.0352624	0.0374717	-0.0314092	-0.00960465	-0.0689802	-0.181096	8.67975e-05
-0.1258	-0.0382311	0.020467	0.0252313	-0.0257486	-0.00267739	-0.0278512	-0.0452947	-0.15716	-0.0490489	0.0340399	0.00677993	0.0668257	0.0549716	-0.0440036	0.0363098	-0.113145	0.0674113	0.0111723	-0.0689178	0.139956	-0.0214482	-0.04061	-0.0948471	-0.108573	0.02441
-0.1257	0.00790327	-0.00586145	-0.0254832	0.00438043	-0.0481677	-0.0849931	-0.0812742	-0.0284269	0.0314655	0.0340399	-0.0422211	0.0265786	0.121875	0.0168475	0.0207542	-0.0637453	0.0568923	0.00826295	-0.154103	0.175839	-0.0569804	-0.0664436	-0.0134279	-0.155198	0.0208602
-0.1256	0.0332632	0.00375797	-0.0319709	0.0403478	0.00329602	0.0170174	-0.0819683	-0.111685	-0.0625633	0.0392639	0.0641882	-0.00435529	0.0918128	-0.0233664	0.0311245	-0.183385	0.13342	-0.00226295	-0.0500261	0.108719	0.00894435	-0.0819419	-0.162083	-0.148568	0.204457
-0.1255	-0.0331253	0.0358795	0.00329077	0.00438043	0.00246702	-0.0124373	-0.0864135	-0.0962462	0.0606088	0.0235924	0.0276535	0.0781474	0.0660688	0.00137367	-0.0155367	-0.214737	0.0597352	-0.00516376	-0.0585026	0.129705	-0.0416381	-0.0779345	-0.115538	-0.184843	0.0331449
-0.1254	-0.0434875	0.0410173	0.0200915	0.035935	0.0135906	-0.0278512	-0.0144493	-0.133115	0.0031605	0.004902	0.0620891	-0.0198202	0.0652628	-0.0862856	0.0570527	-0.133397	0.112364	-0.0127882	-0.0116264	0.0635494	-0.000718844	-0.0830978	-0.109047	-0.0671176	-0.0135474
-0.1253	-0.00231572	0.0660276	0.0355113	-0.016169	0.0436278	-0.105526	-0.0614201	-0.106539	-0.00728262	0.062394	0.00992623	0.0255931	0.0798877	-0.0749549	0.0171029	-0.183385	0.0884511	-0.105076	-0.00120773	0.109204	-0.0265604	-0.0716099	-0.109047	-0.0723001	-0.0777914
-0.1252	-0.0128673	-0.0360338	0.0252313	0.0153713	0.0650726	-0.0644582	-0.0607154	-0.100529	-0.0416724	0.0497123	-0.0494748	-0.0156296	0.0909936	-0.0233664	0.0311245	-0.204287	0.0435395	-0.0472389	-0.0741252	0.113841	0.0393113	-0.0716099	-0.0444617	-0.0878464	0.0919074
-0.1251	-0.0178071	0.0101928	0.0142551	0.0256528	0.0341816	-0.0329888	-0.0144493	-0.121977	0.0105659	0.0915121	0.0172164	0.000799984	0.116728	-0.0491626	0.0586077	-0.214737	0.0492113	-0.0204201	-0.110573	0.0421429	-0.000997825	-0.0922734	-0.105193	-0.0634294	0.0140281
-0.125	-0.0380775	-0.00521742	0.0245292	0.0197941	-0.00185104	-0.0285163	-0.0247317	-0.105678	-0.0468953	-0.0390793	0.0537489	0.0275651	0.106434	-0.024413	0.0103846	-0.235636	0.0937115	-0.0969677	-0.0878267	0.0216633	-0.123664	-0.139884	-0.089674	-0.0412032	-0.017114
-0.1249	-0.00248759	-0.0610942	0.00398158	-0.00659858	-0.00699794	-0.0695922	-0.0504351	-0.137414	-0.028167	-0.00774626	-0.0088736	0.0565166	0.034391	-0.105901	0.0829848	-0.167706	0.072671	-0.0787887	-0.131396	0.083582	0.0248606	-0.0779345	-0.134921	-0.0774823	0.041636
-0.1248	0.0383711	-0.0154901	-0.0261596	-0.0257486	-0.0181097	-0.0484009	-0.0350135	-0.0644818	-0.0616348	-0.0621327	0.0047108	0.0513623	0.105607	-0.0378048	0.00520007	-0.212499	0.0674113	-0.0601441	-0.102072	0.078458	-0.0623418	-0.0830978	-0.0728163	-0.0686093	0.0779996
-0.1247	-0.00248759	0.0044066	-0.036436	-0.0206092	-0.0224377	-0.0227134	-0.0716945	-0.15716	-0.0260025	0.075836	-0.021364	0.0152865	0.0593146	-0.0997357	0.0534191	-0.178159	0.128156	-0.0472389	-0.110573	0.114329	0.00383384	-0.0664436	-0.156912	-0.0530691	-0.0482504
-0.1246	-0.0178071	0.0101928	0.00911825	0.0660433	-0.0327302	-0.0189156	-0.0607154	-0.121125	-0.0677856	0.0414856	0.0119981	0.0472043	0.0961402	-0.0440036	0.0793639	-0.272203	0.0779309	-0.00516376	-0.0376702	0.0979946	-0.0521193	-0.0934239	-0.110365	-0.129297	0.0104732
-0.1245	0.0487852	-0.0161289	0.00911825	0.0719272	0.00329602	-0.00283901	0.00611738	-0.136569	-0.0730078	0.044488	-0.0317929	0.0926009	0.0807008	-0.05948	0.0311245	-0.249089	0.0621517	-0.125687	-0.12619	0.0938304	-0.0470078	-0.114074	-0.0417558	-0.108573	-0.011924
-0.1244	-0.0892804	0.00056649	-0.0627814	0.0190769	-0.0327302	-0.00797477	-0.0709951	-0.121977	-0.028167	0.0392639	-0.0161494	0.0523611	0.0395359	-0.0440036	0.0103846	-0.216973	0.0568923	-0.133784	-0.0708464	-0.0291106	-0.0211797	-0.103749	-0.151741	-0.0604392	0.0104732
-0.1243	-0.0535474	-0.00521742	0.0296665	0.00509043	-0.027584	-0.0227134	0.0105177	-0.115976	-0.0146744	0.0131456	0.00677993	-0.0558997	0.0858471	-0.05948	0.0311245	-0.230412	0.0884511	-0.133784	0.0216081	0.032349	-0.00583428	-0.0934239	-0.193106	-0.0930282	-0.00317238
-0.1242	-0.0383845	-0.0154901	-0.0775353	0.00509043	0.0393297	-0.0439209	-0.0658553	-0.131421	-0.0364492	0.0370444	-0.0057196	0.0152865	0.0807008	-0.0852708	0.0430423	-0.236409	0.0253391	-0.0390986	-0.0741252	-0.0239898	-0.0418962	-0.118099	-0.089674	-0.0634294	0.00527991
-0.1241	0.0485873	0.00954085	0.0193921	0.00951817	-0.0121447	-0.0285163	-0.0144493	-0.105678	-0.106461	0.0235924	-0.0370071	0.00400668	0.0541717	-0.152309	0.0534191	-0.196815	0.0568923	-0.0682727	-0.00966595	0.083582	-0.0367844	-0.0871077	-0.115538	-0.0619351	-0.0294527
-0.124	-0.0178071	-0.0405431	-0.00629132	0.00438043	0.0135906	-0.0644582	-0.00416626	-0.157995	-0.0699283	0.0706109	0.0203576	0.088463	0.147615	-0.152309	-0.00516862	-0.17519	0.0698227	-0.0338369	-0.0428786	-0.0547123	-0.0367844	-0.129561	-0.0831685	-0.0101008	-0.0638166
-0.1239	-0.0433367	0.0358795	-0.0165636	-0.00518986	-0.0224377	-0.00216069	-0.0298727	-0.163139	-0.0125039	-0.0159995	0.0433103	-0.0198202	0.116728	-0.137829	1.56454e-05	-0.211751	0.0148226	0.0872272	-0.0897464	-0.0188688	-0.0365238	-0.0871077	-0.186657	-0.0982099	-0.0705988
-0.1238	0.089458	0.0256044	-0.0261596	-0.0103298	-0.0343503	-0.0329888	-0.0819683	-0.146865	-0.0699283	-0.0390793	-0.0140911	0.0420477	-0.0119066	-0.0862856	-0.0207205	-0.269995	0.0755222	0.0451085	-0.209463	0.0682105	-0.0723213	-0.0521158	-0.089674	-0.0686093	-0.0430614
-0.1237	-0.0484421	-0.000727498	0.0502171	-4.97913e-05	-0.0224377	0.0132554	-0.0305933	-0.100529	-0.106461	0.00571927	0.0412221	0.0420477	0.0807008	-0.100744	0.0586077	-0.249089	0.0439496	-0.0156835	-0.0480867	0.063087	-0.0163358	-0.0572798	-0.151741	-0.101917	-0.0777914
-0.1236	-0.0331253	0.0358795	-0.0319709	0.00951817	-0.0129657	-0.0740846	-0.0607154	-0.126273	-0.0573408	0.004902	0.0485295	0.0359004	0.0652628	-0.125534	-0.0259042	-0.24086	0.00956462	9.63427e-05	-0.136602	0.0528404	0.0399102	-0.0159631	-0.187936	-0.0982099	0.0312478
-0.1235	-0.0127008	0.0101928	0.0142551	-0.0514437	-0.0335407	-0.0124373	-0.0761347	-0.167455	-0.0625633	-0.00252354	-0.0349597	0.0513623	0.115896	-0.111058	0.0140374	-0.186359	0.00149444	-0.00988994	-0.0930361	0.0114243	-0.000997825	-0.0727711	-0.115538	-0.0463864	-0.0258764
-0.1234	-0.0229133	0.0146753	0.00398158	0.0403478	0.0290336	-0.0586748	-0.0665574	-0.101393	-0.0146744	0.0728491	0.0255735	0.000799984	0.121875	-0.126528	0.0155694	-0.27522	0.141062	0.024053	-0.00120773	0.072867	-0.0365238	-0.0354428	-0.155617	-0.0360199	-0.0949448
-0.1233	0.0639127	-0.0161289	0.0560731	0.0550289	-0.0283972	-0.0124373	-0.087105	-0.121125	-0.0825021	0.0153537	0.0287089	-0.0310856	0.0909936	-0.0749549	1.56454e-05	-0.209512	0.0463739	0.0345804	-0.0168354	0.0374717	0.0402101	-0.0366227	-0.140095	-0.108573	-0.0518358
-0.1232	-0.00248759	0.0153298	-0.00115495	0.0256528	-0.0232535	-0.0175754	-0.0562827	-0.198335	-0.028167	0.044488	-0.0068105	0.0462082	0.0901751	-0.214168	-0.0466372	-0.160214	0.13342	-0.0443602	-0.0077035	0.032349	-0.0214482	-0.0664436	-0.177595	-0.0967328	0.00364679
-0.1231	0.0027937	-0.0161289	0.0245292	0.0197941	-0.0327302	-0.00283901	-0.0401542	-0.163139	0.0031605	0.0497123	0.0255735	0.0503646	0.0395359	-0.162621	-0.0503216	-0.243863	0.0253391	-0.0730616	-0.0982455	-0.0495923	-0.0114968	-0.0521158	-0.141398	-0.0375276	-0.0154916
-0.123	-0.130109	0.0146753	0.0252313	-0.016169	-0.0584586	0.0844922	-0.0364486	-0.182896	-0.0625633	0.0706109	0.0380912	-0.0156296	0.0652628	-0.100744	-0.107353	-0.170673	0.0305976	-0.0390986	-0.110573	-0.0291106	0.0399102	0.0150308	-0.131054	-0.0982099	0.0676093
-0.1229	-0.0434875	0.0249445	-0.0216995	-0.0315795	-0.00267739	0.0235336	-0.0555753	-0.183717	-0.0855862	0.000498956	0.0255735	-0.00951041	0.0601171	-0.0811303	-0.102169	-0.225187	0.0645658	-0.0233129	0.0124494	-0.0244072	-0.0211797	-0.0147726	-0.0469329	-0.155198	-0.143701
-0.1228	-0.0178071	-0.0154901	0.0142551	-0.0206092	-0.0695409	0.00811658	-0.0511451	-0.126273	0.0553854	-0.0181912	-0.0401765	0.0317348	0.157911	-0.122368	-0.0947532	-0.263967	0.0779309	-0.0180506	-0.0116264	0.0319028	0.0143415	-0.0676075	-0.207348	-0.0204689	-0.00154363
-0.1227	-0.0127008	0.0044066	0.0450792	-0.00075715	-0.00267739	-0.0644582	-0.0452947	-0.203481	-0.0438286	-0.0203807	-0.0140911	0.0729898	0.121875	-0.136841	-0.0725501	-0.24086	0.0937115	-0.0285749	-0.0428786	0.00161652	0.0143415	-0.0481249	-0.103871	-0.0515694	-0.017114
-0.1226	-0.0585094	0.0198098	-0.0467117	0.0146561	-0.0738939	0.0132554	-0.0247317	-0.213773	0.0270788	0.0131456	-0.0161494	0.00498055	0.121875	-0.100744	-0.0570028	-0.18113	0.00430677	-0.107487	0.032034	0.078458	-0.000997825	-0.0676075	-0.171138	-0.101917	-0.00510616
-0.1225	-0.0280194	-0.0360338	-0.0114275	-0.016169	-0.00267739	0.0382526	-0.0812742	-0.173428	-0.0207789	0.00792238	-0.0297428	0.0977564	0.0601171	-0.121372	-0.170984	-0.204287	0.0544732	-0.0654051	-0.0669872	-0.0755822	-0.0572306	-0.0974389	-0.151741	-0.0360199	0.0260539
-0.1224	-0.0280194	0.020467	0.0340973	-0.0623963	-0.0541131	0.00811658	-0.0247317	-0.214578	-0.0751478	0.0235924	0.0829586	-0.00532484	0.152763	-0.0904285	-0.124364	-0.134066	0.122401	-0.102228	-0.0168354	0.104079	-0.0367844	-0.0561106	-0.177595	-0.0982099	-0.0933629
-0.1223	-0.0280194	-0.0360338	-0.0107439	-0.0623963	-0.0232535	0.0132554	-0.0408695	-0.214578	-0.0960241	0.0392639	0.0495638	0.0162667	0.0807008	-0.0811303	-0.124364	-0.172933	0.051633	-0.054883	0.0665285	0.0165437	0.00439674	-0.129561	-0.162083	-0.113754	-0.0223038
-0.1222	-0.0176431	-0.0263957	-0.00115495	-0.036716	-0.0232535	0.0697929	-0.00490003	-0.203481	-0.0198928	0.0392639	0.0485295	0.00177319	0.105607	-0.0501959	-0.0777322	-0.172933	0.101837	-0.0362142	0.0196314	0.032349	0.019455	-0.0882609	-0.150443	-0.0723001	0.0227678
-0.1221	-0.0586526	0.0050559	0.00981241	0.020512	-0.0327302	-0.0175754	-0.0819683	-0.259297	-0.054269	0.052709	0.0360057	0.0565166	0.111581	-0.068773	-0.124364	-0.193836	0.098972	-0.0233129	0.00400182	0.0221043	0.019455	-0.114074	-0.181484	-0.0930282	-0.0933629
-0.122	-0.00759425	-0.000727498	0.0193921	-0.0206092	-0.00699794	0.0228421	0.0421149	-0.2395	-0.0146744	0.00571927	0.0433103	-0.00114344	0.152763	-0.0749549	-0.124364	-0.0765262	0.0937115	-0.0262026	-0.0689178	0.0272266	-0.0830219	-0.114074	-0.0469329	-0.107101	0.00527991
-0.1219	-0.0587956	-0.0212624	0.0399415	-0.0264428	-0.027584	-0.0285163	-0.106969	-0.203481	-0.0125039	0.0131456	0.00992623	0.00498055	0.101287	-0.080113	-0.107353	-0.120663	0.0779309	-0.00226295	-0.0428786	0.118473	0.0453269	-0.0354428	-0.171138	-0.0930282	-0.0430614
-0.1218	0.0279682	0.0410173	0.0200915	-0.0206092	-0.0438272	0.0125692	-0.0247317	-0.194004	-0.109559	0.0937611	-0.0265785	-0.0249749	0.147615	-0.0481282	-0.112536	-0.136345	0.0831909	0.0269706	-0.0448207	-0.0547123	-0.0316725	-0.118099	-0.089674	-0.0967328	0.00527991
-0.1217	-0.0431857	0.0050559	0.0193921	-0.00589458	-0.00782164	0.00811658	-0.0401542	-0.167455	-0.0594889	0.0235924	-0.021364	0.0565166	0.127861	-0.0924516	-0.0466372	-0.164743	0.13342	0.00826295	-0.0552314	0.078458	0.0293879	-0.0882609	-0.124571	-0.0293244	0.02441
-0.1216	0.0281555	0.0410173	0.0619352	-0.0521247	0.0393297	-0.0182458	-0.0716945	-0.209435	-0.0929348	0.0601613	-0.0193085	0.0152865	0.173357	-0.0388446	-0.0932777	-0.0526883	0.220007	-0.0127882	-0.0793324	-0.00307673	-0.000718844	-0.0882609	-0.131054	-0.0567523	-0.058628
-0.1215	-0.0225903	-0.0206263	0.00398158	-0.0418524	-0.0335407	-0.0124373	-0.112786	-0.230007	-0.00728262	-0.0495225	-0.0787151	0.0359004	0.132171	-0.105901	-0.0658773	-0.115435	0.128156	0.0556373	0.0216081	-0.0137477	-0.00583428	-0.129561	-0.129746	-0.0878464	0.00720322
-0.1214	-0.0329691	0.0506203	-0.0216995	0.122587	0.00246702	-0.0278512	-0.0144493	-0.208627	-0.0260025	0.062394	0.0255735	0.0977564	0.157911	-0.120374	-0.0932777	-0.0660623	0.0779309	-0.0233129	-0.0741252	-0.0491876	0.0600577	-0.149085	-0.0599766	-0.0878464	-0.049855
-0.1213	-0.0280194	-0.0206263	-0.00629132	-0.00075715	0.0127563	-0.00216069	-0.0915527	-0.250576	-0.0229461	0.062394	-0.0109346	-0.00532484	0.0755547	-0.0398832	-0.108822	-0.0660623	0.109493	0.0398444	-0.0292034	0.0472632	-0.0211797	-0.128429	-0.0910022	-0.0708096	-0.0326829
-0.1212	0.0283431	-0.00586145	0.0450792	-0.0206092	0.0222074	0.0286729	0.00464002	-0.204292	-0.0386083	0.0213811	-0.000504482	-0.0198202	0.132171	-0.0491626	-0.0984592	-0.134066	0.098972	0.121122	0.0248416	0.0374717	0.0299769	-0.0779345	-0.0534582	-0.0930282	-0.0446686
-0.1211	-0.0331253	0.0153298	-0.000466069	-0.0206092	-0.0283972	-0.0175754	-0.101831	-0.188042	-0.00728262	-0.0390793	0.0026438	-0.0146654	0.121875	-0.080113	-0.108822	-0.152026	0.172636	0.113556	0.0124494	-0.0184484	0.0242768	-0.0378014	-0.0365785	-0.108573	-0.0793814
-0.121	-0.0125341	-0.00521742	-0.0158826	0.0454866	0.0444779	-0.0131104	-0.0350135	-0.182896	0.0314655	-0.0725691	-0.0766894	-0.0568427	0.112411	-0.075975	-0.103641	-0.0869894	0.0965738	0.142868	-0.0253009	0.072867	-0.0316725	-0.103749	-0.0210457	-0.103391	8.67975e-05
-0.1209	0.00261922	-0.0109952	-0.0518494	-0.0411661	-0.00185104	0.0338124	-0.0614201	-0.137414	-0.0207789	0.0340399	0.0119981	0.102912	0.0909936	-0.126528	-0.0725501	-0.0526883	0.101837	0.176763	0.0248416	-0.0444721	-0.0930056	-0.129561	-0.0158678	-0.0256527	-0.069005
-0.1208	-0.0127008	-0.0565749	0.0149519	-0.00589458	0.0384821	0.0177056	-0.010039	-0.14256	-0.0886735	-0.0181912	-0.00256876	-0.0156296	0.106434	-0.0904285	-0.146535	-0.0399	0.0884511	0.0053566	-0.0793324	-0.0547123	0.0293879	-0.0716099	-0.0948471	-0.0552538	-0.0206841
-0.1207	0.00772618	-0.0154901	-0.0319709	-0.0572606	0.0547749	-0.0336513	-0.0665574	-0.178573	-0.00728262	0.0467125	0.0182824	0.0255931	0.133011	-0.0955861	-0.134725	-0.0892931	0.114754	0.166227	-0.0565666	0.104563	0.00439674	-0.076776	-0.0224101	-0.0811793	-0.0949448
-0.1206	0.0181229	-0.000727498	0.00911825	-0.0514437	0.0487735	-0.0117636	-0.0452947	-0.121125	-0.028167	-0.031674	0.00992623	0.011111	0.0798877	-0.117214	-0.145086	-0.0317679	-0.0191787	0.155691	0.0144214	0.0989548	0.0296823	-0.0532864	-0.0158678	-0.00491657	-0.00317238
-0.1205	-0.0535474	-0.0109952	0.00467309	0.0307938	0.0238858	-0.0631642	-0.0709951	-0.182896	-0.0155552	-0.0099412	-0.0057196	0.0265786	0.100463	-0.0852708	-0.108822	-0.131118	0.0750799	0.124089	0.105033	0.0682105	0.0146284	-0.134722	-0.089674	-0.0152849	-0.0949448
-0.1204	-0.0843062	0.0146753	0.00467309	-0.00146378	0.0238858	-0.00729909	-0.0247317	-0.131421	-0.031226	0.0474873	0.0119981	0.0307467	0.146767	-0.183241	-0.0570028	-0.0817578	-0.0377503	0.184299	-0.0311517	0.0225457	-0.0319355	-0.103749	0.0980847	-0.0345106	-0.058628
-0.1203	-0.0229133	0.06157	-0.0107439	-0.0117332	0.0384821	0.0228421	0.0464978	-0.194004	-0.0207789	0.0288161	-0.000504482	-0.00532484	0.117561	-0.122368	-0.0829142	-0.0765262	-0.016723	0.0819618	0.0456838	0.0733342	-0.0470078	-0.0985867	-0.0327601	-0.0463864	-0.141627
-0.1202	0.0381785	-0.0623249	-0.0165636	0.0146561	0.0736395	0.00229691	-0.0203164	-0.172602	-0.0416724	0.0340399	0.00677993	-0.0207818	0.0086686	-0.105901	-0.151712	-0.141572	0.0540523	0.0895421	0.0489038	0.149701	0.0245685	-0.0934239	0.0138196	-0.0515694	0.00883736
-0.1201	-0.0993662	-0.0161289	-0.0210212	0.0307938	0.0487735	-0.0285163	-0.0247317	-0.00782071	-0.031226	-0.0181912	0.0307895	-0.0249749	0.116728	-0.100744	-0.115468	-0.0945217	0.104233	0.0609019	-0.00317156	-0.0499966	0.00979699	-0.0509439	0.0462789	-0.024138	-0.126067
-0.12	-0.063617	0.0300794	0.0457919	0.0462177	0.0908192	-0.0124373	-0.0658553	-0.147705	-0.0386083	-0.0569142	0.0537489	0.000799984	0.0961402	-0.153289	-0.114003	-0.0474584	0.0674113	0.0398444	0.0528877	-0.0389418	0.0347961	-0.076776	0.0669994	0.00179598	-0.0394821
-0.1199	-0.0229133	-0.00521742	0.0869203	0.0146561	0.0702216	-0.0535379	-0.0408695	-0.182896	-0.054269	-0.00252354	-0.0088736	-0.0198202	0.0498262	-0.0697968	-0.170984	-0.0892931	0.0597352	0.052706	0.0789583	-0.0188688	0.00411515	-0.0584478	-0.00688401	0.00545243	-0.0550412
-0.1198	0.00772618	0.020467	0.0553551	0.0102308	0.0847982	0.0338124	-0.00930785	-0.0808057	-0.0594889	0.0601613	-0.061042	-0.0404379	0.106434	-0.121372	-0.088096	-0.0736063	0.059309	0.0556373	0.0737439	0.0532976	-0.0985737	-0.0676075	-0.00170834	-0.0137649	-0.0638166
-0.1197	-0.0431857	0.0352144	0.0612139	0.0403478	0.0950924	-0.0747259	-0.00416626	-0.115976	0.00534134	0.065386	-0.000504482	0.093621	0.127023	-0.148136	-0.0570028	-0.0213067	0.0779309	0.12706	0.151977	0.026783	0.0146284	-0.0262932	0.101837	-0.0826644	-0.0362607
-0.1196	0.0027937	-0.00521742	0.0810476	0.035935	0.0650726	-0.0124373	-0.0254549	-0.167455	-0.0625633	0.065386	-0.0057196	0.000799984	0.133011	-0.0914406	-0.154001	-0.110207	0.0568923	0.10829	0.0508947	-0.0858154	0.0143415	-0.0664436	0.0759452	0.03811	-0.108468
-0.1195	-0.0535474	-0.0263957	0.0355113	-4.97913e-05	0.0341816	0.00297787	-0.0350135	-0.146865	-0.0594889	0.101964	0.00156193	-0.0249749	0.0961402	-0.0914406	-0.145086	-0.0497817	0.101837	0.113556	0.0737439	0.0276706	-0.0470078	-0.0922734	0.0152028	0.0106372	-0.049855
-0.1194	-0.0331253	0.0044066	-0.00560508	-0.00518986	0.0745047	0.0235336	-0.00490003	-0.153686	-0.0386083	-0.0412579	-0.0109346	-0.045592	0.16306	-0.111058	-0.124364	-0.0399	0.149214	0.113556	0.0528877	0.0221043	-0.0876608	-0.123264	0.118811	-0.00491657	-0.0809698
-0.1193	-0.0227519	0.0153298	0.0553551	0.00951817	0.0341816	-0.0285163	0.000975486	-0.136569	0.0336622	0.0235924	-0.00365591	-0.0301294	0.101287	-0.060508	-0.134725	0.0100805	0.175539	0.166227	0.139504	0.037921	-0.042154	-0.129561	0.0448796	0.000267855	-0.00154363
-0.1192	-0.0585094	0.0410173	0.00467309	-0.0418524	0.15687	0.0235336	0.000975486	-0.0868232	-0.0782299	0.0414856	-0.0140911	0.0513623	0.121041	-0.060508	-0.125824	-0.0759158	0.114754	0.160959	0.0769517	-0.105905	0.0245685	-0.0819419	0.0604117	0.00545243	-0.13644
-0.1191	-0.0230746	0.0044066	0.071496	0.035935	0.0745047	0.00297787	-0.00416626	-0.126273	-0.0125039	0.0288161	-0.0317929	0.0152865	0.0909936	-0.0904285	-0.165805	-0.0242008	0.104233	0.0585716	0.0528877	-0.0704654	-0.0265604	-0.123264	0.0124379	0.0142874	-0.166011
-0.119	0.0334534	-0.0103539	0.0663549	0.035935	0.0650726	-0.0432637	0.00537832	-0.0602162	0.0710559	0.0601613	-0.021364	0.0214226	0.102111	-0.10175	-0.0984592	-0.0712943	0.0965738	0.024053	0.0665285	-0.0291106	-0.042154	-0.0561106	0.00346749	-0.0271658	-0.0845694
-0.1189	-0.0431857	-0.0469276	0.0149519	0.00509043	0.0247262	-0.0432637	-0.0144493	-0.0705113	-0.0468953	-0.0368985	-0.0349597	0.0152865	0.0755547	-0.080113	-0.0984592	-0.0660623	0.1358	0.118823	0.0216081	-0.023572	-0.047263	-0.076776	0.0359196	-0.0500682	-0.119312
-0.1188	-0.0229133	-0.0257622	0.0502171	-0.0572606	0.0539195	-0.0535379	0.000975486	-0.0910995	0.0419162	0.0392639	0.0119981	0.0668257	0.0541717	-0.0955861	-0.105111	-0.0369982	0.0568923	0.0503728	0.0978002	-0.0133246	-0.0112233	-0.115213	-0.00688401	-0.011622	-0.069005
-0.1187	-0.00742499	-0.0206263	0.0817787	-0.0168677	0.0496264	-0.0285163	0.00611738	-0.0508096	-0.0677856	-0.044301	-0.061042	-0.0568427	0.111581	-0.105901	-0.156889	-0.16248	0.0253391	-0.0443602	0.0769517	-0.0295253	-0.0163358	-0.0159631	0.0773605	-0.0323468	-0.146813
-0.1186	0.00754927	0.0512934	0.0252313	-0.0154696	0.0230462	-0.0182458	0.0884083	-0.131421	-0.0260025	0.0280219	-0.0068105	0.0781474	0.106434	-0.0440036	-0.088096	-0.0526883	0.111884	-0.00462461	0.0769517	-0.00350504	-0.0569804	-0.0561106	0.0655894	0.0261923	-0.0985531
-0.1185	-0.00248759	-0.0212624	0.0861866	-0.00075715	0.0642118	-0.084357	0.021544	-0.106539	-0.137769	-0.0129688	0.0255735	0.000799984	0.0909936	-0.0914406	-0.114003	-0.128172	0.156848	-0.00752566	0.0144214	0.083582	-0.0418962	-0.0199404	-0.0275852	-0.0256527	-0.131254
-0.1184	0.023048	0.0352144	0.0670788	0.0102308	0.0753708	-0.0336513	0.0413573	-0.121977	-0.0177251	0.0392639	-0.0182055	-0.00338474	0.0850313	-0.080113	-0.0918006	-0.0340993	0.0807849	-0.00752566	0.032034	0.0430464	0.019455	-0.00563245	0.101837	-0.0619351	-0.108933
-0.1183	-0.0229133	-0.0103539	0.0663549	0.0153713	0.00329602	0.00743298	-0.0195906	-0.121977	-0.054269	0.0213811	0.00992623	-0.045592	0.101287	-0.00788684	-0.0829142	-0.0340993	0.112364	0.0135261	0.0685296	-0.0799214	-0.0625891	0.00469886	0.0307401	-0.00857808	-0.197137
-0.1182	-0.00759425	-0.0719793	0.0340973	-0.016169	-0.0189273	-0.0381263	0.000975486	-0.0859527	-0.0730078	0.0810612	-0.0317929	0.0162667	0.0901751	-0.0429666	-0.0310877	-0.115435	0.0148226	-0.0630145	0.0665285	-0.00350504	0.0296823	-0.000466867	0.0241723	0.00545243	-0.0674096
-0.1181	-0.0382311	0.0718473	0.0296665	-0.0315795	-0.00267739	-0.100393	-0.0607154	-0.0808057	-0.031226	0.0205798	-0.0317929	0.0410542	0.0909936	-0.0285259	-0.115468	-0.0712943	-0.00620845	-0.0811871	0.0561058	0.026783	-0.0112233	-0.00563245	0.0552342	-0.0478888	-0.129691
-0.118	-0.0433367	0.0146753	0.0457919	-0.0565823	0.0127563	-0.0586748	-0.0607154	-0.0602162	-0.0386083	-0.0107744	0.0203576	0.0359004	0.0660688	-0.0852708	-0.0673678	-0.12589	0.0463739	0.0217044	0.0905752	0.063087	-0.0262945	0.000731696	0.0331332	0.000267855	-0.100132
-0.1179	0.0027937	-0.0109952	0.071496	-0.030888	-0.0172913	-0.0586748	-0.00416626	-0.0232756	-0.0512002	-0.0159995	0.0203576	0.093621	0.0189571	-0.075975	-0.103641	-0.12589	-0.0191787	-0.0414786	0.0665285	-0.105905	-0.00611065	-0.04061	0.134358	-0.011622	-0.174281
-0.1178	-0.0178071	-0.00521742	0.0200915	0.00438043	0.0547749	-0.00283901	0.025188	-0.0396243	-0.0521181	0.00269934	-0.000504482	-0.0198202	0.0541717	-0.080113	-0.0503216	-0.0788354	0.0176434	-0.0127882	0.0789583	0.0370228	-0.047263	0.00469886	0.0839608	0.0329219	-0.166011
-0.1177	0.00772618	0.0153298	0.0252313	-0.00075715	-0.0481677	-0.00283901	-0.0151778	-0.0756586	-0.00510724	0.0414856	-0.0297428	0.0152865	0.0241016	-0.05948	-0.0466372	-0.0369982	0.0831909	-0.00226295	0.0424606	-0.00862645	0.00411515	-0.0687701	0.0255608	0.0121707	-0.0897572
-0.1176	-0.0637576	0.0461553	0.0759088	-0.0623963	-0.00782164	0.0125692	-0.00490003	-0.0490306	-0.0438286	0.0288161	-0.061042	0.0616711	0.0498262	-0.00272669	-0.0118712	-0.0736063	-0.0797974	-0.0735308	0.141544	0.00630511	0.019455	-0.0159631	0.0669994	0.0261923	-0.0985531
-0.1175	0.023048	-0.0411693	0.0604933	-0.00518986	0.00761159	-0.0439209	-0.0195906	-0.101393	-0.00206113	-0.0181912	-0.0839279	-0.0259338	0.034391	-0.0336853	-0.0792158	-0.0032663	0.0123826	-0.054883	0.14676	0.0263398	0.0296823	-0.0572798	0.0966586	-0.0463864	-0.264558
-0.1174	-0.0178071	-0.00586145	0.0200915	-0.0257486	-0.0232535	-0.0586748	0.00537832	-0.0953801	-0.031226	0.0183689	-0.000504482	0.0472043	0.0284595	-0.0398832	-0.055507	-0.0840643	-0.0507343	-0.0233129	0.129077	-0.0393517	0.00922827	-0.045777	0.0448796	-0.0360199	-0.0793814
-0.1173	0.0177584	-8.08351e-05	0.0406515	0.0102308	0.00246702	-0.0124373	-0.0254549	0.028246	-0.031226	-0.031674	-0.0859487	0.0420477	0.0755547	-0.00272669	-0.0673678	-0.0422284	-0.00620845	0.00826295	0.118651	-0.0594328	0.0245685	-0.0561106	0.0152028	-0.0189515	-0.13644
-0.1172	-0.0484421	-0.0771137	0.00981241	0.056501	0.0135906	0.0742157	-0.0555753	-0.0396243	-0.0103313	-0.0129688	0.0119981	0.0410542	0.0181757	-0.0336853	-0.0621854	-0.214737	0.0148226	-0.0285749	0.0372472	-0.0602313	0.0296823	-0.0521158	0.0966586	0.0484869	-0.115694
-0.1171	0.0383711	0.0256044	0.0245292	0.00880626	-0.0343503	0.00743298	0.047258	0.000651306	-0.120001	-0.00252354	-0.0923355	0.0874456	-0.00161929	-0.0532896	-0.0777322	-0.107914	0.0358562	-0.0443602	0.110248	0.0887061	-0.000997825	-0.0417872	0.105586	-0.0137649	-0.0430614
-0.117	0.00772618	-0.0668446	0.0296665	-0.00518986	0.0642118	0.00229691	-0.0401542	-0.00266879	0.0919521	0.025806	-0.104778	0.0513623	0.0652628	-0.0491626	-0.0518201	-0.0997502	0.00149444	-0.0443602	0.17916	-0.064952	-0.042154	-0.0830978	0.0604117	-0.0463864	-0.082982
-0.1169	-0.0280194	-0.0417949	-0.0518494	-0.00962699	0.0238858	-0.0175754	0.0156573	0.0179404	-0.0564176	0.00792238	-0.0578623	-0.0104773	0.0130341	0.0230764	-0.0533171	-0.0369982	-0.0612516	-0.0285749	0.00400182	0.0994356	0.019455	-0.0819419	0.117375	0.000267855	-0.157185
-0.1168	0.0332632	0.0454849	-0.00491814	0.035935	0.0341816	-0.00797477	-0.00490003	-0.0490306	0.0575935	0.0915121	0.0026438	0.0616711	0.0807008	-0.075975	-0.0606922	-0.138622	-0.016723	-0.00462461	-0.00445399	-0.064952	0.0651699	-0.0819419	0.0759452	-0.0515694	-0.0154916
-0.1167	-0.0433367	-0.0617099	0.0193921	-0.0103298	0.00761159	-0.00797477	-0.0504351	-0.00358259	-0.028167	0.00792238	-0.0735021	0.0668257	0.0541717	-0.05948	-0.0466372	-0.0317679	-0.0114658	-0.0285749	-0.0532947	-0.126012	-0.0625891	-0.0262932	0.123993	0.0676793	-0.0965251
-0.1166	-0.0280194	-0.0109952	0.0355113	0.00438043	-0.0378762	-0.0336513	-0.0254549	-0.0293274	-0.0438286	0.0915121	-0.021364	0.0503646	0.121041	-0.0233664	-0.0170525	-0.0503654	-0.0983224	-0.0443602	0.0111828	0.00673823	0.0805073	-0.00443655	0.0138196	-0.0137649	-0.10532
-0.1165	0.00772618	-0.0617099	-0.0621242	0.0146561	-0.0335407	0.048527	-0.0144493	-0.0344759	-0.0155552	0.0467125	0.0307895	0.0101335	0.115896	-0.0336853	-0.0518201	-0.12589	-0.0692866	0.00590651	0.0248416	-0.00905171	0.0347961	-0.000466867	0.0604117	0.0261923	-0.100132
-0.1164	-0.0227519	0.0198098	0.0604933	-0.00448442	-0.0489702	-0.0535379	-0.00416626	-0.01903	0.0710559	0.0571666	-0.0109346	0.143117	0.0652628	-0.0862856	-0.0725501	-0.0399	-0.100817	0.0345804	0.0737439	0.114329	-0.0367844	-0.0469516	0.115939	-0.0671176	-0.145258
-0.1163	-0.0123673	-0.0417949	0.0861866	-0.00075715	-0.0592559	-0.00729909	0.00537832	-0.0396243	-0.0303292	0.143776	-0.000504482	-0.0765131	0.0652628	0.0426403	-0.0570028	0.0176707	-0.0349572	-0.025685	-0.0272532	0.108719	0.0757126	-0.00443655	0.0966586	0.0210071	-0.100132
-0.1162	0.0128333	0.0044066	-0.0210212	-0.0103298	-0.0335407	-0.0387862	0.020797	-0.0129725	-0.0155552	0.0840425	0.00992623	0.0317348	0.0652628	-0.05948	-0.0103527	-0.0654626	-0.0850526	-0.0156835	-0.0272532	-0.00350504	0.0347961	0.0162374	0.0655894	0.0210071	-0.141627
-0.1161	-0.0535474	0.0153298	0.0303712	-0.0315795	-0.0283972	-0.0329888	0.0164016	-0.0747819	0.104634	0.0549367	0.0224349	0.0565166	0.0644577	-0.0904285	-0.0243922	-0.0736063	-0.121834	0.0187895	-0.0428786	0.037921	-0.00638673	-0.045777	0.061819	-0.0345106	-0.103743
-0.116	0.0179406	-0.0257622	-0.0473768	-0.00518986	-0.00782164	0.0639397	-0.0761347	-0.116831	-0.0594889	0.062394	0.0412221	0.0822904	0.0696009	-0.05948	-0.0103527	-0.0422284	-0.190123	-0.115163	-0.0448207	0.0169821	0.0242768	0.0305298	-0.0106898	-0.0500682	-0.0550412
-0.1159	-0.0790717	-0.0571926	0.00398158	-0.0206092	-0.0224377	0.0279788	-0.00416626	-0.0387291	0.0919521	0.0676214	-0.0422211	0.0668257	0.0292462	-0.0491626	-0.0606922	-0.057918	-0.100817	-0.0309497	-0.0552314	-0.0188688	0.14734	-0.0779345	-0.00688401	-0.0256527	-0.140069
-0.1158	-0.0278606	-0.0360338	-0.00491814	-0.0103298	-0.0738939	0.0235336	0.00537832	-0.0644818	0.0166396	0.0549367	0.0328723	0.0204398	0.0909936	-0.055352	-0.0591975	-0.165443	-0.0535192	-0.0520069	0.0144214	-0.0188688	-0.0521193	-0.00443655	0.0331332	0.015822	-0.0793814
-0.1157	0.0027937	-0.0617099	0.0766373	-0.0315795	-0.0224377	0.0536644	-0.0357314	-0.013881	0.0083823	0.0631529	0.0276535	0.0575181	0.0130341	-0.0450396	-0.0414542	-0.00273038	-0.0745421	-0.054883	-0.0480867	0.0374717	0.0654826	0.0420832	0.0152028	-0.0226218	-0.0881725
-0.1156	0.023048	-0.0360338	-0.0107439	-0.030888	-0.0172913	0.0382526	-0.00490003	-0.100529	0.0762797	0.0735974	0.0433103	-0.00532484	0.0292462	0.0271642	-0.0606922	-0.0137339	-0.0324938	-0.11559	0.0769517	0.0635494	0.0961744	0.0679328	0.0707672	0.0469345	-0.126067
-0.1155	-0.0382311	-0.0565749	-0.0312979	-0.00589458	-0.013786	0.0125692	-0.0291514	-0.0808057	-0.0207789	-0.0129688	0.0433103	0.0255931	0.0284595	-0.05948	-0.0636771	-0.0503654	0.0120048	-0.144301	0.0685296	0.0327957	0.0651699	-0.00682711	-0.000333232	-0.0515694	-0.0705988
-0.1154	0.00790327	-0.00650481	0.0509324	0.0454866	-0.0841833	0.00743298	-0.00930785	-0.0962462	0.0344936	0.10719	-0.0245257	0.0255931	-0.00753114	-0.0852708	-0.0636771	-0.0451328	-0.0745421	-0.0625345	0.0561058	-0.0393517	0.0757126	-0.0107979	0.0203817	-0.0293244	-0.115694
-0.1153	-0.0176431	-0.0263957	-0.0107439	0.0410763	0.0135906	0.00297787	0.0105177	-0.0910995	0.0449392	0.0728491	-0.0193085	0.0410542	-0.0221932	-0.0811303	-0.0466372	-0.0213067	-0.0139189	-0.125687	0.00597038	-0.055114	0.0606782	0.0563646	0.0124379	-0.0552538	-0.129691
-0.1152	-0.0178071	-0.0719793	-0.000466069	-0.0257486	-0.0129657	0.0492317	-0.0555753	-0.0902308	0.0606088	0.0235924	0.0307895	-0.0207818	-0.00753114	-0.0904285	-0.0621854	0.00484889	-0.0482631	-0.136211	-0.0239974	0.00161652	0.0705975	-0.00563245	-0.00445431	-0.0219847	-0.0741933
-0.1151	-0.0178071	-0.0771137	0.00911825	0.0249323	0.0247262	0.058802	-0.0247317	-0.0396243	0.0314655	0.00269934	0.0255735	0.0214226	0.0336017	-0.0894154	-0.0466372	0.0391036	0.051633	-0.128525	0.0176567	-0.0286954	0.014055	0.0770351	0.0241723	-0.0101008	-0.0705988
-0.115	0.00772618	-0.0411693	0.0399415	-0.0579382	0.0127563	-0.00864976	0.000975486	-0.0653638	0.0262404	0.0101278	-0.021364	0.0255931	0.038744	-0.126528	-0.036271	-0.0242008	0.0358562	-0.0945615	0.00400182	0.0733342	0.0245685	0.0408633	-0.0379348	-0.0515694	-0.0741933
-0.1149	0.0128333	-0.0257622	0.00911825	-0.0110319	0.0333367	0.059512	-0.0247317	-0.025081	0.0188263	0.0519395	-0.0422211	0.0101335	-0.0221932	-0.080113	-0.0606922	-0.0422284	0.0621517	-0.0941138	0.00400182	-0.0850431	-0.00611065	0.0822032	0.0669994	-0.0567523	-0.0949448
-0.1148	0.0385639	0.0044066	0.0149519	-0.0836023	0.0290336	0.0742157	-0.0313131	-0.013881	-0.054269	0.0571666	-0.0558258	0.00498055	0.0086686	-0.075975	-0.0866163	-0.0474584	-0.0219801	-0.120425	0.00203528	0.00161652	0.0347961	0.0770351	0.00209112	-0.0256527	-0.0949448
-0.1147	-0.0125341	-0.036662	0.0502171	0.0403478	0.0135906	0.0286729	-0.00490003	-0.0232756	0.0031605	-0.0212245	-0.0349597	0.0729898	-0.0787591	-0.075975	-0.0503216	-0.0765262	-0.0587751	-0.112747	-0.0305122	0.0477173	0.0143415	0.0666996	0.0213996	-0.110043	-0.0206841
-0.1146	-0.0433367	0.0454849	-0.00491814	0.132869	-0.0121447	0.00811658	-0.0452947	-0.101393	0.00752442	-0.0234135	-0.000504482	0.0214226	-0.0229534	-0.0656638	-0.0295783	-0.0236436	0.0463739	-0.162894	-0.0409344	-0.0444721	0.0808278	0.114472	-0.0224101	-0.00339113	-0.0274934
-0.1145	0.00790327	-0.0360338	-0.0525118	-0.016169	0.0281913	0.0639397	-0.0350135	-0.0284269	0.0575935	0.0288161	-0.0140911	-0.0249749	-0.0229534	-0.0336853	1.56454e-05	-0.0265374	-0.0247786	-0.154818	0.0248416	-0.00350504	0.0191658	0.0718673	0.0100239	0.00698324	-0.0394821
-0.1144	0.00790327	-0.0154901	-0.00560508	-0.0264428	-0.0086445	0.0742157	-0.0203164	-0.01903	-0.00206113	0.0862866	-0.0140911	-0.0198202	0.038744	-0.131685	-0.0155367	-0.0712943	-0.0563011	-0.141472	0.0697382	0.0272266	0.00411515	0.0925397	-0.00688401	-0.0485654	0.00883736
-0.1143	-0.0382311	-0.067457	0.0406515	-0.021306	-0.0327302	0.058802	-0.0254549	0.0591662	-0.0177251	-0.057795	-0.00365591	-0.0568427	-0.00161929	-0.0965955	-0.0259042	-0.0788354	0.00430677	-0.00988994	0.0196314	0.0984745	-0.00127652	0.159742	0.0848824	-0.0448825	-0.0206841
-0.1142	-0.0484421	0.0256044	0.00981241	0.0249323	0.0179012	0.0749336	-0.0562827	-0.0593316	0.0240486	0.0392639	-0.0995653	0.0410542	0.00197852	-0.0295699	-0.00883268	-0.0474584	-0.0430068	-0.070666	0.100995	0.0374717	0.0910587	0.139062	0.0138196	0.03811	0.0140281
-0.1141	-0.0174789	0.0101928	0.0348039	0.107927	-0.0319189	0.0235336	0.0200508	-0.0696319	0.0105659	0.0205798	-0.0630757	-0.0198202	-0.01705	-0.0749549	-0.0140193	0.106681	-0.016723	-0.0759266	0.0352624	0.032349	0.0350934	0.17137	0.00864348	0.000267855	-0.0362607
-0.114	-0.00248759	0.0307419	0.00467309	-0.0103298	-0.0738939	0.0492317	-0.0350135	-0.0181241	0.0262404	-0.0129688	-0.00256876	-0.0352837	0.0601171	-0.0904285	0.00520007	-0.0317679	-0.027237	-0.0577561	0.141544	0.0528404	-0.0623418	0.159742	0.0241723	0.015822	0.0227678
-0.1139	0.0181229	0.0762999	-0.0158826	0.0403478	-0.0181097	0.0440918	-0.00416626	-0.0653638	0.0314655	0.00269934	-0.0578623	0.0626752	-0.0229534	-0.080113	-0.0207205	0.0176707	-0.000950918	-0.0759266	0.0978002	0.0430464	0.014055	0.144231	0.00864348	-0.00339113	-0.00835995
-0.1138	-0.0535474	-0.0263957	0.00398158	-0.0168677	-0.0121447	0.0125692	-0.00416626	-0.0850813	0.00011697	-0.031674	-0.0297428	0.00595541	-0.0221932	-0.0749549	0.0363098	0.0595522	-0.0377503	-0.102228	0.113438	0.0523837	-0.0418962	0.150677	0.129176	0.0796211	0.00883736
-0.1137	-0.0380775	-0.0212624	-0.0261596	-4.97913e-05	0.0436278	0.0954978	0.00023907	-0.0499206	-0.0260025	-0.0390793	-0.0401765	0.0368912	-0.0383744	-0.060508	0.0171029	0.0438454	-0.0587751	-0.0864475	0.149932	0.0319028	0.0453269	0.140332	0.107016	0.00545243	-0.0482504
-0.1136	0.0332632	-0.0360338	-0.0371064	0.0153713	0.0539195	0.0852154	0.0105177	-0.0181241	-0.0333877	0.0833048	0.00992623	0.0513623	-0.0214323	-0.05948	0.0378541	0.0386102	-0.0955625	-0.0759266	0.123864	0.0891817	0.0191658	0.148127	0.0797068	0.0469345	-0.0154916
-0.1135	0.00790327	0.0198098	-0.0929451	0.020512	-0.043022	0.0844922	-0.010039	-0.0508096	0.0083823	0.0131456	-0.0161494	0.0275651	-0.0427648	-0.0285259	-0.0207205	0.0362408	-0.114078	-0.0864475	0.07174	0.0528404	-0.0370448	0.0822032	0.0138196	0.0106372	0.0156666
-0.1134	0.0128333	-0.0520602	0.0200915	-0.0315795	0.0487735	0.0896307	-0.0350135	-0.0147886	-0.0416724	-0.031674	-0.0317929	0.0565166	-0.0237129	-0.0646384	0.0414953	-0.00273038	-0.016723	-0.070666	0.191649	0.0319028	-0.0418962	0.113215	0.0655894	-0.0448825	0.0175794
-0.1133	0.00244491	-0.011636	-0.0884527	-0.0264428	-0.0327302	0.0433897	-0.0254549	0.0273162	0.0083823	0.0310324	-0.0714738	0.0616711	-0.0221932	-0.10175	1.56454e-05	0.0700241	-0.0930703	-0.152383	0.108225	0.113841	0.0399102	0.0551379	0.0811233	0.0365631	-0.0897572
-0.1132	0.0232329	0.0300794	-0.0467117	-0.0668589	0.0384821	-0.00216069	0.0567792	-0.00873187	-0.0386083	-0.00774626	-0.0662579	0.102912	-0.0736175	-0.0398832	-0.00883268	0.0543164	-0.113829	-0.0969677	0.118651	-0.0393517	-0.0112233	0.0925397	0.0189959	0.00545243	-0.0274934
-0.1131	0.0536956	0.0146753	0.0149519	0.0102308	-0.0335407	0.125604	-0.0195906	0.0230931	0.00011697	-0.0547438	-0.0401765	0.0162667	-0.0273363	-0.00378398	-0.00364587	-0.0108449	-0.108572	-0.0864475	0.18328	0.0216633	0.0350934	0.113215	-0.00170834	0.0764857	0.0468303
-0.113	0.0126538	0.0101928	-0.0210212	0.0197941	-0.00699794	0.0132554	-0.0614201	-0.0129725	0.0083823	0.0497123	-0.00778117	0.0420477	0.0086686	-0.00788684	-0.0066898	0.0310084	-0.0875421	-0.147127	0.178062	0.00673823	-0.0623418	0.0253633	0.00346749	-0.00644043	-0.00154363
-0.1129	-0.0482937	-0.00586145	0.0450792	-0.0315795	-0.0121447	0.0844922	-0.0151778	-0.01903	0.0240486	0.0362589	-0.0265785	0.00595541	-0.0486542	-0.0646384	1.56454e-05	-0.00795892	-0.11658	-0.0390986	0.165575	-0.0543103	-0.0521193	0.181717	0.00346749	-0.0101008	-0.0274934
-0.1128	0.00772618	0.0146753	-0.0467117	0.0153713	0.0230462	0.0492317	0.0164016	-0.00782071	0.0240486	0.0392639	-0.0422211	0.0162667	-0.0280939	-0.0295699	0.032666	0.00249832	-0.137596	0.0135261	0.108225	-0.0291106	0.0654826	0.0356965	-0.105193	0.0624929	-0.0326829
-0.1127	-0.00231572	-0.0783273	0.0252313	0.0403478	0.0281913	0.0742157	0.0164016	0.0230931	0.0449392	-0.0421229	-0.0453931	0.0265786	-0.0581918	-0.0336853	0.0207542	-0.0160759	-0.18741	-0.0127882	0.106204	0.00673823	-0.0930056	0.0344805	-0.0534582	0.103989	-0.010299
-0.1126	-0.0329691	-0.0161289	0.0252313	0.0197941	0.0436278	0.048527	-0.0247317	-0.0129725	0.0240486	-0.0129688	-0.0422211	0.0410542	-0.0273363	-0.024413	0.0207542	-0.00561382	-0.148103	0.0375037	-0.00120773	0.083582	-0.000997825	0.0408633	-0.0275852	0.0417487	0.0383337
-0.1125	0.00261922	-0.00521742	0.101604	-0.0117332	-0.00102384	0.0690776	-0.0298727	0.0530694	-0.0146744	0.0235924	-0.0349597	0.0101335	-0.0383744	-0.0182067	0.0311245	0.0833391	-0.237385	0.0585716	0.0873756	0.088231	-0.00583428	0.0873713	-0.00688401	0.03811	0.00527991
-0.1124	-0.0127008	-8.08351e-05	-0.0312979	-0.00589458	-0.0172913	0.0132554	-0.00490003	0.022166	0.0815037	0.00269934	-0.0755283	-0.0146654	-0.0530496	-0.0130468	0.0311245	0.0757164	-0.121834	0.0977584	-0.0428786	0.124579	0.019455	0.149401	-0.0845008	0.0759991	-0.00673389
-0.1123	0.0483895	-0.011636	-0.0165636	0.00951817	-0.00267739	0.058802	-0.0298727	0.0488588	0.0919521	-0.0159995	-0.0057196	-0.000172225	-0.0126721	-0.0852708	0.0363098	0.0990413	-0.182335	0.0451085	0.0946026	0.0789283	-0.0112233	0.0873713	0.0138196	0.03811	0.019219
-0.1122	0.00754927	0.00375797	-0.0473768	0.0300706	0.0187381	-0.00351663	0.0156573	0.0591662	0.0397163	-0.0181912	-0.0662579	-0.0104773	0.0557723	-0.0336853	0.0674251	-0.0503654	-0.127088	0.0451085	0.0613171	0.078458	-0.118336	0.124816	-0.10002	0.0329219	0.0503675
-0.1121	0.0383711	0.0711637	0.0663549	0.0609039	0.0693582	0.048527	-0.0709951	0.022166	0.029271	0.0288161	-0.0453931	0.0420477	-0.0941829	0.0333987	0.0622388	-0.0032663	-0.121834	0.08491	0.139504	0.083582	-0.0211797	0.0603026	-0.0275852	0.0848106	-0.0154916
-0.112	-0.0227519	-0.036662	-0.0210212	-4.97913e-05	0.0341816	0.0536644	-0.0305933	0.0427677	0.0606088	0.0467125	-0.0787151	0.000799984	-0.0486542	0.00137367	0.0430423	0.0438454	-0.163861	-0.00226295	0.118651	0.032349	-0.0367844	0.0511973	-0.0431095	-0.0152849	0.0260539
-0.1119	-0.0227519	0.0198098	0.0252313	-0.0271362	-0.00267739	0.0433897	0.0464978	0.041831	0.00534134	0.00792238	-0.0526487	0.0307467	0.0130341	-0.00788684	0.00367351	-0.0631476	-0.111326	0.0398444	0.103013	0.0528404	-0.0623418	0.0150308	-0.0417558	-0.00857808	0.02441
-0.1118	0.0181229	0.0653474	-0.000466069	0.0660433	0.0238858	0.0852154	0.021544	-0.0344759	0.0262404	0.0362589	-0.0735021	0.0472043	0.0395359	-0.0233664	0.0155694	-0.117722	-0.124342	0.0345804	0.191649	0.083582	-0.0166067	-0.0211283	-0.0392898	0.00698324	0.0364418
-0.1117	-0.00776335	0.0249445	-0.0467117	-0.0521247	0.0333367	0.0228421	-0.0709951	0.0633718	-0.0438286	0.0362589	-0.0370071	-0.072295	-0.0273363	-0.0697968	0.0207542	0.0257762	-0.148103	0.079642	0.0176567	0.114329	0.00439674	0.0396446	-0.0883444	0.0210071	0.0347925
-0.1116	0.023048	0.0352144	0.0149519	0.0153713	0.0298767	0.0440918	0.0105177	-0.0387291	-0.0459827	0.0235924	0.00156193	0.0204398	0.00352458	-0.0491626	0.0311245	0.0281401	-0.108826	-0.00462461	0.0801564	0.0169821	-0.0214482	0.0460302	-0.0248604	0.0277338	0.0296012
-0.1115	0.0281555	0.0153298	0.0193921	-0.0572606	0.0436278	-0.00148167	-0.00490003	0.0488588	-0.00945575	-0.00774626	-0.00365591	0.0204398	-0.00161929	-0.0233664	0.00520007	0.106681	-0.0139189	0.0164383	0.0508947	0.0887061	0.00439674	0.000731696	-0.0741539	0.00910523	0.019219
-0.1114	-0.00759425	0.0557559	-0.00560508	0.0506255	0.0384821	0.0646524	-0.0562827	0.028246	-0.0155552	0.0340399	-0.021364	0.0317348	-0.0332342	0.0333987	0.0518668	0.00249832	-0.0191787	-0.00752566	0.0581015	0.032349	-0.0370448	0.0150308	-0.0651479	0.0350177	-0.0414525
-0.1113	-0.0227519	-0.0777208	0.0142551	0.00951817	-0.0129657	0.105047	-0.00930785	0.0324666	0.0105659	0.0392639	-0.0317929	-0.0507459	-0.026578	-0.00788684	0.0207542	-0.0160759	-0.027237	-0.0390986	0.0508947	0.0174209	-0.0674528	-0.0211283	-0.0275852	-0.00491657	-0.00154363
-0.1112	-0.0535474	0.0249445	-0.036436	0.0256528	-0.00267739	0.0492317	0.0266865	0.00763552	-0.0438286	0.0205798	-0.0578623	0.000799984	-0.0229534	-0.0130468	0.0726115	0.0543164	-0.00339873	0.0135261	0.0424606	0.0169821	-0.000718844	0.0253633	-0.0482839	0.0277338	0.00883736
-0.1111	-0.0227519	0.00954085	0.0509324	0.0307938	0.0135906	0.059512	0.0156573	-0.0129725	-0.0699283	0.10719	-0.0297428	-0.072295	-0.0280939	0.00759408	0.032666	0.0543164	-0.0405406	0.0269706	0.0957848	0.00161652	-0.0572306	0.00986475	-0.0469329	0.015822	0.06428
-0.111	-0.00759425	0.0557559	0.0200915	0.117446	0.0144257	0.0382526	-0.0452947	0.00763552	-0.0490489	-0.00774626	0.00156193	-0.0465403	-0.0324793	-0.00894147	0.0570527	-0.057918	-0.000950918	-0.0759266	0.0925878	0.0733342	-0.0672078	-0.0469516	-0.0392898	0.0573066	-0.010299
-0.1109	-0.0125341	0.0050559	0.0457919	-0.0206092	-0.0129657	0.00811658	-0.0357314	0.00248329	0.0031605	-0.00774626	-0.0735021	-0.0198202	-0.01705	0.0333987	0.0622388	0.0909698	-0.0139189	-0.0233129	0.0352624	0.0984745	-0.0214482	-0.00960465	-0.0224101	-0.0515694	-0.0674096
-0.1108	0.0232329	-0.0514399	-0.0114275	0.0763225	0.00761159	-0.0278512	0.020797	0.022166	0.0262404	0.0183689	-0.0129934	0.0224064	-0.0530496	0.0529585	0.165993	0.00196771	-0.027237	-0.0917077	0.0789583	0.083582	-0.0163358	0.00469886	-0.0120595	-0.0463864	-0.011924
-0.1107	0.0281555	-0.0571926	-0.0165636	0.0249323	-0.0533132	0.0536644	0.0421149	0.037617	-0.0155552	-0.0495225	-0.0766894	0.0214226	-0.0530496	0.0529585	0.0554993	0.0124362	-0.0142699	-0.0783249	-0.00120773	0.0327957	-0.0166067	-0.0159631	-0.0431095	-0.0500682	-0.0135474
-0.1106	-0.0127008	0.0307419	-0.0158826	-0.0315795	-0.0113228	0.0331156	-0.0247317	0.0179404	-0.0564176	0.0780769	-0.0265785	-0.0104773	-0.00239007	0.00759408	0.0793639	0.0281401	-0.0563011	-0.0859912	0.0124494	-0.00350504	-0.000997825	-0.0366227	-0.0469329	-0.0345106	-0.069005
-0.1105	0.0283431	-0.0154901	-0.036436	0.0197941	0.0341816	0.0543718	0.020797	-0.00690862	0.0031605	0.065386	-0.0193085	-0.0413889	-0.0684757	0.0581178	0.0741746	0.00720188	-0.0142699	-0.136211	0.113438	0.0374717	-0.0367844	-0.0159631	-0.0327601	-0.024138	-0.069005
-0.1104	-0.00759425	0.0256044	0.0142551	-0.00075715	-0.0224377	-0.0343131	-0.0460074	0.0540124	-0.00728262	0.0153537	-0.0714738	-0.0558997	0.0241016	0.0179155	0.108921	-0.029434	-0.0822843	-0.154818	0.07174	0.0938304	-0.0163358	0.00469886	-0.0431095	-0.0619351	0.0347925
-0.1103	-0.0178071	-0.00521742	0.0495026	0.0660433	0.00761159	0.0844922	-0.0658553	-0.00266879	-0.0177251	0.0310324	-0.021364	-0.045592	-0.0368691	0.0426403	0.0881717	0.0543164	-0.000950918	-0.154818	-0.0428786	0.206603	0.00411515	-0.025108	-0.0779925	0.0194698	-0.131254
-0.1102	-0.0994885	-0.0013735	0.00911825	0.00951817	-0.0283972	-0.00864976	0.0112594	-0.00782071	-0.0573408	0.00792238	0.0276535	-0.0146654	-0.0280939	0.0282374	0.114108	-0.0108449	-0.0930703	-0.241409	-0.12429	0.0887061	-0.0163358	-0.00563245	-0.0638063	-0.00644043	-0.00154363
-0.1101	0.00772618	0.0608917	0.0450792	0.00509043	-0.0798253	0.047823	0.047258	0.028246	0.0344936	0.0205798	-0.0578623	-0.0301294	-0.0221932	-0.0233664	0.15203	0.125215	-0.0692866	-0.225633	-0.0324618	0.0174209	0.0296823	-0.04061	-0.089674	-0.024138	0.0296012
-0.11	-0.0178071	0.0044066	0.0200915	0.056501	-0.0327302	0.120465	-0.112786	-0.033578	0.0584002	-0.0390793	-0.0161494	0.011111	-0.0376221	-0.0749549	0.0414953	0.208996	0.0120048	-0.14956	-0.0292034	0.026783	-0.00583428	-0.045777	0.0241723	-0.0448825	-0.0741933
-0.1099	-0.0227519	-0.0257622	-0.00629132	0.0352091	-0.027584	0.00229691	-0.000496592	-0.0396243	-0.0229461	0.0601613	0.0047108	0.0265786	-0.00161929	-0.0347266	0.0726115	0.0752603	-0.0903076	-0.181107	-0.0741252	0.190693	-0.0109496	-0.0326394	-0.0572867	-0.0345106	-0.0362607
-0.1098	-0.0229133	0.0050559	-0.00560508	0.0462177	-0.0893278	0.0492317	0.0619201	0.00156683	-0.0803671	-0.0234135	-0.0109346	-0.0558997	-0.0486542	-0.0182067	0.10734	0.0595522	-0.0797974	-0.225633	-0.0721973	0.19122	-0.0109496	-0.0107979	-0.0845008	0.00698324	0.0208602
-0.1097	-0.0536931	-0.00586145	0.00981241	0.112305	0.0341816	0.0279788	0.0310768	-0.0490306	-0.0855862	0.0131456	-0.0161494	-0.00435529	-0.0537939	0.0374814	0.103733	0.10951	0.00956462	-0.246667	-0.128089	0.00161652	-0.0316725	-0.0147726	-0.0586323	-0.0448825	-0.00835995
-0.1096	-0.0280194	0.0403495	-0.0371064	-0.0623963	-0.0283972	0.0954978	0.000975486	0.0127879	0.029271	-0.0129688	-0.0088736	-0.045592	0.0233176	0.0116894	0.108921	0.0990413	-0.0587751	-0.288727	-0.10016	0.124086	-0.0112233	-0.045777	-0.0845008	0.0173582	-0.0239217
-0.1095	-0.0178071	0.0564316	0.0149519	0.0454866	0.0333367	0.0954978	0.0729758	-0.0808057	-0.0782299	-0.0129688	-0.0370071	-0.0156296	0.0189571	0.0529585	0.141647	0.101444	-0.0430068	-0.301987	-0.0741252	0.0425944	0.0705975	0.0460302	-0.0534582	0.0936137	-0.0223038
-0.1094	-0.0484421	0.0358795	0.00911825	0.0447562	-0.027584	-0.0336513	0.0464978	-0.0284269	-0.0490489	0.00792238	0.0119981	-0.0765131	-0.0119066	0.00137367	0.0726115	0.00720188	0.0305976	-0.244185	-0.162627	0.0733342	0.019455	0.0317444	-0.0586323	0.0521205	-0.0430614
-0.1093	-0.0329691	-0.0263957	0.0399415	-0.0103298	-0.0232535	0.0440918	0.0164016	-0.01903	-0.00206113	0.0362589	-0.0297428	-0.0301294	0.0086686	0.0437216	0.0777981	0.0624049	-0.027237	-0.215115	-0.199056	0.0733342	-0.000718844	-0.00443655	-0.0586323	0.0173582	-0.0138676
-0.1092	-0.0229133	0.0403495	0.0553551	-0.016169	-0.115816	0.0433897	0.00611738	-0.0902308	-0.0468953	-0.0129688	-0.047435	0.000799984	0.034391	-0.0233664	0.0295845	0.046706	-0.0405406	-0.265206	-0.152217	0.0579636	0.00411515	-0.025108	-0.0793274	0.0744317	-0.0638166
-0.1091	-0.00248759	0.0352144	-0.0107439	0.00951817	-0.0232535	0.0382526	0.0935528	-0.115976	-0.0886735	0.0183689	-0.0161494	-0.00435529	0.0284595	-0.00272669	0.032666	0.046706	-0.0430068	-0.275716	-0.167832	-0.0184484	-0.0217165	0.0886153	-0.0572867	0.0350177	-0.0414525
-0.109	-0.00759425	0.0050559	0.00398158	-0.00589458	-0.00185104	0.0382526	-0.00930785	-0.0490306	-0.031226	-0.000323608	-0.0390523	-0.0507459	-0.0581918	-0.00894147	0.126074	-0.0160759	0.0176434	-0.196879	-0.20426	0.063087	-0.0214482	0.0305298	-0.0728163	0.0277338	0.019219
-0.1089	-0.0331253	-0.0212624	-0.0261596	0.020512	-0.0121447	0.0800744	0.0274369	-0.0653638	-0.00206113	-0.00554906	-0.0109346	-0.0671444	-0.0221932	-0.019256	0.115693	0.0728717	-0.0139189	-0.270461	-0.1489	0.0216633	-0.00638673	0.0834445	-0.150443	0.00698324	0.0659438
-0.1088	0.0179406	0.0050559	0.00981241	-0.030888	-0.0129657	0.126349	0.0421149	-0.0129725	0.00011697	0.0101278	-0.0224708	-0.0516916	0.0241016	-0.0347266	0.0933587	0.0176707	0.0358562	-0.265206	-0.076051	0.0169821	-0.0112233	0.0396446	-0.146569	0.0106372	-0.0274934
-0.1087	0.023048	-0.0161289	0.0450792	0.0146561	-0.0181097	0.0177056	0.0619201	0.0273162	-0.0125039	-0.00774626	-0.021364	-0.0558997	-0.0214323	-0.00788684	0.102156	-0.0189674	0.0200808	-0.249441	-0.162627	0.0374717	0.0402101	0.0679328	-0.0134279	-0.0412032	0.019219
-0.1086	-0.017971	-0.0154901	0.0200915	-0.0726674	0.0135906	0.048527	0.0464978	-0.0181241	0.00534134	0.00571927	-0.0182055	-0.0601119	0.0241016	-0.0646384	0.0933587	-0.0137339	0.00430677	-0.273221	-0.102072	0.0733342	-0.00638673	0.0627626	-0.101343	-0.0293244	-0.00673389
-0.1085	-0.0127008	-0.0161289	0.0296665	0.0300706	-0.027584	0.00811658	0.0369719	-0.0129725	0.00011697	0.025806	-0.0453931	-0.112581	-0.006763	-0.0450396	0.120884	-0.0393269	-0.0195243	-0.154818	-0.157422	-0.0491876	-0.0572306	0.0138255	-0.122022	-0.0293244	0.0296012
-0.1084	0.0283431	0.0153298	0.0200915	0.00951817	-0.100392	0.00743298	0.0583109	-0.0284269	0.0314655	-0.00554906	-0.0317929	-0.0549557	-0.01705	-0.0233664	0.120884	-0.0736063	-0.0903076	-0.220693	-0.0585026	0.078458	-0.0160647	0.0834445	-0.0624634	-0.0101008	0.0435227
-0.1083	-0.00759425	-0.0828525	0.0142551	-0.0110319	-0.00699794	0.0749336	0.021544	-0.033578	0.112851	-0.0234135	-0.061042	-0.0825958	-0.0119066	-0.00272669	0.0311245	-0.0474584	-0.0850526	-0.17585	-0.1489	0.0165437	0.0143415	-0.0119899	-0.0431095	0.0728659	0.0140281
-0.1082	0.013013	-0.036662	-0.0371064	-0.00659858	-0.00782164	0.0536644	-0.010039	-0.0396243	0.0575935	-0.0547438	-0.0349597	-0.0249749	0.0557723	0.0540451	0.102156	-0.0892931	-0.0535192	-0.259951	-0.162627	0.0122963	-0.0316725	0.0977082	-0.0365785	-0.0500682	0.0520248
-0.1081	0.00244491	-0.0270286	-0.0268353	-0.00659858	0.0230462	0.0844922	-0.0298727	-0.0344759	-0.0573408	0.00269934	-0.000504482	-0.045592	-0.006763	0.00243362	0.119296	-0.154985	0.00430677	-0.202136	-0.141807	0.032349	-0.0268261	0.0679328	-0.0314011	0.0142874	0.039984
-0.108	0.0228632	0.0101928	0.0200915	-0.016169	0.0702216	0.131491	0.0524012	-0.00175404	0.0732722	0.0362589	0.0151418	-0.0516916	0.0181757	-0.0440036	0.0741746	-0.0997502	-0.000950918	-0.110333	-0.10016	0.104079	-0.0163358	0.0150308	-0.0482839	-0.0101008	-0.0378722
-0.1079	-0.00248759	0.0300794	0.00467309	0.0197941	0.0127563	0.119724	0.0222917	0.0385521	0.0188263	-0.00554906	-0.021364	-0.0980459	0.044681	0.00243362	0.140049	-0.172933	-0.0875421	-0.202136	-0.10016	-0.0184484	-0.0316725	0.123553	-0.00551159	-0.0293244	-0.0394821
-0.1078	-0.0227519	0.00954085	0.0450792	0.056501	-0.00782164	0.00811658	-0.0144493	0.00763552	0.0419162	0.0392639	0.074628	-0.045592	0.00944546	0.0127547	0.134861	-0.0399	-0.108572	-0.0888509	-0.0272532	0.032349	-0.0413798	0.0861287	-0.0210457	0.00698324	0.0555594
-0.1077	0.00772618	-0.00650481	0.0303712	-0.00075715	-0.00267739	0.0999081	-0.0247317	0.0324666	-0.0386083	0.0183689	-0.0161494	-0.0507459	-0.0111403	0.0374814	0.0726115	-0.152026	-0.0770264	-0.0654051	-0.0669872	0.0933527	0.019455	0.113215	-0.0586323	-0.0774823	0.0380928
-0.1076	0.0385639	0.0191533	-0.0371064	-0.00075715	-0.0129657	0.0279788	0.0318291	-0.0396243	-0.0177251	-0.00774626	-0.0506095	-0.0662067	0.034391	0.0488832	0.103733	-0.167706	-0.0142699	-0.0630145	-0.0461453	0.0579636	-0.0265604	0.15585	-0.0224101	-0.0152849	-0.017114
-0.1075	-0.0280194	0.0550809	0.00467309	0.0513593	0.0393297	0.038952	0.047258	0.0324666	0.0262404	0.00269934	-0.0370071	-0.0146654	0.0292462	-0.0130468	0.124484	-0.165443	-0.0219801	-0.202136	-0.0637102	0.026783	-0.0214482	0.0989575	-0.115538	-0.108573	0.0451757
-0.1074	-0.00265929	0.0307419	-0.0107439	-0.0521247	0.0341816	0.115325	-0.010039	0.0385521	0.0105659	0.0235924	-0.0140911	-0.0558997	0.049029	0.0643692	0.134861	-0.141572	-0.0402164	-0.0338369	-0.139914	-0.218156	0.0146284	0.118384	-0.114222	-0.00491657	-0.00673389
-0.1073	-0.0178071	-0.0206263	0.0509324	0.0300706	-0.0129657	0.0807957	-0.00490003	0.0385521	0.0083823	-0.057795	0.0412221	-0.0259338	0.0189571	0.0437216	0.120884	-0.0712943	0.00186156	-0.128525	-0.0376702	-0.00905171	-0.000718844	0.0381322	-0.0638063	-0.0996854	-0.00154363
-0.1072	0.0181229	-0.0161289	0.0142551	0.0300706	0.0333367	0.059512	0.087627	0.0127879	0.0218591	-0.0473471	0.0360057	-0.0362374	0.0145923	0.115999	0.138452	-0.167706	-0.0903076	-0.130949	-0.102072	-0.0704654	-0.0470078	0.0834445	-0.089674	-0.0412032	-0.010299
-0.1071	0.0639127	-0.00586145	0.0348039	-0.0168677	0.0127563	0.0492317	-0.00490003	0.0127879	-0.0438286	0.0519395	-0.0370071	-0.045592	0.0704087	0.100508	0.148824	-0.157253	-0.0405406	0.0135261	-0.0324618	-0.0499966	-0.0521193	0.133892	-0.12071	-0.0308364	-0.0622185
-0.107	0.0381785	0.0101928	0.0656317	0.034484	0.0427785	0.0690776	0.00537832	0.0540124	0.0262404	0.0205798	-0.0088736	0.000799984	0.0660688	0.059207	0.114108	-0.110207	-0.0983224	-0.0390986	-0.141807	0.0114243	-0.0725637	0.0834445	0.00864348	-0.073789	-0.069005
-0.1069	0.0179406	-0.0514399	-0.00491814	-0.0168677	0.0230462	0.0683631	0.0369719	0.0643201	0.0105659	0.0549367	0.0568721	-0.086819	0.0807008	0.0551328	0.124484	-0.136345	-0.0850526	-0.125687	-0.17824	-0.105529	-0.0265604	0.170083	-0.0224101	-0.0152849	-0.100132
-0.1068	-0.00759425	-0.0109952	-0.0312979	-0.0565823	0.0135906	0.0338124	0.021544	0.0437054	-0.0677856	0.0467125	0.0119981	-0.0516916	0.0549716	0.0706272	0.134861	-0.157253	-0.11658	-0.0917077	-0.162627	0.0272266	-0.0521193	0.119644	-0.00551159	-0.0204689	-0.100132
-0.1067	0.00772618	0.0050559	0.00911825	0.0609039	0.0942166	0.059512	0.0112594	0.0437054	-0.0198928	0.0101278	-0.0349597	-0.0558997	0.0395359	0.0787566	0.171183	-0.154985	-0.06651	-0.0443602	-0.155538	-0.0346434	-0.0674528	0.224342	0.0345257	-0.024138	-0.0570273
-0.1066	0.0332632	-0.00650481	0.00467309	0.0293482	0.0745047	0.0396522	-0.0305933	0.0118661	0.0449392	0.0235924	-0.0109346	-0.0146654	0.0189571	0.0581178	0.140049	-0.196815	-0.158609	-0.0969677	-0.12619	0.0421429	-0.0163358	0.124816	-0.0676399	-0.0708096	-0.0362607
-0.1065	-0.0587956	-0.0417949	-0.0165636	0.0447562	0.0384821	0.0793538	0.0421149	0.0694741	-0.0647087	-0.00252354	0.0151418	-0.106511	0.044681	0.059207	0.165993	-0.0736063	-0.16639	-0.136211	-0.12619	0.0635494	-0.042154	0.128722	-0.0172349	-0.0323468	-0.129691
-0.1064	-0.0229133	0.0146753	-0.0158826	0.0300706	0.0547749	0.0536644	-0.0401542	0.028246	-0.0103313	0.044488	-0.0234175	-0.039486	0.0189571	0.115999	0.134861	-0.183385	-0.121834	-0.107487	-0.105366	0.0430464	-0.0674528	0.124816	-0.00688401	-0.0982099	-0.115694
-0.1063	0.0027937	-0.00521742	-0.000466069	0.0609039	0.0238858	0.0492317	0.020797	-0.0344759	0.0083823	-0.00252354	-0.061042	-0.0774455	0.0755547	0.0901822	0.150426	-0.0840643	-0.0825656	-0.0496217	-0.117683	-0.0645552	-0.047263	0.113215	-0.00688401	-0.0604392	-0.0258764
-0.1062	0.0126538	0.0153298	0.0766373	0.0102308	0.095969	0.0492317	0.000975486	0.0324666	-0.00423699	-0.00252354	0.0276535	-0.108345	0.0292462	0.0477993	0.154011	-0.0945217	-0.148103	-0.00226295	-0.0689178	-0.0244072	-0.0623418	0.149401	0.0462789	-0.0515694	-0.120881
-0.1061	0.0027937	0.0146753	-0.0165636	0.0146561	0.0376355	0.0793538	0.0773438	-0.0241788	-0.0699283	0.0392639	0.0047108	-0.128036	0.0660688	0.0437216	0.164383	-0.0765262	-0.221632	-0.0285749	-0.107276	0.196348	-0.0211797	0.122291	0.0255608	-0.0619351	-0.00154363
-0.106	-0.0178071	-0.0828525	0.0149519	0.0557646	0.0436278	0.0646524	0.0626882	0.022166	0.0314655	0.0153537	-0.0401765	-0.0662067	0.0549716	0.0746939	0.145237	-0.128836	-0.111326	-0.120846	-0.136602	0.0272266	-0.000997825	0.108046	-0.0379348	-0.0982099	-0.0793814
-0.1059	0.00754927	0.0352144	0.0663549	-0.021306	0.0179012	0.00811658	0.0464978	0.0230931	-0.054269	0.0549367	0.0360057	-0.14349	0.0438864	0.0127547	0.115693	-0.0997502	-0.127088	-0.0156835	-0.0532947	0.00630511	-0.0166067	0.129988	0.0604117	-0.0915485	-0.0741933
-0.1058	-0.017971	-8.08351e-05	0.0207916	0.00438043	0.095969	0.0279788	0.000975486	-0.00358259	0.0919521	0.0706109	-0.0578623	-0.0568427	0.0541717	0.0602974	0.115693	-0.0892931	-0.0875421	-0.025685	-0.0357234	0.0677459	-0.0265604	0.0666996	-0.00551159	-0.0152849	0.0123913
-0.1057	0.0232329	-0.0571926	-0.0158826	-4.97913e-05	0.0650726	0.0338124	0.0318291	0.0273162	-0.0177251	0.0123354	-0.0140911	-0.0980459	0.0189571	0.0890769	0.140049	-0.0945217	-0.153356	-0.0941138	0.00400182	0.13483	-0.0367844	0.0679328	-0.00170834	-0.0774823	-0.00317238
-0.1056	0.0436745	0.0300794	0.00911825	-0.0726674	-0.00699794	0.0646524	0.0164016	-0.0705113	0.0366908	0.0549367	-0.0088736	-0.148641	0.0241016	0.0168475	0.129672	-0.0422284	-0.127088	0.0135261	0.00400182	0.108719	-0.0521193	0.0679328	0.00864348	-0.0996854	0.00364679
-0.1055	-0.0178071	0.0352144	-0.0216995	0.00951817	-0.0292094	0.0749336	0.0575447	-0.00782071	0.0262404	0.0288161	0.0412221	-0.13924	0.0181757	0.0179155	0.114108	-0.0997502	-0.137596	-0.118006	-0.0396151	-0.00820076	0.0350934	-0.031458	-0.00551159	-0.0204689	-0.069005
-0.1054	0.0181229	0.0044066	0.0502171	0.0352091	0.0496264	-0.00351663	0.0986974	-0.00782071	0.0523676	0.0362589	-0.0088736	-0.0816661	0.0918128	-0.00272669	0.0741746	-0.0759158	-0.148103	0.0111723	0.0508947	0.0938304	-0.0112233	0.0396446	-0.0482839	-0.0671176	0.0364418
-0.1053	0.0432839	0.0249445	0.0259341	0.0256528	0.132022	0.00229691	0.0686035	-0.0181241	0.0210154	0.0414856	-0.0161494	-0.194993	0.0747442	-0.0182067	0.141647	-0.0108449	-0.0983224	-0.0998188	-0.0292034	0.170713	-0.00638673	0.0925397	0.00484528	0.03811	0.0347925
-0.1052	-0.0637576	0.0101928	0.00467309	0.0197941	0.0908192	0.0903565	0.103842	0.028246	-0.00206113	0.0519395	0.00785651	-0.103196	0.0704087	-0.00788684	0.0674251	0.046706	-0.027237	-0.0414786	0.0769517	0.0938304	0.0242768	0.0408633	-0.0534582	-0.0930282	0.0140281
-0.1051	0.0487852	0.00888958	0.0303712	-0.0469886	0.0642118	0.0800744	0.0619201	0.0427677	-0.00206113	0.104218	-0.0109346	-0.0310856	0.0292462	-0.0440036	0.0933587	-0.0503654	-0.0980572	0.0585716	0.0749472	0.104563	-0.000997825	0.0150308	-0.0417558	-0.0552538	-0.010299
-0.105	-0.00248759	0.0249445	0.00981241	0.0711828	0.0539195	0.0742157	0.155298	0.0230931	-0.0386083	-0.0107744	0.00156193	-0.087746	0.044681	-0.105901	0.103733	0.0124362	-0.027237	-0.00752566	0.0456838	0.0779882	0.0399102	-0.000466867	-0.0417558	-0.0723001	0.0451757
-0.1049	0.0332632	0.020467	0.00467309	0.0197941	0.0847982	0.047823	0.0156573	0.0324666	-0.00206113	-0.00774626	0.0182824	-0.086819	0.0241016	-0.055352	0.0845533	-0.0108449	-0.0612516	-0.0151551	0.0613171	0.190693	0.0811487	0.0305298	0.00346749	-0.1204	0.00527991
-0.1048	0.0128333	0.0198098	0.0604933	-0.030888	0.0650726	0.0690776	0.083264	0.0333989	0.0083823	0.0183689	-0.0193085	-0.0816661	0.0747442	-0.0491626	0.140049	0.11998	-0.000950918	0.0135261	0.0300519	0.0528404	0.0654826	0.0059001	-0.0496335	-0.0671176	-0.0482504
-0.1047	-0.0178071	-0.036662	0.0509324	0.0675274	0.0745047	0.110186	0.0266865	0.0127879	0.0188263	0.0288161	-0.0578623	-0.14349	0.127023	-0.0852708	0.0985459	0.0362408	-0.027237	-0.025685	-0.0116264	0.109204	0.0856201	-0.0509439	-0.0689802	-0.0915485	-0.0378722
-0.1046	-0.0127008	-0.00586145	0.0200915	-0.00962699	0.0745047	0.105781	0.0369719	-0.0129725	0.0188263	0.0885329	-0.0161494	-0.0919716	0.0909936	-0.0388446	0.162413	0.0861786	-0.00620845	0.0293166	-0.0168354	0.13483	0.019455	-0.0199404	0.00346749	-0.127836	-0.0223038
-0.1045	0.0181229	-0.00650481	0.00398158	0.00951817	0.0376355	0.105781	0.0884083	0.0427677	0.00620099	0.004902	-0.0161494	-0.0928961	0.0395359	0.0116894	0.15203	0.0804966	-0.00865887	0.0556373	0.0873756	0.113841	-0.0214482	0.0253633	-0.0431095	-0.0759945	0.00364679
-0.1044	-0.0178071	0.0454849	0.0612139	0.0146561	0.0702216	0.115325	0.0722024	0.0540124	0.0314655	-0.065186	-0.0453931	-0.0971242	0.0953191	-0.0440036	0.145237	0.111918	-0.100817	-0.0759266	0.0332795	0.118963	0.0399102	-0.0481249	-0.0521099	-0.107101	-0.017114
-0.1043	-0.0230746	0.0249445	-0.000466069	0.0249323	-0.0240684	0.125604	0.0105177	0.022166	0.0762797	0.0392639	-0.0057196	-0.0662067	0.115896	-0.0491626	0.131265	0.135685	-0.0405406	-0.00752566	0.0144214	0.083582	0.0805073	0.0110687	-0.111683	-0.0878464	0.0572195
-0.1042	0.0434791	0.0249445	0.0303712	0.0506255	0.0539195	0.105047	0.0935528	0.00248329	-0.031226	-0.0234135	-0.0891405	-0.0671444	0.0909936	-0.0388446	0.0637965	0.11998	-0.0296979	-0.0367211	0.00724227	0.063087	-0.0314092	0.0305298	-0.0689802	-0.0893273	-0.0793814
-0.1041	-0.00231572	-0.0565749	-0.00560508	-0.00589458	0.0179012	0.0690776	0.0670612	0.0540124	0.0262404	0.0340399	-0.021364	-0.0662067	0.0593146	-0.055352	0.100122	0.0833391	-0.00620845	-0.0180506	0.0300519	0.0584234	0.0705975	0.0472528	-0.153037	-0.110043	0.0123913
-0.104	0.0334534	-0.0731981	0.0296665	-0.0117332	0.02735	0.00811658	0.0824853	0.0333989	0.0658323	0.0153537	-0.0506095	-0.0662067	0.0300336	-0.0347266	0.102156	0.0909698	-0.016723	-0.146733	-0.0585026	0.104079	0.0350934	0.00469886	-0.0831685	-0.107101	-0.0135474
-0.1039	0.0385639	0.0249445	0.0142551	0.0498925	0.0779166	0.0844922	0.036217	0.0736747	0.00534134	-0.044301	0.0203576	-0.0619936	0.0336017	-0.105901	0.119296	0.0490809	-0.0668074	-0.105076	0.0456838	0.180444	0.0197444	-0.00563245	-0.115538	-0.0759945	0.0555594
-0.1038	-0.0433367	0.0044066	0.0560731	0.0197941	0.0436278	0.0536644	0.087627	-0.0387291	-0.0260025	0.0288161	-0.0923355	-0.07136	-0.0119066	-0.0697968	0.108921	0.0676382	-0.027237	-0.120846	0.07174	0.139956	-0.00127652	0.0603026	-0.116853	-0.0826644	-0.011924
-0.1037	-0.0176431	-0.0154901	0.0252313	-0.016169	0.0890721	0.136634	0.083264	0.0591662	-0.00728262	0.0288161	-0.000504482	-0.128036	0.00275116	-0.0543213	0.0689855	0.159432	-0.0324938	-0.0156835	0.0508947	0.104079	0.0242768	-0.0417872	-0.136226	-0.0878464	0.0364418
-0.1036	-0.0127008	0.0249445	0.0200915	-0.071997	0.0436278	0.0543718	0.154483	0.0488588	0.00011697	0.0467125	-0.0494748	-0.138339	0.0506243	-0.0491626	0.0586077	0.18281	-0.0296979	-0.054883	0.00400182	0.083582	-0.0470078	0.0265752	-0.150443	-0.101917	-0.0638166
-0.1035	0.0434791	-0.0109952	-0.0216995	-0.0630713	0.0642118	0.100639	0.103842	0.0675732	-0.0333877	0.0205798	0.0568721	-0.107429	0.0909936	-0.0388446	0.0741746	0.114745	-0.0191787	-0.0204201	-0.0396151	0.0989548	0.0245685	0.000731696	-0.103871	-0.086364	-0.00154363
-0.1034	0.0179406	-0.0206263	0.0245292	0.0917425	0.125978	0.058802	0.138245	0.0437054	0.0397163	0.0205798	-0.047435	-0.0619936	0.0241016	-0.0357669	0.0985459	0.0100805	0.0779309	-0.0520069	0.0737439	0.0114243	-0.0316725	-0.0417872	-0.150443	-0.0878464	-0.0809698
-0.1033	0.0485873	-0.0212624	0.0355113	-0.0572606	0.0324926	0.058802	0.150152	0.0797827	-0.0207789	0.0318231	0.00677993	-0.0816661	0.049029	0.00243362	0.115693	0.0595522	-0.016723	0.00299992	0.00400182	0.109204	-0.0265604	0.061532	-0.156912	-0.113754	-0.011924
-0.1032	-0.0178071	-0.0109952	0.0245292	0.0814624	0.0950924	0.0690776	0.0678319	0.028246	-0.0782299	0.0205798	-0.0401765	-0.045592	0.0138128	-0.00272669	0.0674251	0.153822	0.0540523	-0.0414786	-0.0116264	-0.0342312	-0.0776744	-0.0429632	-0.142699	-0.108573	0.00364679
-0.1031	0.0179406	-0.000727498	0.0303712	-0.0264428	0.00761159	0.0382526	0.145006	0.0333989	0.00011697	-0.0212245	-0.0193085	-0.0404379	0.0601171	0.00759408	0.0414953	0.11998	-0.000950918	-0.0572708	0.0280718	0.088231	-0.0316725	0.00986475	-0.153037	-0.0463864	-0.0534393
-0.103	-0.0127008	-0.0617099	0.0502171	0.149078	-0.0189273	0.0947693	0.124423	0.0891303	0.0658323	-0.000323608	0.0047108	-0.0765131	0.0652628	0.00759408	0.0762339	0.111918	0.0544732	-0.118006	-0.0220444	0.114329	-0.0674528	0.0472528	-0.136226	-0.0774823	-0.0793814
-0.1029	0.0128333	-0.0218979	0.0149519	0.0146561	0.00761159	0.116064	0.119277	-0.0129725	0.0471419	0.0235924	0.0203576	-0.0971242	0.034391	-0.0450396	0.0637965	0.114745	0.0281654	0.0480373	0.0821636	0.139956	0.0245685	0.020197	-0.0948471	-0.103391	-0.0602272
-0.1028	0.00261922	0.0300794	0.0200915	0.0403478	0.0736395	0.0852154	0.154483	0.0633718	-0.0521181	0.0183689	-0.0526487	-0.045592	0.0755547	0.0116894	0.0259393	-0.00561382	0.0253391	-0.0625345	0.0300519	0.109204	-0.0470078	-0.000466867	-0.0948471	-0.0448825	-0.0534393
-0.1027	0.00261922	-0.00521742	-0.0312979	0.0300706	0.0590655	0.0889056	0.0927688	0.100402	0.0837255	-0.000323608	-0.102765	-0.0610532	0.0284595	0.0282374	0.0259393	0.153822	-0.0797974	-0.054883	0.0372472	0.00118602	-0.0163358	0.0344805	-0.110365	-0.0723001	-0.0414525
-0.1026	0.0741303	0.0044066	0.0303712	-0.0264428	0.0796514	0.0639397	0.0678319	0.0849372	-0.00206113	0.0183689	-0.021364	-0.0301294	0.101287	0.059207	0.0399499	0.11998	0.0621517	-0.0127882	0.07174	0.037921	-0.0163358	0.0718673	-0.12071	-0.0671176	-0.00673389
-0.1025	0.00772618	0.0608917	-0.0319709	0.0653023	0.0436278	0.0279788	0.124423	0.0633718	0.0240486	-0.0107744	0.00156193	-0.0619936	0.132171	0.0551328	0.0103846	0.0833391	-0.00339873	-0.0390986	0.0749472	0.0425944	-0.0470078	-0.00563245	-0.156912	-0.0996854	0.00364679
-0.1024	0.110126	-0.0417949	-0.0216995	0.0249323	-0.0283972	0.0440918	0.103053	0.0263874	-0.0125039	0.0519395	0.0307895	-0.0413889	0.0858471	0.03856	0.0259393	0.0781053	0.0148226	-0.0285749	0.026821	0.124086	0.0296823	0.00469886	-0.119397	-0.0448825	0.0227678
-0.1023	-0.0178071	0.0300794	0.0245292	0.0190769	0.0796514	0.00811658	0.0884083	0.0891303	-0.0625633	0.0601613	-0.0193085	-0.0352837	0.0601171	0.0746939	0.00672819	0.117155	0.0860477	-0.0362142	0.0841729	0.0686756	-0.0418962	0.0305298	-0.172425	-0.0448825	-0.0378722
-0.1022	0.0179406	-0.0206263	-0.0107439	0.0557646	0.0333367	0.0382526	0.0567792	0.105557	0.0314655	0.0392639	-0.0349597	0.0265786	0.034391	0.0179155	-0.0140193	0.0857332	0.0172602	-0.0156835	-0.00120773	-0.0495923	-0.0418962	0.0150308	-0.124571	-0.0774823	0.041636
-0.1021	-0.0227519	-0.0154901	0.0200915	0.0256528	0.0590655	0.058802	0.113338	0.0127879	0.0553854	0.062394	-0.0317929	-0.0137002	0.0438864	0.03856	-0.0503216	0.0547939	-0.00620845	0.00299992	0.0144214	0.063087	-0.103226	0.0253633	-0.134921	-0.011622	-0.0274934
-0.102	0.0281555	0.0146753	0.0193921	0.0249323	0.0170651	0.0529578	0.0935528	0.110712	0.0837255	0.0519395	-0.0265785	-0.0249749	0.0807008	-0.00788684	-0.036271	0.0490809	-0.00620845	-0.0811871	0.0665285	0.10969	0.00383384	-0.0612772	-0.0948471	0.00910523	0.00364679
-0.1019	-0.00231572	0.0044066	0.0450792	0.0403478	-0.0189273	0.0338124	0.0884083	0.0736747	0.0314655	0.0205798	-0.00365591	-0.0198202	0.0130341	0.00137367	-0.0621854	0.0781053	0.0334266	-0.0338369	-0.00966595	0.0733342	-0.0370448	-0.0199404	-0.131054	0.0142874	-0.0154916
-0.1018	0.0283431	-0.0257622	-0.0107439	0.0293482	0.0281913	0.0896307	0.0979108	0.130352	0.0344936	-0.00554906	-0.0349597	-0.0249749	0.0652628	0.113763	-0.00516862	0.0547939	0.0123826	-0.144301	0.0216081	-0.0188688	-0.0572306	-0.00563245	-0.186657	-0.0101008	-0.058628
-0.1017	-0.0484421	-0.0270286	0.0142551	0.0300706	0.00246702	0.0683631	0.087627	0.130352	0.00011697	0.0101278	-0.0526487	-0.0610532	0.0292462	0.0426403	-0.0918006	0.0333751	0.0674113	0.0398444	-0.00445399	-0.0598322	-0.0314092	0.0293165	-0.160791	-0.0619351	-0.100132
-0.1016	-0.0178071	-0.036662	0.0817787	0.0146561	0.00761159	-0.0131104	0.0524012	0.110712	-0.00206113	-0.0390793	-0.0057196	-0.0404379	0.0292462	0.0179155	-0.0918006	0.151392	0.0305976	-0.0314619	0.0769517	0.0840549	-0.0725637	-0.0624437	-0.141398	-0.0152849	-0.0206841
-0.1015	0.00261922	0.0352144	-0.0216995	0.0307938	0.00246702	0.078634	0.0619201	0.121023	-0.0260025	-0.0495225	-0.0109346	-0.0507459	0.0284595	0.0798565	-0.0518201	0.0804966	0.00430677	-0.0520069	-0.00641713	0.0635494	-0.047263	0.0265752	-0.10002	0.00179598	-0.0414525
-0.1014	0.0436745	0.0872643	0.0149519	-0.00075715	0.0376355	-0.0285163	0.0531649	0.150966	0.0658323	0.025806	-0.0453931	-0.00951041	0.0601171	0.0746939	-0.0843951	0.125215	0.0702597	-0.0496217	0.0144214	-0.0700716	-0.0418962	-0.0934239	-0.141398	-0.0360199	-0.00673389
-0.1013	-0.0125341	0.0198098	-0.0107439	-0.0110319	0.0170651	0.105781	-0.00416626	0.114893	0.0240486	0.025806	0.00677993	-0.0413889	0.00352458	0.0179155	-0.114003	0.13045	-0.0244383	-0.0233129	0.0144214	0.0221043	0.00439674	0.00986475	-0.131054	0.0173582	-0.00835995
-0.1012	0.089458	0.00954085	0.0149519	0.0909884	0.0376355	0.0279788	0.0781198	0.136491	0.0575935	-0.0047212	-0.0787151	-0.00532484	-0.01705	0.0333987	-0.0777322	0.219472	-0.0770264	-0.0285749	0.0508947	0.032349	-0.0623418	-0.0830978	-0.0948471	-0.0137649	-0.0518358
-0.1011	0.089458	0.0461553	-0.0268353	0.0352091	-0.0489702	0.0426883	0.087627	0.0788264	0.0262404	0.0101278	0.0172164	-0.07136	0.0130341	-0.019256	-0.134725	0.193284	-0.00376049	-0.00516376	-0.0116264	0.0938304	-0.0367844	-0.0262932	-0.146569	-0.0256527	-0.0450364
-0.101	0.0128333	-0.0834564	-0.0319709	0.0352091	-0.013786	0.0433897	-0.00490003	0.0839783	0.0732722	0.0340399	-0.0578623	-0.0146654	0.0284595	0.00759408	-0.103641	0.0781053	-0.0640309	-0.0314619	-0.0272532	-0.0184484	-0.000997825	-0.0199404	-0.251213	-0.0308364	-0.0466443
-0.1009	0.0181229	0.0140214	0.00467309	0.0146561	0.00761159	0.00229691	0.0575447	0.0849372	-0.0416724	-0.0159995	-0.0265785	0.0626752	0.038744	0.0179155	-0.0829142	0.151392	0.0152036	-0.0496217	0.00400182	-0.064952	-0.000718844	-0.0521158	-0.177595	0.0402007	0.02441
-0.1008	0.0485873	0.0506203	0.0450792	-0.103477	-0.0283972	0.058802	0.0567792	0.0839783	0.0553854	-0.0630188	0.00992623	-0.00951041	-0.00161929	0.0540451	-0.0829142	0.167463	-0.0191787	-0.0496217	-0.00641713	-0.075191	-0.00583428	-0.0159631	-0.172425	-0.0412032	-0.011924
-0.1007	-0.00742499	0.020467	0.0861866	0.0866024	0.0333367	0.0749336	0.0413573	0.0540124	0.0397163	-0.0473471	-0.0193085	-0.0465403	0.0241016	0.0839167	-0.0777322	0.198521	0.0229043	-0.0472389	-0.0272532	-0.0342312	-0.000997825	-0.0727711	-0.165965	0.0640533	0.019219
-0.1006	0.0279682	-0.00586145	0.0149519	-0.0168677	-0.00699794	0.0279788	0.047258	0.0839783	0.0523676	-0.0099412	-0.0995653	0.0255931	0.0541717	0.0437216	-0.108822	0.177574	-0.0640309	-0.00226295	0.0581015	0.0114243	-0.0265604	-0.0366227	-0.172425	-0.0396966	0.0208602
-0.1005	0.0181229	-0.000727498	0.0399415	-0.0257486	-0.0489702	0.104314	0.0354629	0.0324666	0.0784988	-0.0704068	-0.0057196	0.000799984	0.0130341	0.105672	-0.0866163	0.219472	-0.000950918	-0.0127882	-0.00641713	-0.0901648	-0.0370448	0.0408633	-0.172425	-0.0101008	-0.0726006
-0.1004	0.00790327	0.0865728	-0.0107439	0.0293482	0.0384821	0.038952	0.0421149	0.0230931	0.00011697	0.0183689	-0.0057196	-0.0558997	0.034391	0.0901822	-0.0688568	0.250902	0.13342	-0.0362142	-0.00317156	-0.00820076	-0.0418962	-0.0147726	-0.182766	0.015822	0.00364679
-0.1003	0.00261922	0.020467	0.00398158	-0.00589458	0.00678079	0.0536644	0.0266865	-0.013881	0.0240486	-0.0368985	0.074628	0.0255931	-0.00753114	0.0426403	-0.0829142	0.285079	0.0621517	-0.0443602	0.0541121	-0.187781	0.0753947	0.0666996	-0.151741	0.0106372	-0.0239217
-0.1002	-0.0176431	-0.0828525	-0.000466069	0.00951817	0.0119229	0.0286729	0.0413573	0.0333989	-0.0177251	-0.00554906	0.0276535	0.0162667	0.0138128	0.0333987	-0.0606922	0.300791	0.0148226	-0.151994	-0.103455	-0.0854295	-0.0214482	-0.0159631	-0.160791	-0.00857808	-0.058628
-0.1001	0.0179406	-0.0161289	0.0560731	-0.0103298	-0.0541131	0.0646524	0.0112594	0.0694741	0.0240486	-0.0338576	0.0589685	-0.0062934	-0.0486542	0.0901822	-0.0866163	0.248142	0.0937115	-0.0811871	-0.0305122	0.0221043	-0.0623418	-0.0159631	-0.182766	0.0484869	0.0347925
-0.1	0.0692298	-0.0161289	-0.00560508	0.0256528	0.00761159	0.0690776	-0.00416626	0.0797827	0.0501622	-0.0390793	0.0641882	0.0585205	0.0189571	0.0127547	-0.0606922	0.227178	0.00430677	-0.0443602	-0.0585026	-0.187781	0.0396106	0.061532	-0.156912	0.0121707	0.0763288
-0.0999	0.0590072	0.0506203	-0.0210212	-0.0103298	0.00678079	0.0639397	0.0310768	0.0385521	0.0105659	-0.0525711	0.00785651	-0.0137002	0.0687939	0.0374814	-0.134725	0.277098	-0.016723	-0.0390986	0.07174	-0.0188688	-0.000997825	0.0460302	-0.156912	0.0313776	0.0140281
-0.0998	0.0179406	-0.0263957	0.00911825	-0.0469886	0.0119229	0.0793538	0.11848	0.0479185	0.0188263	0.025806	-0.0317929	-0.045592	-0.0119066	0.00759408	-0.0606922	0.177574	-0.016723	-0.0917077	-0.0480867	-0.0393517	0.0859432	0.0472528	-0.141398	0.0210071	-0.0638166
-0.0997	0.0436745	-0.0411693	0.0303712	-0.0572606	-0.038684	0.00811658	0.0464978	0.0694741	-0.0803671	-0.122607	0.0662894	0.0359004	0.0138128	0.0179155	-0.103641	0.243187	0.0358562	-0.0625345	-0.0637102	-0.105905	-0.0163358	0.0150308	-0.10002	0.0173582	-0.0223038
-0.0996	0.00790327	0.0198098	0.0509324	0.0146561	0.00246702	0.0793538	0.0619201	0.0333989	0.0471419	-0.0159995	0.0328723	0.00595541	0.0138128	-0.00788684	-0.0243922	0.26138	0.0305976	-0.0759266	-0.0200894	-0.0342312	0.0399102	0.061532	-0.138791	-0.0308364	-0.0809698
-0.0995	-0.0280194	0.0512934	0.0245292	-0.0528049	-0.00350289	0.058802	0.0156573	0.0230931	0.029271	0.0235924	0.00677993	-0.0662067	-0.0273363	0.0901822	-0.055507	0.18281	-0.0587751	-0.0520069	-0.0480867	0.0118601	0.0143415	0.0448089	-0.145269	0.0121707	0.0173068
-0.0994	0.0434791	0.0249445	0.0612139	0.0197941	-0.0497719	0.0228421	-0.0151778	0.0127879	0.00011697	-0.0129688	-0.0422211	0.0255931	0.0241016	0.0333987	-0.055507	0.143345	-0.0247786	-0.0969677	-0.134706	-0.0495923	-0.0319355	0.108046	-0.115538	-0.0152849	-0.011924
-0.0993	0.0385639	0.00954085	-0.0319709	-0.0315795	-0.0549122	0.0125692	0.0516384	0.0540124	-0.00510724	0.0392639	0.0516553	-0.0249749	-0.0126721	0.0374814	-0.0118712	-0.00561382	-0.0219801	-0.0783249	-0.120985	-0.00862645	0.0245685	-0.0199404	-0.17371	-0.0137649	-0.131254
-0.0992	0.00772618	0.0146753	-0.0223771	0.034484	-0.0189273	0.048527	-0.0614201	0.0324666	-0.00206113	-0.0368985	0.0119981	-0.0249749	0.049029	0.0323227	-0.0207205	0.0990413	0.0807849	-0.107053	-0.00317156	-0.0956673	0.0245685	0.0472528	-0.171138	-0.0293244	-0.0534393
-0.0991	-0.00742499	0.0198098	0.0355113	0.0506255	-0.0446315	-0.0131104	0.0421149	0.0230931	0.0397163	0.0601613	0.0558447	0.0255931	0.0395359	0.0529585	-0.0518201	0.156628	0.0172602	-0.128525	-0.0585026	-0.064952	0.090733	0.0989575	-0.180202	0.0536755	0.00720322
-0.099	0.0639127	0.0454849	0.0560731	-0.00589458	-0.0541131	0.161586	0.0105177	0.0633718	-0.0125039	-0.0181912	-0.0245257	0.0977564	0.0336017	0.105672	-0.0207205	0.172337	-0.027237	-0.109901	-0.0272532	-0.0803103	0.0137688	0.0964601	-0.171138	-0.0101008	-0.0602272
-0.0989	0.0179406	-0.036662	0.071496	-0.0315795	-0.0489702	0.00229691	0.036217	0.0591662	0.0366908	0.004902	0.0224349	-0.00435529	-0.0126721	0.0839167	0.0207542	0.114745	0.0148226	-0.0601441	-0.0565666	-0.0543103	0.0245685	-0.0366227	-0.162083	-0.0256527	-0.0378722
-0.0988	-0.0329691	0.020467	0.0252313	-0.046305	-0.0754717	0.0433897	0.0567792	-0.0129725	0.0658323	0.004902	-0.0161494	-0.0507459	0.0336017	0.0643692	-0.0243922	0.148965	0.0831909	-0.0127882	0.07174	0.0281152	0.121755	0.0575925	-0.106513	-0.00857808	-0.0154916
-0.0987	-0.0125341	-0.00521742	-0.00115495	-0.030888	-0.0806112	0.0793538	0.020797	0.0530694	-0.0386083	-0.059965	0.0589685	-0.0207818	-0.01705	0.0787566	-0.0466372	0.159432	-0.0535192	-0.070666	-0.0585026	0.032349	-0.0163358	0.0162374	-0.131054	-0.0323468	-0.0622185
-0.0986	-0.0125341	0.06157	-0.00115495	-0.129148	-0.0746832	0.0382526	0.0413573	0.0437054	-0.0103313	-0.0107744	-0.0088736	0.0307467	-0.0677386	0.0540451	0.0586077	0.0809475	0.0540523	-0.0467428	-0.0741252	-0.0137477	0.00411515	0.0369137	-0.0586323	-0.0189515	-0.0845694
-0.0985	0.00772618	-0.0109952	0.0303712	-0.00589458	0.0187381	0.0903565	-0.0555753	0.0694741	-0.0834517	-0.00554906	0.0464386	-0.0310856	0.0189571	0.0953452	0.00154108	0.0804966	0.00149444	-0.0443602	-0.0637102	-0.00393292	0.0399102	0.0834445	-0.12071	-0.0293244	-0.0845694
-0.0984	-0.063617	0.0101928	0.0149519	0.0146561	0.0230462	0.0749336	-0.00930785	0.0385521	-0.0207789	-0.0621327	0.0328723	-0.0507459	-0.0273363	0.059207	0.0570527	0.185256	0.059309	-0.0682727	-0.110573	-0.0192888	-0.0265604	0.0472528	-0.0586323	-0.0604392	-0.0326829
-0.0983	0.089458	0.0403495	-0.00115495	-0.0103298	-0.157685	0.0279788	0.0318291	0.0633718	-0.0155552	-0.00774626	0.0224349	0.011111	0.0336017	0.0643692	-0.00516862	0.132869	0.0358562	0.0451085	0.0332795	0.0733342	-0.0214482	0.150677	-0.101343	-0.086364	-0.103743
-0.0982	0.0436745	0.0557559	0.00398158	-0.067532	-0.0292094	0.0536644	0.0105177	0.0694741	-0.0333877	0.0205798	0.0276535	-0.0310856	0.0233176	0.0798565	-0.00516862	0.0861786	0.00712202	0.0246223	0.0541121	-0.0696774	-0.0725637	0.0162374	0.0124379	-0.00857808	-0.0777914
-0.0981	-0.0280194	-0.0456811	-0.0107439	0.03962	0.00246702	0.0286729	0.036217	0.0385521	-0.0490489	-0.00554906	0.0119981	0.00693128	-0.0486542	0.125203	-0.0570028	0.0728717	0.051633	-0.025685	-0.0949532	0.0221043	0.0402101	0.0770351	-0.0496335	-0.0811793	-0.126067
-0.098	-0.0382311	-0.0109952	0.0149519	0.0403478	0.00246702	0.00811658	0.00537832	-0.00266879	0.0262404	-0.0390793	0.0840692	0.0246087	-0.0479073	0.0942373	-0.00364587	-0.068377	0.0779309	-0.054883	-0.134706	-0.00350504	-0.000997825	0.0369137	-0.0793274	-0.0101008	-0.0534393
-0.0979	0.0181229	0.0300794	0.0406515	-0.0514437	-0.0481677	0.0338124	-0.0151778	0.0479185	0.0105659	-0.065186	-0.0140911	-0.118644	0.0336017	0.0437216	-0.0140193	-0.000382545	0.156848	-0.00462461	-0.0461453	-0.0286954	0.0197444	0.0873713	0.0110576	-0.0500682	-0.0777914
-0.0978	-0.0331253	0.0307419	0.0296665	-0.021306	0.0230462	0.0228421	-0.0298727	0.0479185	-0.0333877	0.004902	0.0516553	0.0678324	-0.0589335	0.14585	-0.0310877	0.0100805	0.117142	-0.00752566	-0.105366	0.0225457	-0.000997825	0.1093	0.0745313	-0.0189515	0.0555594
-0.0977	0.0385639	-8.08351e-05	0.00398158	-0.0425379	-0.111445	-0.00216069	0.0303253	0.0118661	0.0419162	-0.031674	-0.0057196	-0.0352837	-0.0427648	0.059207	-0.00150822	-0.0108449	-0.0300328	0.137599	-0.0656415	0.0425944	0.00894435	0.0588217	-0.0275852	-0.0256527	-0.0518358
-0.0976	0.0590072	-0.0719793	0.00911825	0.00951817	0.0179012	-0.0175754	0.036217	-0.01903	-0.0125039	-0.057795	0.0203576	0.0265786	0.0086686	0.0993979	0.0259393	-0.0811422	0.0305976	-0.00226295	-0.0721973	0.00204746	-0.0467524	0.0977082	0.0590059	-0.103391	-0.0726006
-0.0975	-0.00265929	-0.0251281	0.0149519	0.0653023	-0.0232535	0.00811658	0.0516384	-0.00266879	0.0815037	-0.0390793	0.00156193	-0.00532484	-0.0486542	0.0632773	-0.0192058	0.0153122	0.0148226	0.176763	-0.0669872	-0.0598322	-0.0365238	0.0563646	0.0590059	0.015822	0.019219
-0.0974	-0.00248759	0.0358795	-0.0730504	0.0153713	-0.0841833	-0.0278512	-0.00490003	-0.0396243	0.0210154	-0.0965088	0.0360057	-0.0207818	-0.125027	0.0850193	0.0119155	-0.0422284	0.0831909	0.0480373	-0.0637102	-0.0184484	-0.0620942	0.0964601	0.0669994	-0.0826644	-0.0378722
-0.0973	-0.0331253	0.0146753	-0.0158826	-0.00659858	-0.00782164	0.058802	0.0266865	-0.0593316	0.0210154	-0.0547438	0.0360057	0.00915695	-0.0684757	0.0953452	0.0414953	0.00720188	0.0330273	0.0135261	-0.15033	0.032349	-0.0521193	0.0822032	0.0138196	-0.0204689	0.041636
-0.0972	0.0179406	-0.036662	0.0348039	-0.0418524	0.00246702	0.0228421	0.036217	0.00156683	0.0314655	-0.0412579	-0.000504482	-0.0558997	-0.0794902	0.0540451	0.0518668	-0.0892931	0.0200808	0.0293166	-0.0428786	-0.0389418	-0.0674528	0.0563646	0.0124379	-0.0604392	0.0555594
-0.0971	0.0332632	-0.0617099	-0.0525118	-0.0110319	-0.00782164	0.0177056	-0.0151778	-0.0953801	-0.0155552	-0.0129688	0.00992623	-0.0249749	-0.0640729	0.0798565	0.0881717	-0.0817578	0.00956462	0.0375037	-0.0793324	-0.0645552	-0.0262945	0.0937863	0.0524294	-0.0619351	-0.0362607
-0.097	-0.0127008	-0.0417949	-0.067916	-0.0271362	0.132022	-0.0131104	0.0105177	-0.013881	0.0188263	-0.0734658	0.0380912	-0.0146654	-0.0839005	0.0695315	0.0933587	-0.0526883	0.154479	0.113556	-0.191987	-0.0393517	-0.0265604	0.0873713	0.0448796	-0.103391	-0.00673389
-0.0969	0.0690214	0.0249445	-0.0261596	-0.016169	-0.0541131	0.0492317	-0.00490003	-0.0747819	-0.00728262	0.0183689	0.0328723	-0.045592	-0.110321	0.0993979	0.046681	-0.216973	-0.016723	0.0269706	-0.167832	-0.146493	-0.0674528	0.0718673	0.0241723	-0.0671176	0.0435227
-0.0968	0.0639127	-0.0411693	-0.00629132	-0.0257486	0.00163888	0.0272853	0.00023907	0.00248329	0.0366908	-0.0181912	0.00992623	-0.0352837	-0.110321	0.100508	0.0155694	-0.16248	0.104233	0.0714315	-0.12619	-0.0495923	-0.0674528	0.0834445	0.09148	-0.0360199	0.0503675
-0.0967	-0.0280194	-0.0154901	0.00398158	0.00367116	0.0281913	0.0132554	0.020797	-0.0293274	-0.0416724	-0.057795	-0.0453931	-0.086819	-0.0126721	0.0437216	0.0155694	-0.102683	0.00430677	0.0421828	-0.113873	-0.0137477	-0.0523719	0.144231	0.0345257	-0.0567523	0.117875
-0.0966	-0.00759425	-0.0257622	0.00329077	-0.0322703	0.0333367	-0.00216069	0.0611527	0.00763552	-0.0438286	0.0101278	0.0047108	0.00595541	-0.0537939	0.110835	0.0207542	-0.0997502	0.051633	0.0345804	-0.147012	-0.14173	-0.0262945	0.113215	0.095234	-0.0619351	-0.0674096
-0.0965	-0.0382311	-0.0360338	0.0553551	0.0909884	-0.0790387	0.0793538	0.0464978	-0.0344759	0.0314655	0.025806	0.0047108	-0.0558997	-0.084629	0.125203	0.0259393	-0.18113	0.098972	-0.0204201	-0.147012	-0.157082	-0.0523719	0.159742	0.0707672	-0.0500682	0.0520248
-0.0964	0.0432839	-0.0263957	0.00911825	-0.016169	-0.0370675	-0.0426058	0.020797	0.0488588	-0.00510724	0.0101278	0.00677993	-0.0352837	-0.0537939	0.105672	0.0897429	-0.256532	0.0463739	-0.0309497	-0.15033	-0.147202	-0.0825478	0.154572	0.0759452	-0.0345106	0.039984
-0.0963	-0.00759425	-0.067457	-0.0306241	-0.0329604	-0.0438272	0.0331156	-0.0203164	-0.0181241	0.0210154	0.0370444	0.00156193	-0.0301294	-0.0273363	0.0540451	0.0622388	-0.199062	-0.000950918	0.0345804	-0.120985	-0.0905485	-0.0723213	0.204977	0.0641809	-0.0500682	0.0364418
-0.0962	0.00808054	-0.00586145	-0.0158826	0.0300706	0.0642118	-0.0131104	0.0678319	-0.0293274	0.0031605	-0.0129688	-0.0578623	-0.0662067	-0.0427648	0.10162	0.145237	-0.18113	0.0148226	0.0398444	-0.10016	-0.131857	-0.0674528	0.221798	0.138093	-0.0759945	-0.0206841
-0.0961	-0.0227519	-8.08351e-05	0.0142551	-0.0682043	0.0333367	0.00229691	-0.0460074	0.0067164	-0.0855862	-0.0159995	0.0255735	0.032724	-0.0736175	0.131491	0.122896	-0.183385	0.0492113	0.0217044	0.00724227	-0.075191	-0.0623418	0.15585	0.0655894	-0.103391	0.0156666
-0.096	0.0181229	-0.0206263	0.0193921	0.0454866	-0.0335407	0.00743298	-0.0159055	-0.0181241	-0.0103313	0.0340399	0.0119981	-0.00435529	-0.0941829	0.177975	0.0534191	-0.219962	0.051633	-0.0362142	-0.0774073	-0.105529	-0.0467524	0.221798	0.095234	-0.155198	0.0260539
-0.0959	0.079026	-0.00521742	0.0707702	0.00880626	-0.0232535	-0.0387862	0.00611738	-0.0284269	-0.0699283	0.0937611	0.0276535	0.0781474	-0.114746	0.140688	0.0363098	-0.19086	-0.0114658	0.00590651	-0.105366	-0.0286954	-0.0367844	0.161023	0.117375	-0.0774823	0.039984
-0.0958	0.0637071	0.0191533	-0.0781846	-0.00589458	0.0187381	0.0228421	-0.00563305	-0.0910995	-0.0564176	0.0183689	0.0151418	-0.045592	-0.0794902	0.120042	0.0777981	-0.143846	-0.0587751	0.0135261	0.026821	-0.105905	-0.0163358	0.136524	0.0966586	-0.0448825	0.02441
-0.0957	0.0334534	-0.072589	0.0193921	-0.021306	-0.027584	-0.0189156	0.000975486	0.00763552	0.0344936	0.0601613	0.0725235	0.0410542	-0.150725	0.142953	0.119296	-0.0945217	-0.124342	-0.0204201	0.0456838	0.0216633	-0.000997825	0.235995	0.0604117	-0.0412032	0.0520248
-0.0956	0.0179406	0.0461553	-0.00115495	-0.0572606	0.0376355	-0.0227134	-0.00490003	-0.00964209	-0.0647087	0.0362589	0.0172164	0.0255931	-0.0383744	0.115999	0.0363098	-0.225187	-0.0955625	-0.102228	-0.0480867	0.0118601	-0.00638673	0.128722	0.069356	-0.0967328	0.0572195
-0.0955	0.0385639	-0.0617099	-0.0371064	0.0917425	-0.0489702	0.0125692	0.0105177	-0.0293274	-0.00728262	0.0362589	-0.0161494	-0.0352837	-0.0479073	0.172809	0.0793639	-0.141572	-0.100817	0.0164383	-0.0220444	-0.0137477	-0.0163358	0.118384	0.0345257	0.00392319	0.0919074
-0.0954	0.0588041	-0.0623249	0.0516484	-0.0315795	0.125978	-0.0124373	0.00977678	-0.0438799	-0.00423699	0.0467125	0.0224349	0.0204398	-0.006763	0.0746939	0.0674251	-0.16248	-0.0377503	0.0164383	-0.0200894	0.0481719	-0.0367844	0.123553	0.0797068	-0.011622	-0.0206841
-0.0953	0.023048	-0.0109952	0.0406515	-0.0418524	-0.0584586	-0.0381263	0.0464978	-0.0490306	-0.0103313	0.0706109	-0.0088736	-0.0352837	-0.104465	0.157314	0.046681	-0.154295	-0.0930703	0.0111723	0.0111828	0.0584234	-0.0416381	0.154572	0.0759452	0.0936137	0.0331449
-0.0952	0.0281555	-0.0013735	0.0193921	-0.0154696	0.0290336	0.0286729	-0.00490003	-0.00358259	-0.00728262	-0.101729	0.0798482	-0.0207818	-0.0581918	0.126327	0.0155694	-0.246084	-0.0510478	-0.0338369	-0.00445399	-0.136613	-0.00583428	0.15585	0.069356	-0.0671176	0.0383337
-0.0951	-0.0534017	0.00954085	-0.0627814	-0.0418524	0.0333367	0.0132554	-0.0350135	-0.0756586	0.000981921	0.0235924	-0.000504482	0.011111	-0.156556	0.146984	0.0103846	-0.256532	-0.0612516	-0.0735308	0.0196314	0.00673823	-0.0319355	0.137792	0.0552342	-0.0723001	0.0312478
-0.095	0.0487852	-0.0206263	-0.0210212	-0.067532	0.0119229	-0.0695922	-0.0151778	-0.0808057	0.00011697	-0.0473471	-0.0109346	0.0420477	-0.161693	0.203805	0.0414953	-0.212499	-0.127088	0.00299992	0.00921152	-0.023572	-0.143894	0.139062	0.0641809	-0.0515694	-0.0362607
-0.0949	0.00244491	-0.0263957	0.0142551	-0.0322703	-0.0224377	-0.0329888	-0.0203164	-0.0696319	-0.0229461	0.0131456	0.0725235	-0.00532484	-0.0633338	0.0850193	-0.0192058	-0.225187	-0.132342	-0.0285749	0.00400182	-0.00862645	0.106406	0.159742	0.0538311	-0.0308364	0.00883736
-0.0948	0.0179406	-0.0154901	-0.0415739	-0.036716	-0.0121447	-0.0175754	-0.0254549	-0.0850813	0.0523676	0.00792238	-0.0193085	-0.072295	-0.135307	0.181987	-0.0295783	-0.237861	-0.0875421	0.0585716	0.0476741	0.0169821	-0.0467524	0.140332	0.105586	-0.0360199	0.0260539
-0.0947	-0.00231572	-0.0270286	-0.0158826	-0.021306	0.0230462	-0.0798596	0.0413573	-0.0499206	-0.0198928	-0.0234135	0.0119981	-0.0104773	-0.156556	0.146984	0.0363098	-0.243082	-0.142849	-0.0104237	0.00400182	-0.00862645	0.0200342	0.0770351	0.0669994	-0.0759945	-0.0342955
-0.0946	0.0027937	-0.0109952	-0.0415739	-0.00589458	-0.0798253	-0.0137827	0.0464978	-0.0490306	0.0397163	-0.0047212	0.0933942	-0.0404379	-0.109605	0.233625	0.024402	-0.227417	-0.0717683	0.0345804	0.0352624	0.0169821	-0.0367844	0.128722	0.0811233	-0.0552538	-0.0274934
-0.0945	0.0487852	0.0512934	0.00398158	-4.97913e-05	0.0324926	-0.0484009	-0.0305933	-0.0293274	-0.0490489	-0.0234135	0.0443498	-0.0352837	-0.146283	0.14182	0.103733	-0.261756	-0.0980572	-0.0285749	-0.0135848	0.0327957	0.0146284	0.17137	0.0811233	-0.124116	0.0260539
-0.0944	0.0383711	-0.0617099	0.0509324	-0.0110319	0.00844323	-0.0329888	0.0259368	-0.0850813	0.0031605	-0.0234135	0.0537489	0.0224064	-0.141146	0.157314	0.0378541	-0.196815	-0.119086	0.0398444	0.040473	0.0374717	-0.000997825	0.0977082	0.107016	-0.0723001	0.0711362
-0.0943	0.0332632	-0.0161289	-0.0165636	0.0609039	-0.027584	0.0286729	-0.0819683	-0.104817	0.0262404	-0.0995806	0.0673062	-0.0352837	-0.0589335	0.127452	0.046681	-0.193836	-0.0377503	0.0743741	-0.0116264	-0.0295253	0.0657956	0.061532	0.0538311	-0.150018	0.0140281
-0.0942	0.0434791	-0.000727498	-0.0114275	-0.0617207	-0.0129657	-0.0329888	-0.00490003	-0.0490306	0.112851	-0.0338576	-0.00365591	-0.045592	-0.114746	0.131491	0.0622388	-0.123606	-0.0903076	0.0585716	0.0300519	-0.00350504	-0.0370448	0.0822032	0.101837	-0.0878464	0.00364679
-0.0941	0.0436745	0.132808	-0.00629132	-0.00075715	-0.0283972	-0.0336513	-0.010039	-0.0490306	-0.00510724	-0.0891352	0.0412221	-0.000172225	-0.0787591	0.059207	0.0741746	-0.102046	-0.0825656	-0.0524976	0.0352624	-0.0495923	0.0453269	0.154572	0.153633	-0.103391	-0.011924
-0.094	0.013013	-0.0719793	-0.0210212	-4.97913e-05	0.00761159	-0.0497094	-0.000496592	-0.0662449	0.0397163	0.0414856	0.0255735	0.0420477	-0.146283	0.136655	0.0482306	-0.225187	-0.0535192	-0.0945615	0.00724227	0.0114243	0.019455	0.0305298	0.09148	-0.133019	-0.011924
-0.0939	0.0536956	-0.0103539	0.0193921	-0.134281	0.02735	-0.0182458	0.00537832	-0.0953801	-0.0490489	-0.0107744	-0.021364	0.0265786	-0.141146	0.146984	0.0414953	-0.120663	-0.0640309	0.0187895	-0.0168354	-0.075191	-0.00611065	0.0265752	0.0745313	-0.0448825	-0.0450364
-0.0938	-0.00742499	0.0146753	0.00398158	-0.036716	0.00246702	0.00229691	0.0156573	-0.0387291	0.0397163	-0.00554906	0.0255735	-0.0404379	-0.108889	0.100508	0.0726115	-0.12589	-0.0352868	-0.00226295	-0.0135848	0.0989548	0.0657956	0.114472	0.0279592	-0.118935	-0.0658126
-0.0937	0.0590072	-0.0520602	0.00981241	0.056501	0.0230462	-0.0535379	0.0303253	-0.0172173	0.0188263	0.025806	0.0328723	-0.0516916	-0.145586	0.0850193	0.0570527	-0.0445544	-0.0247786	-0.0204201	0.0769517	-0.0239898	0.00922827	0.0408633	0.0759452	-0.0893273	-0.0274934
-0.0936	0.0538962	-0.0469276	-0.0371064	0.066785	-0.0378762	0.0338124	0.00611738	-0.0962462	0.029271	-0.0390793	0.0203576	0.0420477	-0.150725	0.104559	0.0917865	-0.204287	-0.0720603	-0.0338369	-0.0272532	0.0421429	-0.0112233	0.0150308	0.0241723	-0.155198	0.02441
-0.0935	0.0181229	0.0865728	-0.0312979	-0.00518986	-0.0901091	0.0382526	-0.0247317	-0.0129725	-0.0834517	-0.0047212	0.0485295	-0.0301294	-0.0993239	0.0426403	0.108921	-0.0922207	0.00674952	-0.0601441	-0.0272532	0.0221043	0.0143415	0.0770351	0.0138196	-0.0604392	0.02441
-0.0934	0.0283431	0.0300794	0.0245292	0.0197941	-0.038684	-0.0586748	0.0259368	-0.0387291	-0.0699283	0.0392639	0.0203576	-0.0146654	-0.202779	0.0581178	0.0777981	-0.0765262	-0.0745421	0.00826295	0.0561058	0.078458	0.0143415	0.0472528	0.0279592	-0.0915485	0.0815215
-0.0933	0.0281555	0.00954085	0.0245292	-0.00075715	-0.0327302	-0.0124373	0.0560145	0.0179404	0.00011697	0.00269934	0.0360057	-0.039486	-0.171282	0.0374814	0.129672	-0.0474584	-0.103315	0.0269706	0.0352624	0.151222	-0.0160647	-0.0211283	0.0227853	-0.0759945	-0.010299
-0.0932	0.0692298	-0.0212624	0.0303712	0.035935	-0.0438272	-0.084357	0.0567792	0.022166	0.0449392	-0.0190332	0.00156193	-0.0404379	-0.114746	0.0333987	0.146838	-0.0369982	0.0965738	0.0503728	-0.00966595	0.037921	0.00951248	-0.0107979	0.0538311	-0.113754	0.053901
-0.0931	0.120352	-0.0212624	0.0457919	-0.0103298	-0.0121447	-0.0432637	0.0413573	-0.00266879	0.0732722	-0.00774626	0.00156193	-0.0568427	-0.114033	0.0282374	0.162413	-0.0288715	0.120016	0.103024	0.0456838	0.0161058	-0.0314092	-0.0521158	0.0825413	-0.0811793	-0.0394821
-0.093	-0.0125341	0.0249445	-0.0312979	0.0300706	-0.038684	-0.0182458	0.083264	-0.0438799	0.0397163	-0.0495225	-0.0370071	-0.0507459	-0.114746	0.0964542	0.154011	0.0362408	0.151586	0.0714315	-0.0448207	0.0979946	-0.0166067	0.000731696	-0.0158678	-0.101917	0.0260539
-0.0929	0.0281555	0.0044066	-0.0518494	-0.016169	-0.0129657	-0.0439209	0.0662912	-0.0593316	0.0240486	0.025806	-0.0161494	-0.0962015	-0.0897676	0.0168475	0.124484	-0.0184155	0.0123826	0.0111723	0.0456838	0.103596	0.0347961	-0.00960465	-0.0134279	-0.155198	-0.00510616
-0.0928	0.0281555	0.0153298	0.0399415	-0.016169	0.00761159	-0.00283901	0.036217	0.0118661	-0.00510724	-0.0368985	-0.000504482	-0.0301294	-0.114746	0.0106252	0.120884	-0.0399	0.0463739	0.0293166	0.0697382	-0.00350504	-0.000718844	-0.0561106	-0.0548051	-0.0396966	0.00364679
-0.0927	-0.0127008	-0.0263957	-0.0723984	-0.00518986	-0.130478	-0.0329888	0.113338	-0.00782071	-0.0229461	0.0340399	0.0047108	-0.0971242	-0.150031	0.110835	0.110503	0.0229053	0.0674113	0.0743741	0.040473	0.0579636	0.00922827	-0.0159631	0.0124379	-0.134477	0.00883736
-0.0926	-0.0586526	0.0667086	-0.0158826	0.0763225	-0.0172913	-0.0182458	0.0200508	-0.00782071	0.0471419	-0.0159995	-0.0370071	-0.0516916	-0.0581918	0.0426403	0.0829848	-0.0265374	0.0937115	0.129356	0.0424606	0.0989548	0.0296823	0.0162374	0.0227853	-0.127836	0.0140281
-0.0925	0.0232329	0.0198098	-0.000466069	-0.036716	-0.0592559	-0.0586748	0.0729758	-0.00358259	-0.0155552	0.004902	0.0328723	-0.0301294	-0.150725	0.0333987	0.0985459	-0.00795892	0.114754	0.118823	0.0300519	0.0989548	-0.118555	0.0265752	0.00864348	-0.139658	0.039984
-0.0924	0.0743414	0.020467	-0.0319709	0.035935	-0.00185104	-0.0740846	0.0611527	0.0540124	0.0501622	0.0131456	-0.0787151	-0.0765131	-0.084629	0.0540451	0.115693	-0.0945217	-0.0324938	0.0556373	0.0633155	0.108719	0.014055	-0.0676075	0.0241723	-0.148568	-0.0135474
-0.0923	0.0228632	0.0249445	0.0553551	-0.00589458	-0.0541131	-0.0329888	0.087627	0.0498001	0.000981921	0.0676214	0.0047108	-0.065268	-0.119886	0.00137367	0.100122	-0.0346671	0.038688	0.0269706	0.121835	-0.0188688	0.0447221	0.0317444	0.0707672	-0.0412032	-0.00510616
-0.0922	0.0739195	-0.0263957	-0.0672614	-0.00075715	0.00761159	-0.0580248	0.0575447	0.0488588	0.0658323	0.0101278	-0.0109346	-0.0146654	-0.0684757	0.0116894	0.157221	-0.0369982	-0.0114658	0.08491	0.00400182	0.0584234	0.0603678	-0.0211283	0.10041	-0.0774823	-0.0466443
-0.0921	0.0743414	0.0044066	0.00467309	-0.0103298	-0.043022	-0.00216069	0.0927688	-0.00782071	0.0366908	-0.0107744	-0.0297428	-0.07136	-0.0471595	-0.075975	0.134861	-0.0602358	0.0807849	-0.00226295	0.00597038	-0.0495923	0.0453269	-0.0354428	0.00864348	-0.0530691	-0.0258764
-0.092	-0.0230746	-0.0257622	-0.0723984	0.0513593	-0.038684	-0.0285163	0.103842	0.0685232	-0.0155552	0.0183689	0.0047108	-0.0249749	-0.146283	-0.0130468	0.115693	0.00484889	0.038688	0.00826295	0.0196314	-0.0806989	-0.0367844	-0.0199404	0.0552342	-0.175916	-0.0482504
-0.0919	0.0485873	-0.0154901	-0.0268353	0.0352091	-0.0292094	-0.0541898	0.149339	0.017016	-0.0468953	-0.00554906	-0.081905	-0.086819	-0.0126721	0.0127547	0.0845533	0.0543164	0.0913106	0.0398444	-0.00641713	-0.0700716	-0.0112233	-0.0354428	0.00864348	-0.107101	-0.0570273
-0.0918	0.0128333	-8.08351e-05	-0.0216995	0.0307938	0.00246702	-0.0131104	0.021544	0.0179404	0.0449392	0.0362589	0.0047108	-0.128036	-0.0221932	-0.00272669	0.103733	0.0909698	-0.0219801	-0.0285749	0.0228642	0.00161652	-0.0112233	-0.123264	-0.0845008	-0.0463864	8.67975e-05
-0.0917	0.00772618	0.0146753	-0.0268353	-0.016169	-0.0533132	-0.0541898	0.0979108	0.00248329	0.0240486	-0.00252354	-0.0526487	-0.112581	-0.0324793	-0.0739338	0.115693	0.088573	0.0334266	-0.025685	-0.110573	-0.055114	0.0450244	0.0472528	0.0590059	-0.0967328	-0.0154916
-0.0916	0.079026	0.0557559	-0.0158826	0.0513593	-0.0172913	-0.0477456	0.113338	-0.0799317	0.00534134	0.025806	-0.0140911	-0.0198202	-0.0523045	0.00243362	0.114108	0.0909698	0.041115	0.00826295	0.00597038	-0.064952	-0.0109496	-0.076776	-0.00308203	-0.134477	-0.0518358
-0.0915	-0.0331253	0.0506203	-0.000466069	0.0102308	-0.0849673	-0.0233812	0.0662912	-0.033578	-0.0490489	0.025806	-0.0088736	-0.102277	-0.0839005	-0.05948	0.119296	0.0205441	-0.0430068	0.0556373	-0.0461453	-0.064952	-0.0163358	0.0460302	-0.0186006	-0.0982099	-0.0793814
-0.0914	0.00296836	0.0101928	0.00467309	-0.0154696	-0.0129657	-0.0644582	0.134714	-0.0181241	0.0471419	0.00792238	-0.0140911	-0.0671444	0.0189571	-0.055352	0.103733	0.0624049	0.00956462	0.0293166	0.00400182	-0.0397613	-0.0367844	-0.0882609	-0.0106898	-0.0915485	-0.0845694
-0.0913	0.0383711	-0.0161289	-0.00115495	-0.0110319	-0.0695409	-0.0336513	0.087627	0.0067164	-0.00206113	0.0340399	-0.0057196	-0.0558997	0.0241016	-0.0336853	0.16957	0.0752603	0.00712202	0.00826295	0.040473	-0.0598322	-0.0418962	-0.0779345	0.0721799	-0.113754	-0.110507
-0.0912	-0.0382311	-0.0520602	-0.0730504	0.0146561	0.0702216	-0.0747259	0.108195	-0.0241788	-0.0364492	0.025806	-0.0349597	-0.0156296	-0.00753114	-0.0285259	0.0881717	0.0176707	-0.016723	0.0398444	-0.0272532	-0.0547123	0.019455	-0.000466867	0.069356	-0.129297	-0.069005
-0.0911	0.0690214	-0.0571926	-0.036436	-0.00589458	-0.0224377	-0.0278512	0.0406005	-0.0129725	-0.00728262	0.0676214	-0.0370071	-0.0816661	-0.026578	-0.0336853	0.0829848	0.0438454	-0.027237	0.0503728	0.0248416	-0.0700716	-0.0416381	-0.0819419	0.0331332	-0.15375	-0.0570273
-0.091	0.0743414	0.020467	0.0149519	-0.00075715	0.0547749	-0.00283901	-0.00930785	-0.105678	0.029271	0.0362589	0.0255735	-0.0352837	-0.00161929	-0.0336853	0.108921	0.00720188	-0.0507343	0.0766966	-0.0532947	-0.151612	-0.0569804	-0.134722	0.0279592	-0.0152849	-0.0985531
-0.0909	0.0383711	0.0300794	-0.00629132	-0.046305	0.0127563	-0.00216069	0.0567792	-0.0756586	-0.0416724	0.065386	-0.0401765	-0.0732291	0.00352458	-0.0852708	0.0378541	-0.00795892	-0.0745421	0.0053566	-0.0500261	-0.0598322	-0.0211797	-0.0830978	0.105586	-0.0789686	-0.0949448
-0.0908	0.00261922	-0.0154901	-0.0210212	-4.97913e-05	-0.00267739	-0.0484009	0.0935528	0.0179404	-0.00510724	0.075836	0.0433103	-0.0825958	0.0755547	0.059207	0.0949326	0.0833391	0.0439496	0.0345804	-0.00641713	-0.111023	-0.0163358	-0.0974389	0.0604117	-0.0826644	-0.0274934
-0.0907	0.0639127	0.0711637	0.0245292	0.0550289	-0.0121447	-0.0182458	0.020797	-0.0739043	0.0658323	0.125134	0.0182824	-0.0919716	0.00789253	-0.080113	0.0793639	0.0153122	-0.0377503	0.0187895	-0.00317156	-0.0602313	0.0705975	-0.0676075	0.0848824	-0.108573	-0.145258
-0.0906	0.00244491	0.0352144	-0.0627814	0.0403478	0.00246702	-0.167108	0.0413573	-0.0344759	0.0897272	0.0205798	0.0276535	-0.0507459	0.0086686	-0.0697968	0.0518668	0.00720188	-0.027237	-0.025685	0.0561058	-0.0188688	-0.00611065	-0.076776	0.157357	-0.103391	-0.186763
-0.0905	0.0332632	-0.0103539	0.0156494	-0.00589458	-0.00185104	0.048527	0.047258	-0.0593316	-0.0333877	0.0153537	-0.068289	-0.045592	0.00352458	-0.0440036	0.0103846	-0.0346671	0.00956462	-0.00462461	-0.0428786	-0.136253	-0.000718844	-0.0262932	0.141824	-0.129297	-0.110507
-0.0904	0.0228632	-8.08351e-05	-0.0216995	-0.0514437	0.0230462	-0.0798596	0.0421149	-0.0447725	0.00011697	0.0362589	0.0328723	-0.0619936	-0.0376221	-0.0119938	0.0378541	0.0652548	0.038688	-0.0314619	0.032034	0.00630511	0.0606782	-0.0417872	0.0604117	-0.0375276	-0.0949448
-0.0903	0.0179406	0.0512934	-0.0216995	0.0146561	0.0230462	-0.0285163	0.0567792	-0.01903	0.0083823	0.0153537	-0.0578623	-0.117733	0.0284595	-0.0182067	0.0726115	-0.00850016	-0.100817	0.0316602	0.0144214	-0.116511	0.00411515	-0.0945733	0.0773605	0.0246523	-0.0985531
-0.0902	0.0945675	0.0198098	-0.0261596	-0.00146378	0.0745047	-0.0381263	0.0413573	0.0179404	-0.0490489	-0.00252354	-0.0662579	-0.102277	0.0138128	-0.019256	0.07105	-0.029434	0.00186156	0.00299992	0.00203528	-0.0495923	0.014055	-0.0417872	0.118811	-0.0345106	-0.069005
-0.0901	0.00754927	0.0101928	-0.00560508	-0.0110319	0.0650726	-0.0689481	0.0714297	-0.0799317	0.0031605	0.00792238	0.00785651	-0.102277	0.0541717	-0.0130468	0.0259393	-0.0399	-0.0482631	0.00826295	-0.0689178	0.0225457	-0.00127652	-0.154249	0.0863016	-0.0582493	-0.108933
-0.09	0.0483895	0.0557559	-0.0312979	0.0153713	0.0590655	-0.0131104	0.0413573	-0.00873187	0.0166396	-0.0159995	0.0047108	-0.0765131	0.0351811	0.0488832	0.0658663	-0.0369982	0.0253391	-0.0414786	0.106204	-0.0495923	-0.0467524	-0.0429632	0.101837	-0.113754	-0.164466
-0.0899	-0.00742499	0.0352144	0.00911825	-0.0154696	0.0393297	-0.0792208	0.0773438	-0.0284269	-0.0207789	0.0205798	-0.0057196	-0.118644	-0.00161929	0.03856	0.0155694	0.0438454	-0.0457943	-0.0180506	0.0248416	0.0528404	-0.0467524	-0.0882609	0.0900581	-0.0878464	-0.0897572
-0.0898	0.0285308	0.0461553	-0.0158826	0.0102308	0.0230462	-0.00283901	0.0884083	0.022166	0.00534134	-0.0129688	0.00677993	-0.0558997	0.0189571	0.0127547	0.046681	0.00484889	0.0492113	-0.0390986	-0.00641713	-0.0956673	-0.0572306	-0.045777	-0.0379348	-0.0930282	-0.120881
-0.0897	0.0179406	0.0044066	-0.0473768	0.00880626	0.101119	-0.0233812	0.0979108	0.0324666	0.0031605	0.00792238	-0.0317929	-0.086819	-0.084629	0.0953452	0.0482306	0.0257762	0.0176434	0.0375037	-0.0916641	-0.0905485	-0.000997825	0.061532	0.107016	-0.0930282	-0.13488
-0.0896	0.0586011	0.0044066	-0.0210212	-0.0110319	0.0281913	-0.00216069	0.0986974	-0.013881	0.0083823	0.0489393	0.0328723	-0.0774455	-0.0486542	0.0787566	0.0207542	0.046706	-0.00620845	-0.110333	0.108225	-0.0393517	-0.0881297	-0.0302755	0.0176115	-0.0967328	-0.0726006
-0.0895	-0.00248759	0.00375797	-0.0203422	-0.0257486	0.0384821	-0.0490554	0.0149137	0.00248329	-0.0386083	-0.059965	-0.0526487	-0.0980459	-0.0368691	0.0529585	0.0570527	0.0438454	0.0200808	-0.0969677	0.00921152	-0.023572	-0.000997825	-0.0199404	0.0797068	-0.0656244	-0.0949448
-0.0894	-0.0280194	-0.0109952	-0.0261596	-0.0418524	0.0187381	-0.0484009	0.179375	-0.00266879	-0.0386083	-0.0368985	-0.0088736	-0.0835246	-0.0633338	0.121163	0.0363098	0.0310084	0.0148226	0.010617	0.0372472	-0.177548	-0.0418962	-0.0676075	0.0966586	-0.0204689	-0.0881725
-0.0893	-0.0331253	0.0454849	0.00911825	0.00509043	0.0796514	-0.0586748	0.0722024	0.0591662	0.0994065	-0.0338576	-0.090316	-0.107429	-0.0736175	0.0942373	0.0274782	-0.0265374	-0.0324938	-0.0233129	-0.0916641	-0.0495923	-0.0776744	-0.0159631	0.0448796	-0.00491657	-0.122448
-0.0892	-0.0382311	0.0512934	0.0252313	-0.021306	0.0376355	-0.0227134	0.144195	0.0900919	-0.0333877	0.0183689	0.0620891	-0.0662067	-0.0993239	0.100508	-0.00364587	0.0257762	-0.0612516	-0.0390986	-0.107276	-0.0956673	-0.0572306	0.0305298	0.0825413	-0.118935	-0.0654131
-0.0891	0.0179406	0.0300794	0.00911825	-0.00075715	0.00678079	-0.0227134	0.0927688	0.0900919	0.0449392	-0.0839122	0.0119981	-0.128036	-0.0581918	0.10162	-0.0243922	-0.000382545	-0.027237	-0.0654051	-0.00837824	-0.0956673	0.0191658	-0.00682711	-0.00551159	-0.0360199	-0.0741933
-0.089	0.0179406	0.020467	0.0200915	0.0300706	-0.00699794	-0.0278512	0.0979108	0.0530694	0.0322987	-0.0107744	-0.00778117	-0.107429	-0.0530496	0.0426403	-0.0377761	0.0490809	0.0229043	-0.0496217	-0.0324618	0.00161652	-0.0418962	0.0460302	0.0552342	-0.0708096	-0.124502
-0.0889	-0.0484421	0.0300794	0.00467309	0.0513593	0.132022	-0.0689481	0.128766	0.017016	0.0083823	-0.0682424	0.0380912	-0.138339	-0.0229534	0.03856	0.0414953	0.0938071	0.0225157	-0.0362142	0.0352624	-0.0547123	0.0296823	0.00469886	0.0189959	-0.0945064	-0.0430614
-0.0888	0.0436745	-0.0360338	-0.0261596	-0.00518986	0.0179012	0.0338124	0.0524012	0.00156683	0.0210154	-0.059965	-0.0088736	-0.175276	-0.0941829	0.0643692	0.050316	-0.0393269	0.0674113	-0.0362142	-0.10016	-0.0444721	-0.0112233	-0.0624437	0.0397026	-0.104864	-0.0949448
-0.0887	-0.00248759	0.0044066	0.0656317	-0.0983425	0.0187381	-0.0432637	0.114132	-0.00873187	0.0449392	-0.0390793	0.0255735	-0.113495	-0.0581918	0.0323227	0.0829848	-0.107272	-0.0139189	-0.0654051	-0.0344093	-0.00862645	0.0399102	-0.0481249	-0.0379348	-0.0967328	-0.0985531
-0.0886	0.0232329	0.0198098	0.0869203	-0.016169	0.0281913	0.038952	0.0884083	-0.013881	0.0628196	0.0131456	0.0589685	-0.122885	-0.0383744	0.0437216	-0.0347644	-0.0108449	-0.00865887	-0.0524976	-0.0793324	-0.126377	-0.0114968	0.0408633	0.061819	-0.0774823	-0.119312
-0.0885	0.0027937	0.0101928	0.107488	0.0352091	0.0135906	-0.0484009	0.087627	0.0127879	-0.0198928	-0.0525711	0.0130694	-0.086819	0.0086686	0.0333987	0.0518668	0.00484889	0.0253391	-0.173037	0.0873756	-0.105529	-0.0521193	0.0110687	0.0241723	-0.0567523	-0.0881725
-0.0884	-0.063617	0.0564316	0.0612139	-0.0257486	0.0847982	0.0235336	0.113338	0.0488588	0.0262404	-0.0212245	-0.0317929	-0.138339	-0.0479073	0.0632773	-0.0207205	0.00720188	0.0540523	-0.0730616	-0.0480867	-0.0133246	-0.0163358	0.0253633	-0.0948471	-0.0619351	-0.140069
-0.0883	-0.00231572	0.0410173	0.0450792	0.0146561	0.0393297	-0.0336513	0.122824	0.0118661	-0.0260025	0.0235924	-0.0193085	-0.184694	-0.0574493	0.0488832	0.0207542	0.0647881	0.0750799	-0.104639	-0.0480867	-0.228704	-0.108336	0.00469886	-0.0172349	-0.0515694	-0.0534393
-0.0882	-0.0176431	0.0718473	0.0502171	0.0410763	0.0436278	-0.0336513	0.181032	0.0067164	0.0419162	-0.057795	0.0464386	-0.00532484	-0.0787591	0.0437216	0.0207542	0.0338738	0.120016	-0.154818	0.00921152	-0.105905	-0.0265604	0.0408633	-0.0638063	-0.0478888	-0.0985531
-0.0881	-0.0125341	0.0512934	0.0149519	-0.067532	0.0341816	-0.0285163	0.124423	-0.00873187	0.0188263	-0.0390793	-0.0735021	-0.189844	-0.0324793	-0.00272669	0.0222904	-0.0108449	0.109493	-0.123266	-0.00641713	-0.0653484	-0.0163358	0.0305298	-0.0482839	-0.0671176	-0.120881
-0.088	0.0588041	0.0249445	0.0663549	0.0660433	0.0135906	0.0183944	0.0318291	0.0394881	0.0344936	0.0101278	0.0328723	-0.205292	-0.0640729	0.0333987	0.0103846	0.0362408	0.138684	-0.00226295	0.0248416	-0.111396	-0.00127652	0.0770351	-0.0469329	-0.0723001	-0.0622185
-0.0879	0.0179406	-0.0206263	0.097204	-0.030888	0.0290336	0.0286729	0.11848	0.0488588	0.0419162	0.062394	0.0568721	-0.200143	-0.00161929	-0.00378398	1.56454e-05	0.11998	0.154479	-0.00752566	-0.0272532	-0.00820076	-0.00611065	0.0317444	-0.0599766	-0.00857808	-0.0362607
-0.0878	0.0334534	0.0307419	0.0612139	0.0770695	0.0333367	-0.0329888	0.0662912	0.0324666	-0.0438286	0.00269934	0.0673062	-0.123793	-0.0273363	-0.0336853	-0.0103527	0.11998	0.225271	0.00590651	-0.141807	0.0174209	-0.0112233	0.0110687	-0.147868	-0.0619351	-0.0674096
-0.0877	0.0590072	-0.0257622	0.00398158	0.0352091	0.0950924	-0.0175754	0.083264	0.022166	0.0314655	0.004902	-0.0453931	-0.149536	-0.01705	0.0230764	-0.036271	0.122393	0.0831909	-0.0520069	-0.0480867	-0.105905	0.0143415	0.0977082	-0.0172349	-0.0982099	-0.100132
-0.0876	0.0027937	-0.0514399	0.0502171	0.00438043	-0.00782164	-0.0541898	0.0619201	0.0385521	-0.0573408	-0.044301	0.0516553	-0.158943	0.0284595	0.0127547	-0.0207205	0.106681	0.0779309	-0.0601441	-0.115779	-0.131857	0.0143415	0.0499733	-0.0572867	-0.110043	-0.112079
-0.0875	0.0843486	0.0608917	-0.00560508	0.0660433	0.0908192	-0.0586748	0.113338	-0.0387291	0.0240486	0.00269934	0.0537489	-0.0774455	-0.0581918	-0.019256	-0.00883268	0.0153122	0.1071	-0.00752566	-0.120985	-0.111023	0.0293879	0.161023	0.0189959	-0.0723001	-0.058628
-0.0874	0.0330733	0.0300794	-0.0312979	0.0462177	0.0401781	-0.0329888	0.0464978	-0.0181241	0.0710559	0.0101278	0.0360057	-0.0352837	-0.0280939	0.0220058	1.56454e-05	0.00720188	0.122892	-0.0204201	-0.152217	0.063087	0.0753947	0.128722	-0.162083	-0.0448825	-0.0933629
-0.0873	0.0590072	0.0256044	0.0348039	0.035935	-0.00699794	-0.0484009	0.087627	-0.0232756	0.0188263	-0.00554906	0.0516553	-0.0765131	-0.0479073	0.0271642	1.56454e-05	0.0543164	0.0855946	-0.00988994	-0.00445399	-0.0499966	0.0910587	0.0743405	-0.129746	-0.0448825	-0.0274934
-0.0872	-0.0229133	-0.0109952	-0.0114275	0.00509043	0.0119229	-0.0329888	0.139052	0.0118661	0.0471419	-0.0368985	0.0433103	-0.159833	-0.0479073	0.00759408	-0.0192058	0.0833391	0.138178	0.00299992	-0.0721973	-0.00862645	0.0603678	0.0627626	-0.0806609	-0.0641297	-0.082982
-0.0871	-0.0331253	-0.0212624	-0.0216995	0.0102308	0.0179012	-0.0336513	0.0413573	-0.00873187	-0.0155552	-0.057795	0.0119981	-0.134091	-0.0471595	-0.0646384	0.032666	0.101444	0.146324	-0.0630145	-0.0689178	-0.055114	0.0344992	0.0575925	-0.0779925	-0.0604392	-0.0378722
-0.087	0.00772618	0.0300794	0.0450792	0.0197941	-0.013786	-0.0535379	0.083264	0.0437054	-0.0730078	-0.0965088	-0.0193085	-0.112581	-0.0537939	-0.00788684	0.0622388	0.0600243	0.149214	0.0269706	0.032034	0.026783	0.0705975	0.0408633	-0.0365785	-0.0774823	0.00883736
-0.0869	0.0434791	0.0044066	0.00981241	0.056501	0.00329602	-0.0175754	0.0722024	0.0437054	0.0710559	-0.0547438	0.00992623	-0.128942	-0.0119066	0.0179155	0.0726115	0.0962066	0.141062	-0.0127882	-0.0272532	-0.0291106	0.0399102	0.0150308	-0.0779925	-0.0759945	-0.0622185
-0.0868	0.0739195	0.020467	0.00467309	0.0352091	0.00246702	0.00297787	0.0773438	0.0530694	-0.0125039	-0.0129688	-0.0161494	-0.121975	-0.0633338	-0.0182067	0.0414953	-0.0526883	0.141062	-0.00226295	-0.0272532	0.0221043	0.0501387	0.154572	-0.0482839	-0.113754	-0.0223038
-0.0867	0.0994533	-0.072589	0.0200915	-0.00589458	-0.0129657	-0.0432637	0.108987	-0.00266879	0.0628196	0.0392639	0.0433103	-0.122885	-0.0479073	-0.0904285	-0.00516862	0.0281401	0.0463739	-0.0175244	0.0163954	0.00673823	0.0296823	0.0265752	-0.0289455	-0.0448825	-0.0466443
-0.0866	0.0383711	-0.0206263	0.00398158	-0.00589458	-0.0232535	-0.0329888	0.125224	0.0324666	0.0606088	-0.0181912	0.0568721	-0.087746	-0.0545375	-0.0233664	0.0311245	0.046706	0.0382833	-0.00462461	0.0821636	0.154824	-0.0112233	0.0718673	-0.103871	-0.144838	-0.0430614
-0.0865	-0.0535474	0.00954085	0.0560731	0.0352091	0.00246702	0.0177056	0.108987	0.0437054	-0.00728262	-0.0368985	0.0255735	-0.169244	-0.0581918	-0.100744	0.00520007	0.0100805	0.0358562	-0.0338369	0.0216081	0.0114243	-0.000997825	0.0551379	-0.110365	-0.0789686	-0.049855
-0.0864	-0.00231572	0.0153298	0.0457919	0.00951817	0.0899452	-0.0124373	0.0824853	-0.0850813	0.0680458	0.0676214	-0.000504482	-0.113495	-0.0376221	-0.0450396	0.0103846	-0.057918	0.0253391	0.0819618	0.0581015	0.0933527	0.0242768	0.0344805	-0.0689802	-0.124116	-0.011924
-0.0863	-0.0382311	0.0101928	0.0252313	0.0410763	0.0753708	-0.0740846	0.0773438	0.00156683	0.102401	-0.057795	0.0203576	-0.0816661	-0.0581918	-0.0450396	0.0451329	-0.0974519	0.0358562	0.118823	0.0508947	-0.0137477	-0.0163358	0.0265752	-0.162083	-0.0723001	-0.0414525
-0.0862	0.0383711	-0.00521742	-0.0165636	-4.97913e-05	-0.0695409	-0.084357	0.159626	0.0179404	0.0784988	-0.0368985	-0.00365591	-0.158943	-0.0523045	-0.024413	0.0222904	-0.0892931	0.143949	0.00064087	0.0853657	0.0174209	-0.0569804	0.0511973	-0.0327601	-0.0774823	0.0364418
-0.0861	0.0385639	0.0660276	0.0200915	0.0102308	0.0693582	-0.0381263	0.119277	0.0212399	-0.0730078	-0.0181912	0.0119981	-0.087746	-0.0221932	-0.10175	0.0119155	-0.057918	0.0148226	0.024053	0.0111828	0.0938304	-0.0316725	-0.00563245	-0.0210457	-0.129297	-0.0550412
-0.086	-0.0176431	-0.0680688	0.0149519	0.0146561	0.0539195	-0.0182458	0.0935528	0.0984689	0.136001	-0.0107744	0.0119981	-0.0928961	-0.01705	-0.00272669	-0.0140193	-0.0236436	0.0889074	0.0895421	0.0633155	0.0221043	0.0399102	-0.0211283	-0.0521099	-0.0826644	-0.00835995
-0.0859	0.0639127	0.0769861	-0.0107439	0.0352091	0.00329602	-0.0593241	0.149339	-0.0232756	-0.0260025	-0.0547438	0.0464386	-0.117733	-0.0589335	-0.0233664	-0.0259042	-0.0160759	-0.00620845	0.0872272	-0.00317156	0.0523837	-0.0217165	0.0293165	-0.0728163	-0.103391	0.0347925
-0.0858	0.0179406	-0.0206263	-0.0210212	-4.97913e-05	0.0333367	0.059512	0.133909	0.017016	0.0471419	-0.101729	-0.0494748	-0.128036	-0.0633338	-0.0656638	0.0155694	0.0310084	0.0597352	0.137599	0.0633155	-0.0499966	0.00411515	-0.000466867	-0.134921	-0.0826644	0.0156666
-0.0857	0.00754927	0.0050559	0.0200915	0.0102308	-0.00185104	-0.0432637	0.0979108	0.0324666	-0.0207789	-0.0473471	-0.0109346	-0.0610532	-0.0677386	-0.100744	0.046681	-0.0945217	0.0884511	0.12179	0.0665285	0.00204746	0.0146284	0.00986475	-0.0793274	-0.0915485	-0.0154916
-0.0856	0.023048	0.0653474	0.0348039	0.0557646	0.0333367	-0.0381263	0.0575447	0.0263874	0.0262404	-0.0839122	0.00677993	-0.174394	-0.0684757	-0.0336853	0.0222904	0.046706	0.0937115	0.0375037	0.040473	-0.00862645	0.0402101	-0.0302755	-0.109047	-0.0293244	-0.0726006
-0.0855	0.0332632	0.0564316	-0.0422417	0.0249323	-0.0489702	0.00229691	0.119277	0.0942825	-0.0155552	0.0362589	0.0224349	-0.154685	-0.0581918	-0.0894154	0.0674251	-0.00850016	0.038688	0.171495	0.0581015	-0.0602313	0.00411515	-0.0171525	-0.0741539	-0.0567523	-0.00154363
-0.0854	0.0586011	0.0249445	-0.0210212	-0.0469886	0.0333367	-0.100393	0.124423	0.0333989	-0.0364492	0.0362589	-0.068289	-0.07136	-0.0993239	-0.0543213	0.0777981	-0.00850016	0.0807849	0.13989	0.00400182	-0.0397613	0.0191658	0.0110687	-0.0973702	-0.0360199	-0.0394821
-0.0853	0.0637071	-0.0212624	-0.0261596	-0.0103298	-0.0129657	-0.0387862	0.0773438	0.0118661	-0.00728262	-0.0107744	-0.021364	-0.159833	-0.0221932	-0.0790945	0.0933587	0.0757164	0.041115	0.0790167	0.0508947	-0.0747995	-0.0518665	-0.0159631	-0.103871	-0.0826644	-0.00510616
-0.0852	0.00261922	-0.0571926	-0.0775353	0.020512	0.0281913	-0.0740846	0.0824853	0.0797827	0.0419162	-0.00554906	-0.0245257	-0.102277	-0.0736175	-0.00788684	0.024402	-0.0474584	0.041115	0.171495	0.113438	0.0225457	0.00411515	0.0150308	-0.105193	-0.0345106	0.0347925
-0.0851	0.0283431	-0.0109952	-0.0165636	-0.0110319	0.0642118	-0.0131104	0.0979108	0.0633718	0.0628196	0.0280219	0.00677993	-0.128036	-0.109605	-0.0708195	0.0259393	-0.149755	0.0544732	0.12706	0.00921152	-0.0389418	-0.00611065	-0.123264	-0.0651479	0.0173582	0.0347925
-0.085	-0.017971	0.00954085	-0.0371064	-0.0315795	0.0230462	-0.0484009	0.125224	0.0624244	-0.0813151	-0.0159995	0.0328723	-0.108345	-0.115459	-0.0440036	0.0689855	-0.0160759	0.0621517	0.166227	-0.0428786	-0.0393517	-0.0211797	-0.00960465	-0.0482839	-0.0478888	0.0364418
-0.0849	0.0179406	0.0044066	0.0296665	-0.0168677	0.0393297	-0.0849931	0.0516384	0.0694741	-0.0103313	0.0101278	-0.0161494	-0.0671444	-0.114746	-0.0491626	0.050316	-0.0108449	0.1358	0.176763	0.00921152	0.109204	0.0555609	-0.0366227	-0.0172349	-0.0308364	-0.0291087
-0.0848	0.0434791	-0.0206263	-0.0210212	0.0403478	-0.0181097	-0.0644582	0.119277	0.110712	-0.0229461	-0.0159995	-0.0193085	-0.14349	-0.0229534	-0.0491626	0.0378541	0.0338738	0.0334266	0.190303	-0.0272532	-0.0854295	0.019455	-0.0262932	-0.10002	0.0106372	0.019219
-0.0847	0.00772618	-0.00521742	-0.0312979	0.0102308	-0.0181097	0.0228421	0.0670612	0.0479185	0.0336622	-0.00774626	-0.0422211	-0.0577847	-0.125734	-0.0811303	0.050316	-0.0213067	0.00956462	0.197837	-0.0741252	-0.116141	0.019455	-0.0624437	-0.131054	0.000267855	0.0104732
-0.0846	0.0383711	-0.0103539	-0.0216995	0.0197941	0.0179012	-0.0490554	0.0979108	0.0633718	0.0262404	-0.000323608	-0.0140911	-0.0765131	-0.114746	-0.0233664	0.0777981	-0.0555979	0.0803371	0.094805	-0.145122	0.0374717	-0.0112233	-0.0016642	-0.0689802	0.022546	-0.0518358
-0.0845	0.013013	0.0153298	0.00398158	0.122587	-0.00267739	-0.0753667	0.0524012	0.0891303	0.0105659	0.0414856	-0.0088736	-0.0765131	-0.146283	-0.0708195	0.0311245	-0.0899173	0.098972	0.163949	-0.134706	-0.0397613	-0.0623418	-0.0624437	-0.0754901	-0.0308364	0.0451757
-0.0844	0.0792394	0.0461553	0.0193921	-0.021306	-0.00782164	-0.0541898	0.113338	0.0849372	0.0314655	-0.065186	0.00992623	-0.0568427	-0.0581918	-0.00272669	0.0518668	0.0100805	-0.0324938	0.0901781	-0.103455	-0.105529	-0.0109496	-0.0985867	-0.110365	-0.0671176	0.053901
-0.0843	0.0281555	-0.00521742	-0.0312979	0.0447562	-0.0232535	-0.0124373	0.0611527	0.166429	0.000981921	-0.0421229	-0.00365591	-0.175276	-0.0883152	-0.0697968	0.0762339	-0.0422284	0.0913106	0.103024	-0.00966595	-0.0606299	-0.000997825	-0.0274772	-0.105193	0.0246523	0.0815215
-0.0842	0.0228632	-0.0103539	0.0149519	0.0616429	0.0127563	-0.0740846	0.0824853	0.121023	-0.00728262	-0.0390793	0.0255735	-0.0404379	-0.146283	0.00137367	0.0570527	-0.0445544	-0.000950918	0.142868	0.00400182	-0.0602313	0.0245685	-0.00563245	-0.0689802	0.0210071	0.0935864
-0.0841	0.023048	0.00954085	-0.0319709	0.0307938	0.0135906	-0.084357	0.0516384	0.104587	-0.0594889	0.0235924	0.0172164	-0.174394	-0.0890418	-0.05948	0.0933587	-0.0945217	-0.0219801	0.0977584	-0.0532947	-0.0389418	-0.0114968	-0.0624437	-0.0379348	0.0573066	0.0676093
-0.084	0.0181229	0.0044066	-0.0210212	-0.0315795	0.0427785	-0.0695922	0.0979108	0.145812	0.0240486	-0.0181912	0.0725235	-0.128942	-0.125734	0.0179155	0.0674251	0.00196771	-0.0587751	0.0743741	-0.051356	-0.105905	-0.0314092	-0.0159631	-0.110365	0.03811	0.0572195
-0.0839	-0.017971	-0.0257622	-0.0473768	0.0506255	-0.0189273	-0.0593241	0.0840435	0.146803	-0.0207789	0.00792238	0.0307895	-0.0732291	-0.136009	-0.0388446	0.0933587	0.00484889	-0.0195243	0.100715	-0.0461453	-0.0803103	-0.0467524	0.0150308	-0.145269	0.0106372	0.0798496
-0.0838	0.0434791	0.0403495	-0.0268353	0.0829624	-0.0283972	-0.0747259	0.0266865	0.131335	0.0031605	0.0183689	0.00677993	-0.14349	-0.136009	-0.0182067	0.096971	-0.0497817	-0.0377503	0.150424	-0.0168354	-0.0291106	0.0239853	0.0563646	-0.12071	0.000267855	0.0971006
-0.0837	0.0124744	0.020467	-0.0306241	-0.0154696	-0.0327302	-0.0439209	0.0619201	0.131335	-0.0333877	0.0101278	-0.0422211	-0.107429	-0.0993239	-0.060508	0.11771	-0.0811422	0.0674113	-0.0127882	-0.076051	-0.075191	-0.0214482	-0.00563245	-0.119397	0.0277338	0.0902302
-0.0836	-0.00759425	-0.036662	0.00981241	-0.0469886	-0.0327302	-0.0586748	-0.010039	0.120046	-0.00206113	0.0549367	0.00992623	-0.086819	-0.104465	0.00137367	0.167959	-0.0393269	0.00149444	0.0345804	-0.00641713	0.00161652	0.0245685	-0.139884	-0.12071	0.0728659	0.145552
-0.0835	-0.0127008	0.0146753	0.00467309	0.066785	-0.00267739	-0.126056	0.0508763	0.134521	0.0889523	0.0467125	0.00156193	-0.0558997	-0.212387	-0.080113	0.145237	-0.0765262	0.00956462	0.0503728	-0.0357234	-0.136613	0.0504438	-0.0366227	-0.131054	0.0936137	0.0935864
-0.0834	0.0641185	-0.0777208	-0.0261596	0.00951817	0.00246702	-0.0439209	0.0112594	0.10974	-0.0155552	0.0288161	0.0307895	-0.0610532	-0.109605	-0.0388446	0.0985459	-0.0503654	-0.0324938	-0.00226295	-0.0357234	-0.203128	-0.0214482	-0.0147726	-0.12071	0.0261923	0.0347925
-0.0833	0.0128333	0.0300794	-0.067916	0.0153713	0.0222074	-0.0233812	0.087627	0.16743	0.0397163	-0.00774626	0.0172164	-0.0465403	-0.0435144	-0.0481282	0.160804	-0.068377	0.00430677	0.0135261	-0.0357234	-0.00862645	0.0555609	-0.0159631	-0.0935202	0.0484869	0.131758
-0.0832	0.0332632	-0.0771137	-0.0261596	-0.0154696	0.00329602	-0.0329888	0.0464978	0.114893	0.0188263	-0.0839122	0.00992623	-0.103196	-0.109605	-0.0543213	0.112525	-0.185637	-0.0535192	0.0556373	-0.0200894	-0.146847	0.014055	-0.0727711	-0.0779925	0.102408	0.102294
-0.0831	0.00790327	-0.000727498	-0.0261596	0.0770695	0.0384821	-0.0631642	0.0560145	0.202513	0.0166396	-0.057795	0.0255735	-0.0816661	-0.0993239	-0.0409208	0.133267	-0.118375	0.0305976	0.00064087	-0.0116264	-0.0799214	0.0296823	-0.0159631	-0.110365	0.102408	0.041636
-0.083	0.0590072	0.020467	0.0303712	-0.00589458	0.0333367	-0.0901264	0.0524012	0.187047	0.0784988	0.0235924	-0.0317929	-0.072295	-0.109605	-0.060508	0.157221	-0.18113	-0.027237	-0.0520069	-0.00966595	-0.0188688	-0.0365238	-0.0521158	-0.0754901	0.03811	0.0919074
-0.0829	-0.0585094	-0.067457	-0.0165636	-0.071997	-0.0129657	-0.0689481	0.083264	0.197358	0.0784988	-0.0129688	-0.000504482	-0.0516916	-0.115459	-0.0914406	0.124484	-0.18861	0.0621517	-0.0419801	0.0561058	-0.0444721	-0.000718844	-0.0509439	-0.10002	0.0277338	0.0676093
-0.0828	0.0283431	-0.0212624	-0.0158826	0.0924975	0.0745047	-0.0439209	0.0105177	0.192202	-0.0260025	0.00792238	-0.0453931	-0.195865	-0.130167	-0.0336853	0.146838	-0.251308	0.0884511	0.0579678	-0.0253009	-0.116141	0.0242768	-0.0469516	-0.0793274	0.145494	0.0694697
-0.0827	0.00261922	-0.0411693	-0.0158826	-0.0154696	-0.00782164	-0.115791	0.0626882	0.131335	0.0419162	-0.0047212	0.0276535	0.0472043	-0.125734	0.0323227	0.0586077	-0.0997502	-0.0377503	-0.0524976	-0.0396151	-0.142087	-0.0268261	-0.0779345	-0.0314011	0.0832395	0.019219
-0.0826	0.023048	0.0512934	0.0567917	0.0146561	-0.0129657	-0.0740846	0.0413573	0.198375	0.0262404	0.00269934	-0.0109346	-0.0662067	-0.130167	-0.0336853	0.141647	-0.138622	0.0148226	0.0269706	-0.0116264	0.0169821	0.0344992	-0.0119899	-0.129746	0.119552	-0.0223038
-0.0825	-0.0790717	0.0153298	0.0303712	0.0410763	0.00246702	-0.0901264	0.0884083	0.125199	-0.028167	-0.0212245	-0.061042	-0.0137002	-0.0941829	-0.0140988	0.114108	-0.141572	0.0330273	-0.0496217	-0.061777	-0.064952	-0.00611065	-0.0779345	-0.0469329	0.110761	0.0883906
-0.0824	-0.0125341	0.0249445	0.0252313	-0.016169	0.0693582	-0.0849931	0.0626882	0.0942825	0.0397163	-0.0682424	-0.00365591	-0.045592	-0.0692122	-0.0336853	0.115693	-0.204287	0.051633	-0.0730616	-0.0253009	-0.131495	0.0191658	-0.0739311	-0.136226	0.10557	0.169821
-0.0823	-0.0329691	0.0256044	0.00398158	0.0146561	0.0393297	-0.0285163	-0.0357314	0.15196	0.00011697	0.0101278	-0.0662579	-0.0774455	-0.119886	0.0323227	0.136456	-0.0242008	0.104233	-0.00226295	0.000758117	0.0272266	0.0296823	-0.0469516	-0.0624634	0.12474	0.00364679
-0.0822	0.00261922	-0.0360338	0.00911825	0.0557646	-0.00267739	-0.100393	-0.0151778	0.150966	-0.0594889	-0.0234135	-0.0297428	0.00498055	-0.0949061	-0.0388446	0.126074	-0.0736063	0.0123826	-0.0711374	0.0998176	-0.136972	-0.047263	-0.0624437	-0.0327601	0.0676793	0.00883736
-0.0821	0.0232329	-0.0154901	-0.00560508	0.0462177	0.0290336	-0.125441	0.020797	0.104587	-0.028167	0.0310324	-0.0088736	-0.0352837	-0.109605	-0.060508	0.119296	-0.0340993	0.0937115	-0.0367211	0.0352624	-0.0188688	0.00411515	-0.0366227	-0.0496335	0.109176	0.0520248
-0.082	-0.00248759	0.0101928	-0.0210212	0.0102308	-0.0283972	-0.0182458	0.000975486	0.145812	-0.0677856	-0.0212245	-0.0370071	-0.0240149	-0.0839005	-0.0182067	0.165993	-0.0393269	0.0674113	0.0293166	0.0633155	-0.0909318	0.0347961	-0.0871077	-0.0845008	0.119552	0.00720322
-0.0819	0.0690214	0.0256044	-0.0371064	-0.00518986	-0.0129657	-0.0907593	-0.0203164	0.15612	-0.0260025	-0.0181912	-0.102765	-0.0755798	-0.0684757	-0.00272669	0.146838	-0.0422284	0.0674113	-0.0362142	-0.0168354	-0.0440648	0.00411515	-0.0509439	-0.0935202	0.121142	0.00364679
-0.0818	-0.0178071	-0.0263957	-0.0788333	-0.046305	0.0127563	-0.0593241	0.000975486	0.176738	-0.0081564	-0.0129688	-0.0578623	-0.0558997	-0.0376221	-0.0347266	0.141647	-0.0660623	0.0281654	0.024053	-0.0480867	-0.0901648	0.0501387	0.0369137	-0.110365	0.10557	0.041636
-0.0817	0.0434791	-0.0148507	-0.0261596	0.0300706	-0.0121447	-0.0432637	-0.00416626	0.202513	0.0471419	0.0183689	-0.102765	-0.0610532	-0.01705	0.00243362	0.129672	0.0153122	0.125277	0.0872272	-0.0324618	-0.167315	0.00439674	-0.0211283	-0.136226	0.0780526	0.0659438
-0.0816	0.0128333	-0.0360338	0.0560731	0.0410763	-0.0695409	-0.0798596	0.0310768	0.203533	-0.0512002	0.0288161	-0.0161494	-0.0619936	-0.0897676	0.00759408	0.129672	0.0153122	0.0568923	0.0293166	0.0352624	-0.0653484	0.0242768	0.0511973	-0.109047	0.0469345	0.0520248
-0.0815	-0.0329691	0.0101928	-0.0216995	-0.0206092	0.0290336	-0.0734425	0.020797	0.224167	0.0919521	-0.0107744	-0.0766894	-0.065268	-0.0376221	0.0488832	0.115693	-0.057918	-0.0563011	0.0556373	-0.0187911	0.032349	-0.0166067	0.00469886	-0.0534582	0.145494	0.02441
-0.0814	-0.0125341	-0.0777208	-0.0569869	0.056501	-0.0129657	-0.0484009	-0.0511451	0.140659	-0.00206113	0.0467125	-0.094353	-0.0352837	-0.0376221	-0.00378398	0.103733	-0.0242008	0.0755222	0.0743741	-0.0253009	-0.0803103	-0.0878954	0.020197	-0.132361	0.0884265	0.0347925
-0.0813	0.105014	0.020467	-0.0371064	0.0557646	-0.00350289	-0.0336513	0.00023907	0.15612	0.00534134	0.044488	-0.0662579	-0.0146654	-0.0736175	0.00243362	0.0985459	0.0781053	0.0172602	0.0901781	-0.0669872	0.0528404	-0.0467524	-0.0354428	-0.0741539	0.152289	0.0175794
-0.0812	-0.00759425	0.0300794	-0.0422417	0.0249323	0.0290336	-0.142058	0.0310768	0.0942825	-0.0468953	-0.0129688	-0.0317929	-0.0662067	-0.00161929	0.0293118	0.0689855	0.0728717	0.0358562	0.0661666	-0.0480867	-0.096048	0.0143415	0.0408633	-0.0806609	0.140305	0.0468303
-0.0811	-0.0484421	-0.0354049	-0.0268353	0.0660433	-0.0378762	-0.0182458	-0.00490003	0.10974	0.00534134	0.00571927	-0.0349597	0.0781474	-0.0530496	0.03856	0.0881717	0.0861786	-0.0587751	0.0819618	0.0144214	-0.0197084	0.0344992	0.0138255	-0.213785	0.03811	0.112681
-0.081	-0.0331253	0.0358795	-0.0319709	0.0513593	0.0333367	-0.120306	0.0156573	0.0942825	0.0553854	0.0288161	0.0255735	0.0152865	-0.0581918	0.00243362	0.0622388	0.114745	-0.108826	-0.0314619	-0.0480867	-0.0602313	-0.0521193	-0.0624437	-0.089674	0.119552	0.0902302
-0.0809	-0.0178071	-0.00586145	-0.0210212	0.020512	0.0238858	-0.0740846	0.00537832	0.0685232	0.0166396	-0.0159995	-0.0422211	0.0214226	-0.0221932	0.0488832	0.0586077	0.156628	-0.0535192	0.0609019	0.00921152	-0.00393292	0.0197444	-0.00443655	-0.177595	0.098801	0.0900686
-0.0808	-0.00231572	-0.0212624	-0.067916	0.0153713	0.0942166	-0.0593241	-0.0247317	0.120046	-0.0260025	-0.00774626	-0.0297428	-0.039486	-0.0839005	0.0477993	0.197132	0.10951	-0.0903076	0.0217044	-0.162627	0.0118601	0.0299769	-0.0354428	-0.0806609	0.17144	0.0140281
-0.0807	0.0179406	0.0358795	0.00911825	-4.97913e-05	-0.038684	-0.0336513	0.020797	0.0633718	0.0314655	-0.0234135	-0.0662579	-0.0146654	-0.00753114	-0.024413	0.0933587	0.206216	-0.0927998	-0.00752566	-0.12619	-0.10628	-0.0521193	0.0433044	-0.116853	0.17663	0.152526
-0.0806	-0.0484421	0.0050559	-0.0672614	0.00951817	0.0179012	-0.13632	-0.0364486	0.10974	0.0523676	-0.059965	0.0276535	0.0565166	0.0130341	-0.0378048	0.108921	0.0909698	-0.0349572	0.0556373	-0.0793324	-0.126377	0.0552532	-0.0716099	-0.0417558	0.19902	0.0468303
-0.0805	-0.0894078	0.00570587	-0.0268353	0.0352091	0.0444779	-0.0901264	0.0259368	0.121023	0.0188263	0.0288161	0.0151418	-0.0259338	-0.01705	-0.00272669	0.145237	0.22471	-0.0482631	0.0766966	-0.0272532	-0.0401704	0.0450244	-0.0016642	-0.10002	0.129928	0.0659438
-0.0804	0.0181229	0.0358795	-0.0627814	0.0102308	0.0547749	-0.120923	-0.0305933	0.125199	-0.00510724	-0.0181912	0.0255735	-0.174394	-0.0332342	0.00137367	0.0741746	0.148965	0.0305976	0.124089	-0.0897464	-0.00350504	0.0808278	0.0408633	-0.162083	0.161061	0.0711362
-0.0803	0.023048	-0.011636	-0.0627814	-0.00075715	-0.00699794	-0.00148167	0.036217	0.0891303	-0.0490489	-0.0495225	-0.0297428	-0.0352837	-0.0119066	-0.0285259	0.0845533	0.203759	-0.0219801	0.0164383	-0.0565666	-0.0239898	0.0450244	-0.045777	-0.0482839	0.256153	0.109174
-0.0802	0.0281555	-0.0257622	0.0084248	0.0506255	0.0230462	-0.0586748	0.0120019	0.136491	-0.00510724	-0.057795	-0.0265785	-0.128942	-0.0486542	-0.00378398	0.0933587	0.200976	-0.06651	0.0585716	0.0352624	-0.0806989	-0.0109496	-0.0302755	-0.0806609	0.190573	0.0659438
-0.0801	0.00261922	-0.0354049	-0.067916	0.0197941	0.0238858	-0.0638115	0.0105177	0.0736747	-0.0751478	-0.0181912	0.00156193	0.0204398	0.0233176	-0.0491626	0.119296	0.0804966	0.0148226	0.105984	-0.00837824	0.0933527	-0.0418962	0.00469886	-0.0703191	0.218152	0.0763288
-0.08	-0.0329691	-0.0360338	-0.134031	0.03962	0.0496264	-0.0593241	0.00611738	0.120046	0.00534134	0.0288161	-0.0088736	0.0513623	0.038744	-0.00683113	0.0985459	0.151392	-0.0980572	0.0714315	-0.0200894	0.0579636	0.0191658	0.020197	-0.150443	0.19902	0.0503675
-0.0799	0.0586011	-0.0463047	-0.0627814	0.0307938	0.0127563	-0.089493	-0.0298727	0.0736747	-0.0198928	0.044488	0.0255735	0.0575181	-0.0221932	-0.0326429	0.0586077	0.11998	-0.0247786	0.0398444	0.0613171	0.0374717	0.0501387	-0.025108	-0.0741539	0.167865	0.0347925
-0.0798	0.0334534	-0.000727498	0.0913257	0.00438043	0.0281913	-0.084357	0.0524012	-0.00964209	-0.028167	-0.0234135	0.0360057	-0.0558997	-0.01705	0.0220058	0.0274782	0.0990413	-0.0482631	0.132329	0.0946026	-0.0799214	-0.0262945	-0.00443655	-0.0883444	0.204504	0.0364418
-0.0797	0.0332632	0.0044066	-0.0165636	-0.0168677	0.0179012	-0.120306	0.0259368	0.0633718	-0.0125039	-0.0473471	0.0047108	-0.0671444	0.0181757	-0.0285259	0.0726115	0.10951	-0.0770264	0.200846	0.136327	-0.0393517	-0.0114968	-0.0446013	-0.0638063	0.224987	0.0971006
-0.0796	-0.0127008	0.020467	0.00398158	-0.00589458	0.0436278	-0.0798596	-0.00930785	0.0230931	0.0031605	-0.0547438	0.0172164	-0.0516916	-0.00161929	-0.0852708	0.0793639	0.125215	-0.0430068	0.0872272	0.0508947	0.0221043	0.0248606	-0.0107979	-0.0599766	0.187009	0.0555594
-0.0795	0.0432839	-0.0154901	0.0200915	-4.97913e-05	-0.0172913	-0.0490554	-0.0144493	0.0582205	0.0314655	-0.044301	0.00992623	0.0101335	-0.00161929	-0.0223187	0.0570527	0.0962066	-0.0219801	0.176763	0.0196314	-0.0239898	0.0654826	0.0603026	-0.0910022	0.233726	-0.00673389
-0.0794	-0.00776335	-0.00650481	-0.0319709	0.0711828	-0.0327302	-0.089493	0.0670612	0.0736747	-0.0229461	-0.059965	-0.0129934	0.0565166	-0.0376221	-0.0285259	0.0917865	0.101444	-0.0717683	0.185032	-0.0253009	-0.0700716	0.0603678	-0.0417872	-0.0638063	0.238917	0.0746596
-0.0793	0.0434791	0.020467	-0.0371064	0.020512	0.0127563	-0.0689481	0.00023907	-0.00358259	-0.0468953	-0.0704068	0.00677993	-0.0207818	0.0292462	-0.05948	0.0726115	0.0781053	0.0597352	0.179761	0.118651	-0.126377	0.00922827	0.020197	-0.12071	0.244109	0.0971006
-0.0792	-0.0380775	0.0506203	-0.0165636	0.00438043	0.0238858	-0.0484009	0.0524012	0.108769	0.00534134	-0.044301	0.0307895	0.0616711	0.0798877	-0.024413	0.0586077	0.135685	-0.0377503	0.129356	0.0528877	-0.116141	0.0248606	0.0265752	-0.141398	0.233726	0.117875
-0.0791	0.0027937	0.0454849	0.0142551	0.0711828	0.0650726	-0.0593241	0.0369719	-0.00873187	0.0105659	-0.104803	0.0255735	0.0307467	-0.006763	-0.0646384	0.0518668	0.138107	-0.00620845	0.203105	0.00921152	0.0225457	0.0606782	-0.0676075	-0.0676399	0.188634	0.117875
-0.079	0.0487852	0.00954085	-0.0569869	0.0197941	0.0298767	-0.130575	0.0105177	0.00763552	-0.00945575	-0.104803	-0.00365591	0.0152865	-0.0229534	-0.100744	0.033226	0.088573	-0.0114658	0.168502	0.0476741	-0.0850431	0.0296823	-0.0469516	-0.0676399	0.19902	0.0831951
-0.0789	-0.0229133	0.0050559	-0.0165636	0.0249323	0.00163888	-0.0695922	0.047258	-0.0181241	-0.0260025	-0.0495225	0.00992623	-0.0558997	0.0130341	-0.055352	0.0793639	0.0833391	-0.121834	0.218913	0.0111828	-0.121259	-0.0265604	0.0448089	-0.105193	0.207771	0.053901
-0.0788	0.00772618	0.0769861	-0.0576467	0.0307938	0.0238858	-0.0997645	0.0714297	0.0273162	-0.0103313	-0.0495225	0.0589685	-0.0207818	-0.0119066	-0.0965955	0.0741746	0.0338738	-0.0640309	0.0977584	0.0144214	-0.0854295	-0.000997825	0.0293165	-0.0624634	0.180199	0.0919074
-0.0787	-0.0380775	0.0711637	-0.067916	-0.021306	-0.00782164	-0.0792208	0.0508763	0.0127879	-0.0229461	-0.0473471	0.0380912	0.0368912	-0.006763	-0.0357669	0.0259393	0.046706	-0.0612516	0.179761	0.026821	-0.0854295	0.0657956	-0.0262932	-0.0961726	0.206137	0.0935864
-0.0786	-0.0331253	0.0050559	-0.00629132	-0.021306	-0.0283972	-0.089493	0.0626882	0.022166	-0.00728262	-0.0786891	0.0151418	0.011111	-0.006763	-0.05948	0.0622388	0.111918	-0.0822843	0.179761	0.026821	-0.00862645	-0.0160647	0.020197	-0.089674	0.140305	0.0555594
-0.0785	0.00772618	0.0256044	-0.0518494	0.0102308	-0.00267739	-0.0901264	0.134714	-0.0396243	-0.0146744	-0.0547438	0.0798482	0.102912	-0.0736175	-0.080113	0.0985459	0.0804966	-0.0377503	0.208374	0.0541121	-0.0342312	0.00894435	-0.0882609	-0.109047	0.29252	0.124764
-0.0784	-0.0127008	-0.0154901	-0.00560508	-0.00518986	0.0856696	-0.0336513	0.103053	0.0788264	0.0366908	-0.0495225	0.0485295	-0.000172225	0.00711725	-0.0904285	0.046681	0.167101	-0.121834	0.10829	0.0248416	0.0169821	0.0296823	-0.0469516	-0.0689802	0.204213	0.123069
-0.0783	0.0332632	-0.0263957	-0.0158826	-0.0264428	-0.00699794	-0.084357	0.0979108	0.0263874	0.0628196	-0.127826	0.0464386	0.0513623	-0.0427648	-0.0862856	0.0414953	0.0833391	-0.00901526	0.160959	0.00724227	-0.0291106	0.0396106	-0.0119899	-0.10002	0.181819	0.0815215
-0.0782	0.0485873	-0.0109952	-0.0216995	0.0557646	0.0436278	-0.145979	0.0935528	-0.00358259	0.0732722	-0.0704068	0.0568721	0.0307467	-0.00599408	-0.117214	1.56454e-05	0.0205441	-0.0745421	0.129356	0.0424606	0.0122963	-0.0365238	-0.0159631	-0.0779925	0.235375	0.0555594
-0.0781	-0.0433367	0.020467	-0.0422417	-0.00518986	-0.00267739	-0.0278512	0.087627	-0.0816788	0.0710559	-0.0630188	0.0433103	0.0101335	0.0498262	-0.0904285	0.0741746	0.0990413	0.00186156	0.111252	0.0196314	-0.156732	-0.000997825	0.0551379	-0.0741539	0.155872	0.0763288
-0.078	-0.0128673	-0.00521742	-0.0319709	-0.021306	0.0281913	-0.0644582	0.119277	0.022166	-0.0177251	-0.0181912	0.0026438	0.0349106	0.00275116	-0.136841	0.102156	0.0386102	0.0358562	0.129356	-0.0168354	-0.00350504	-0.00583428	0.0150308	-0.0703191	0.173057	0.117875
-0.0779	-0.0436382	-8.08351e-05	-0.0525118	-0.00518986	0.0127563	-0.145979	0.0722024	0.037617	-0.0803671	-0.0808481	0.0485295	-0.00114344	-0.00753114	-0.157465	0.112525	0.0990413	-0.0640309	0.103024	-0.0708464	-0.0244072	-0.0623418	-0.0366227	-0.0948471	0.150683	0.0883906
-0.0778	-0.0688625	-0.0263957	-0.0775353	0.0506255	0.142324	-0.0381263	0.0567792	-0.013881	0.0762797	-0.0473471	0.069408	-0.0207818	0.0601171	-0.0904285	0.046681	0.0595522	-0.0668074	0.0977584	-0.0187911	-0.0598322	0.0344992	-0.0107979	-0.0793274	0.140305	0.0867144
-0.0777	-0.0433367	0.0300794	-0.0781846	-0.0514437	0.0230462	-0.0490554	0.0619201	-0.0438799	0.0397163	-0.0107744	-0.0317929	-0.000172225	-0.0273363	-0.106905	0.0845533	0.193284	-0.0615543	0.160959	-0.0116264	-0.00820076	0.0143415	-0.00682711	-0.0728163	0.12474	0.102294
-0.0776	0.0181229	-0.0103539	0.00911825	-0.016169	0.0487735	-0.0381263	0.0729758	-0.0293274	-0.00206113	0.0235924	-0.0088736	0.011111	0.00789253	-0.147153	0.0793639	0.0571718	-0.0668074	0.0924927	0.00921152	-0.0342312	-0.0416381	-0.000466867	-0.0728163	0.114364	0.0555594
-0.0775	-0.0178071	-0.0411693	-0.0268353	-0.016169	0.0281913	-0.0586748	0.0567792	-0.0241788	0.0240486	-0.0107744	0.0026438	-0.0198202	-0.0530496	-0.080113	0.0570527	0.0595522	-0.137596	-0.00226295	-0.108664	0.114818	-0.0367844	-0.0354428	-0.0314011	0.135117	0.0779996
-0.0774	0.0128333	-0.0103539	-0.0621242	-0.00518986	0.00761159	-0.0792208	0.0413573	0.037617	-0.0125039	-0.0234135	-0.0453931	-0.0310856	-0.0229534	-0.0501959	0.0917865	0.122393	-0.114078	0.0345804	-0.167832	0.026783	-0.0166067	0.0305298	-0.0754901	0.119552	-0.00673389
-0.0773	0.0179406	-0.0411693	0.0457919	0.035935	-0.00782164	-0.0689481	0.0611527	-0.00782071	-0.00423699	-0.044301	-0.0370071	-0.0104773	0.0438864	-0.100744	0.128081	0.174778	-0.114078	0.0398444	-0.0721973	0.0579636	-0.000997825	-0.000466867	-0.0638063	0.0796211	0.0659438
-0.0772	-0.00248759	-0.0103539	-0.0165636	-0.00518986	0.0127563	-0.120306	0.0722024	0.0324666	0.0501622	0.0340399	-0.000504482	-0.072295	0.0798877	-0.055352	0.150426	0.101444	-0.106072	0.182031	-0.139914	0.0477173	-0.0370448	0.0460302	-0.0986958	0.0951902	0.0831951
-0.0771	-0.00231572	-0.0514399	-0.0525118	0.0719272	0.0333367	-0.0747259	0.083264	0.0427677	0.0031605	-0.0547438	0.0307895	0.0462082	-0.01705	-0.0656638	0.105312	-0.00273038	-0.0114658	-0.0127882	-0.0532947	0.032349	-0.00611065	0.0305298	-0.0883444	0.173057	0.109174
-0.077	-0.0434875	-0.0206263	-0.0268353	0.0146561	0.0135906	-0.0901264	0.0369719	-0.0396243	-0.0155552	-0.044301	-0.0057196	0.00498055	-0.0273363	-0.0852708	0.10734	0.0624049	-0.0980572	0.124089	-0.0324618	0.104079	-0.0365238	0.0162374	-0.119397	0.141906	0.0140281
-0.0769	-0.0331253	0.0352144	-0.0114275	0.0153713	0.0753708	-0.0541898	0.083264	0.0643201	0.0188263	-0.044301	-0.0349597	0.124572	0.0284595	-0.100744	0.128081	-0.0550088	-0.0430068	-0.0233129	-0.15033	0.119454	0.0146284	-0.0199404	-0.089674	0.138315	0.0296012
-0.0768	0.0383711	0.0608917	-0.00560508	-0.0469886	0.0496264	-0.115171	0.047258	0.00156683	0.0449392	0.0310324	0.00677993	0.000799984	0.0798877	-0.0646384	0.0881717	-0.115435	-0.0324938	0.0234848	-0.0220444	0.072867	0.0347961	-0.0262932	-0.131054	0.0900004	0.019219
-0.0767	0.00261922	-0.0873822	-0.0730504	-0.0315795	-0.0592559	-0.0336513	0.0516384	0.0488588	-0.0594889	-0.0159995	0.0255735	-0.00114344	-0.0178128	-0.117214	0.0829848	-0.0160759	-0.0510478	0.0503728	0.0248416	0.0425944	0.0396106	0.0460302	-0.0586323	0.193827	0.0503675
-0.0766	-0.0331253	-0.0103539	0.0245292	-0.0315795	0.00246702	-0.0484009	0.0259368	0.017016	-0.00206113	-0.0368985	0.0443498	0.0359004	-0.0119066	-0.117214	0.103733	0.0490809	-0.016723	0.0269706	-0.0305122	0.0118601	0.0399102	0.128722	-0.131054	0.152289	0.031499
-0.0765	-0.0637576	0.0050559	-0.0165636	-0.0315795	-0.0335407	-0.0638115	0.0266865	0.104587	0.0240486	0.025806	-0.0370071	-0.0465403	-0.0324793	-0.0965955	0.0689855	-0.00561382	-0.124342	0.0638389	-0.0480867	0.0118601	-0.0163358	-0.00960465	-0.110365	0.13352	0.0503675
-0.0764	-0.0127008	0.0300794	-0.0275103	0.020512	0.0230462	-0.0387862	0.0105177	0.0488588	0.0449392	-0.00252354	-0.0088736	-0.0249749	0.0704087	-0.0955861	0.0207542	-0.000382545	-0.0296979	0.0924927	-0.183445	-0.116141	-0.0470078	0.0679328	-0.12071	0.0832395	0.0572195
-0.0763	0.023048	-0.0263957	-0.000466069	-4.97913e-05	-0.0438272	-0.131188	-0.0151778	0.0736747	0.0449392	0.0101278	0.00156193	-0.00435529	0.0336017	-0.0543213	0.108921	-0.057918	-0.0482631	0.192568	0.103013	0.0216633	0.0296823	-0.00443655	-0.0948471	0.188634	0.0104732
-0.0762	-0.0280194	-0.0161289	0.00398158	-0.00518986	-0.0497719	-0.00729909	0.0722024	0.0881697	0.0710559	-0.0234135	-0.0088736	-0.0146654	-0.00161929	-0.080113	0.0933587	-0.0765262	-0.145584	0.0503728	0.00921152	0.0374717	0.00922827	0.118384	-0.131054	0.126333	0.0347925
-0.0761	0.0027937	-0.0777208	-0.0467117	-0.0514437	-0.0746832	-0.0374658	0.025188	0.0540124	0.0501622	0.0706109	0.0255735	-0.0259338	0.0498262	-0.0708195	0.110503	-0.0369982	-0.11658	0.206117	0.07174	0.0933527	-0.0316725	0.0603026	-0.12071	0.152289	0.0312478
-0.076	-0.00231572	0.0256044	-0.0415739	-0.0425379	-0.0181097	-0.089493	0.0112594	0.0427677	-0.00206113	-0.0473471	-0.0506095	0.0317348	-0.00161929	-0.0862856	0.0897429	-0.029434	-0.0612516	0.227205	-0.0305122	0.104563	-0.0314092	0.0718673	-0.131054	0.0640533	-0.00154363
-0.0759	0.0128333	0.0198098	-0.0569869	-0.0469886	-0.0129657	-0.0432637	0.0464978	0.028246	0.0314655	0.0205798	-0.0578623	-0.0156296	-0.0317236	-0.111058	0.0814179	-0.0788354	-0.192665	0.0766966	-0.0200894	0.0118601	0.00411515	0.0265752	-0.146569	0.140305	8.67975e-05
-0.0758	-0.0690003	-0.036662	-0.0268353	-0.00589458	0.0496264	-0.089493	0.0259368	0.0591662	0.0419162	-0.0630188	-0.0088736	-0.072295	-0.0633338	-0.05948	0.124484	0.0257762	-0.205878	0.160959	-0.0585026	0.0216633	-0.0163358	0.0575925	-0.129746	0.0676793	-0.00154363
-0.0757	0.0843486	0.0191533	-0.0268353	0.0917425	0.0230462	-0.0747259	0.0266865	0.0479185	-0.028167	0.0131456	-0.111186	0.00498055	-0.0178128	-0.0708195	0.108921	0.0752603	-0.221632	0.126386	-0.0220444	-0.00862645	-0.000997825	0.0718673	-0.131054	0.16625	-0.011924
-0.0756	-0.0127008	-0.0103539	-0.0569869	-0.0521247	0.0281913	-0.105526	0.0105177	0.0324666	0.0166396	0.0235924	-0.0265785	-0.03719	-0.0530496	-0.0130468	0.134861	0.0257762	-0.218936	0.13989	0.0352624	-0.0803103	0.0501387	0.104129	-0.162083	0.0900004	0.00364679
-0.0755	-0.0229133	0.0307419	0.0245292	-0.0572606	-0.00782164	-0.131188	0.00023907	0.0694741	-0.0207789	-0.0368985	-0.0630757	-0.112581	-0.0479073	-0.0182067	0.0430423	0.0181853	-0.203174	0.166227	-0.119081	0.0221043	0.00383384	0.0718673	-0.0883444	0.0728659	0.0175794
-0.0754	-0.0329691	-0.0206263	0.0193921	0.0557646	0.00329602	-0.0329888	-0.0203164	0.145812	0.0762797	0.0414856	-0.021364	-0.0404379	-0.0736175	-0.0285259	0.10734	-0.00273038	-0.18741	0.150424	-0.0220444	-0.0594328	0.0296823	0.0265752	-0.125882	0.098801	0.019219
-0.0753	0.0177584	-0.00521742	-0.00115495	-0.021306	0.00844323	-0.0439209	-0.00490003	0.0540124	0.0210154	0.0467125	0.00156193	-0.138339	-0.0162863	-0.080113	0.134861	0.0704856	-0.197919	0.0924927	-0.0565666	-0.0700716	0.0296823	0.0162374	-0.151741	0.103989	-0.0378722
-0.0752	0.0281555	-0.000727498	0.00467309	-0.0411661	0.0384821	-0.12154	0.020797	0.0891303	0.029271	-0.0234135	-0.0526487	-0.159833	-0.0993239	-0.019256	0.154011	0.0362408	-0.221632	0.160959	-0.107276	0.00673823	-0.0470078	0.0563646	-0.0961726	0.129928	-0.00673389
-0.0751	-0.0535474	-0.0411693	-0.0467117	0.020512	0.0127563	-0.0695922	-0.00490003	0.103619	-0.0155552	-0.0808481	-0.0297428	0.00498055	-0.0486542	-0.05948	0.165993	0.132869	-0.169114	0.0398444	-0.0116264	-0.0401704	0.0245685	0.0925397	-0.0961726	0.129928	-0.00835995
-0.075	-0.0176431	0.0044066	-0.0158826	-0.0154696	-0.0378762	-0.0689481	0.0413573	0.0469791	-0.0229461	-0.0473471	0.0203576	-0.0568427	0.0086686	-0.0491626	0.124484	0.0281401	-0.234696	0.113556	-0.0305122	-0.0137477	-0.0725637	0.0265752	-0.0935202	0.0484869	-0.00673389
-0.0749	-0.0482937	0.0044066	-0.0114275	0.0711828	-0.00782164	-0.0490554	-0.00416626	0.0601128	-0.0855862	-0.0525711	-0.0161494	-0.0146654	-0.0839005	-0.0233664	0.108921	-0.068377	-0.16639	0.0398444	-0.0982455	0.0831095	-0.0316725	0.0718673	-0.114222	0.109176	0.019219
-0.0748	-0.0382311	0.0352144	-0.0165636	-0.0521247	0.0127563	-0.115171	0.0516384	0.0694741	-0.00728262	-0.00774626	-0.0088736	0.00498055	-0.006763	-0.0429666	0.122896	0.088573	-0.234696	0.113556	-0.0272532	-0.064952	-0.0523719	0.0305298	-0.101343	0.0417487	-0.0430614
-0.0747	0.0179406	-0.0206263	-0.000466069	0.00951817	-0.00699794	-0.0740846	0.0369719	0.0572758	-0.0594889	-0.0965088	-0.0558258	-0.00532484	-0.0119066	-0.0646384	0.138452	0.0647881	-0.213682	0.0164383	-0.115779	0.00161652	-0.0878954	0.0731032	-0.0548051	0.12474	-0.011924
-0.0746	-0.0229133	0.0403495	-0.0114275	-0.0418524	0.0281913	-0.0785814	0.0105177	0.022166	-0.00728262	-0.0338576	0.0047108	-0.00532484	-0.0383744	-0.05948	0.145237	-0.00561382	-0.195375	0.13989	-0.0428786	0.0114243	0.0242768	0.0408633	-0.105193	0.0744317	-0.0622185
-0.0745	-0.0534017	-0.0154901	0.00911825	-0.0315795	0.0333367	-0.0535379	-0.00930785	0.0427677	0.0314655	-0.0495225	-0.0735021	-0.0268917	-0.0479073	-0.0543213	0.114108	0.135685	-0.221632	-0.0496217	0.00921152	-0.0346434	-0.00611065	-0.0469516	-0.131054	0.0521205	-0.058628
-0.0744	0.0128333	0.0256044	0.0553551	-0.0271362	-0.0181097	-0.0837202	0.0266865	0.100402	-0.0260025	-0.059965	-0.0161494	0.0359004	0.0145923	-0.0532896	0.115693	0.0652548	-0.253136	-0.00462461	-0.0585026	0.0635494	-0.0265604	0.0150308	-0.0327601	0.0780526	0.019219
-0.0743	0.00772618	-0.0263957	-0.0781846	-0.0264428	-0.0172913	-0.0638115	0.0171467	0.0952467	-0.00206113	-0.0368985	-0.0161494	-0.0137002	-0.0890418	-0.05948	0.114108	0.10951	-0.247885	0.110595	-0.0480867	0.0425944	-0.0569804	-0.00443655	-0.0586323	0.138706	-0.0362607
-0.0742	-0.0128673	-0.0154901	-0.0114275	0.0153713	0.00329602	-0.0439209	-0.0151778	0.0479185	0.0523676	0.00269934	-0.00365591	-0.108345	-0.01705	-0.106905	0.105312	0.0153122	-0.313479	-0.00752566	-0.115779	-0.0444721	-0.0672078	0.0329602	0.0293489	0.0884265	0.0260539
-0.0741	0.0179406	-0.0212624	0.0149519	-4.97913e-05	-0.0489702	-0.0439209	-0.0247317	0.0230931	0.0815037	-0.141356	-0.0245257	-0.000172225	-0.0435144	-0.0955861	0.171183	0.138107	-0.234696	0.0684919	-0.0396151	0.0523837	0.0399102	-0.025108	-0.0482839	0.0848106	-0.0154916
-0.074	0.0436745	-0.0161289	0.0450792	-0.0264428	0.0179012	-0.0381263	-0.0203164	0.0067164	0.0240486	-0.0212245	0.0224349	-0.0310856	-0.0486542	-0.116215	0.134861	0.169539	-0.253136	0.0579678	-0.103455	0.0374717	-0.0217165	0.00349886	-0.0379348	0.0588643	0.00364679
-0.0739	-0.0482937	-8.08351e-05	-0.00629132	0.0300706	0.00678079	-0.0798596	-0.0555753	-0.00358259	0.0210154	-0.0181912	0.0652066	0.000799984	-0.0684757	-0.0811303	0.119296	0.148583	-0.289882	0.0714315	-0.134706	-0.0192888	-0.0367844	0.0253633	-0.0431095	0.0728659	0.0175794
-0.0738	0.0383711	0.0101928	-0.0319709	0.00951817	-0.0283972	-0.1049	0.0266865	0.0540124	0.0419162	-0.0347154	-0.0088736	-0.0465403	-0.130167	-0.10175	0.154011	0.104276	-0.250456	0.160959	-0.0982455	0.0221043	-0.0467524	-0.000466867	-0.0689802	0.135117	0.0468303
-0.0737	-0.0690003	-0.036662	-0.0467117	0.0352091	0.0127563	-0.120923	-0.0247317	0.0324666	0.0314655	-0.0734658	-0.0787151	0.0472043	-0.0376221	-0.116215	0.200693	-0.0288715	-0.297725	0.0421828	-0.173036	-0.0338187	-0.0160647	0.0305298	0.00484528	0.0469345	0.0364418
-0.0736	0.023048	-0.016767	-0.036436	-0.124657	0.0135906	-0.084357	0.020797	0.0540124	-0.0699283	-0.0547438	0.00677993	-0.000172225	-0.120596	-0.121372	0.197132	0.0229053	-0.242635	0.0369214	0.0332795	0.0523837	-0.0676975	-0.0521158	0.00864348	0.0624929	0.0572195
-0.0735	-0.0433367	-0.0360338	-0.00115495	0.034484	-0.00267739	-0.0541898	0.0421149	0.0778711	0.029271	-0.0234135	-0.0422211	-0.000172225	-0.0280939	-0.060508	0.141647	0.0362408	-0.23995	0.0766966	-0.0708464	-0.0393517	-0.0217165	-0.0159631	-0.0172349	0.0728659	0.0451757
-0.0734	-0.0484421	0.0101928	-0.00629132	-0.0836023	-0.013786	-0.0689481	-0.0203164	0.0437054	-0.119014	-0.0390793	-0.0129934	-0.0207818	-0.0692122	-0.024413	0.150426	0.0938071	-0.150623	0.08491	-0.0253009	0.078458	-0.0521193	-0.0532864	0.155089	0.0536755	-0.058628
-0.0733	0.0385639	-0.00586145	0.0509324	0.0550289	0.0281913	-0.120306	-0.0144493	-0.0387291	0.00534134	-0.0390793	-0.0651074	-0.0310856	-0.0214323	-0.0543213	0.126074	0.0443335	-0.163861	0.052706	0.0300519	0.0532976	0.0197444	-0.0612772	0.0307401	0.0106372	0.0659438
-0.0732	-0.00248759	-0.00650481	-0.00629132	-0.119526	-0.0224377	-0.0695922	-0.0298727	-0.0284269	0.0553854	-0.031674	0.0255735	-0.0207818	-0.0692122	-0.0708195	0.134861	0.0153122	-0.0952944	0.0293166	0.00597038	0.0575043	-0.0311457	-0.0211283	-0.0379348	0.0728659	0.0503675
-0.0731	0.0434791	-0.0617099	0.00911825	0.11307	-0.038684	-0.115791	-0.00416626	0.00763552	-0.0155552	-0.127826	0.0224349	-0.00532484	-0.0376221	-0.131685	0.114108	0.0257762	-0.18741	0.110595	0.0613171	0.0635494	-0.0114968	-0.0366227	0.101837	0.110761	0.0831951
-0.073	-0.0329691	0.0153298	0.0252313	-0.169592	0.0393297	-0.140844	0.025188	0.0230931	0.0031605	-0.0107744	-0.0161494	-0.0568427	-0.0640729	-0.0739338	0.176372	-0.0892931	-0.134855	0.124089	-0.0239974	0.0984745	-0.0521193	-0.0199404	0.132913	0.0402007	-0.0190628
-0.0729	-0.0128673	-0.0154901	-0.0261596	0.0506255	0.0127563	-0.0329888	0.00023907	-0.0508096	-0.0198928	-0.0839122	0.0151418	-0.0156296	0.0042988	-0.0965955	0.165993	-0.000382545	-0.0219801	0.0503728	0.0561058	0.0575043	-0.0112233	0.0563646	-0.0144994	0.0261923	-0.011924
-0.0728	-0.0280194	0.0101928	-0.00629132	-0.0938669	0.0745047	-0.0586748	-0.0298727	0.0333989	0.0501622	-0.115248	-0.0370071	-0.0610532	-0.0427648	-0.122368	0.129672	-0.0892931	-0.0875421	0.0743741	0.0665285	0.103596	-0.0881297	0.0460302	0.0138196	0.0313776	-0.0482504
-0.0727	0.0281555	-0.067457	-0.0158826	0.03962	0.0281913	-0.0541898	-0.01372	-0.0747819	-0.0886735	-0.101729	-0.0109346	-0.0146654	-0.0684757	-0.0398832	0.108921	-0.0340993	-0.0850526	0.0451085	0.07174	-0.0192888	-0.00583428	-0.0366227	0.113629	0.00179598	-0.0362607
-0.0726	-0.0484421	0.00954085	0.0663549	0.0102308	0.00329602	-0.0387862	0.00023907	0.0385521	0.0366908	-0.0421229	0.0537489	0.0513623	0.0395359	-0.0295699	0.119296	-0.0706893	-0.0430068	0.0872272	0.0144214	0.063087	-0.0418962	0.0265752	0.0293489	0.0298349	-0.049855
-0.0725	-0.0994885	-0.0109952	-0.0107439	-0.00146378	0.0238858	-0.10615	0.00537832	0.037617	0.0344936	-0.065186	0.0485295	-0.0301294	0.0086686	-0.00378398	0.120884	-0.136345	0.0674113	-0.00988994	0.0665285	0.0272266	-0.0572306	-0.0779345	0.0745313	-0.00491657	-0.058628
-0.0724	0.00772618	-0.0263957	-0.0216995	-0.14005	0.0384821	-0.0638115	0.025188	0.0479185	0.0031605	-0.0569142	0.0276535	-0.0104773	-0.0126721	-0.0285259	0.155615	-0.136345	-0.0114658	-0.0233129	0.0821636	-0.0495923	-0.0316725	-0.0366227	0.134358	-0.0101008	0.0383337
-0.0723	-0.0382311	0.0256044	-0.0216995	0.00951817	0.0547749	-0.0901264	-0.0144493	0.0127879	0.0366908	-0.0212245	-0.0578623	-0.0465403	-0.01705	-0.075975	0.197132	-0.219962	0.00430677	0.0398444	0.0978002	0.0579636	-0.0620942	-0.0326394	0.112195	0.0142874	-0.00673389
-0.0722	0.00772618	-0.0212624	-0.0268353	0.0139415	-0.00102384	-0.0689481	0.000975486	0.0952467	-0.0386083	-0.0181912	0.0307895	-0.000172225	-0.0221932	-0.0543213	0.247388	-0.104979	0.00956462	0.0111723	0.0737439	0.0327957	-0.0265604	0.0408633	0.0203817	0.03811	-0.0570273
-0.0721	-0.0178071	-0.0103539	-0.036436	0.0454866	-0.027584	-0.0798596	-0.0408695	0.0643201	0.0210154	-0.094358	-0.047435	-0.00951041	0.0086686	-0.024413	0.202322	-0.19086	0.0281654	-0.0443602	0.040473	-0.0239898	-0.0723213	-0.0974389	0.0462789	-0.0774823	-0.0622185
-0.072	-0.0331253	0.0410173	-0.0223771	-0.0360271	-0.00699794	-0.0336513	0.000975486	0.0427677	-0.0333877	-0.0473471	-0.0401765	-0.0146654	0.0138128	-0.0811303	0.249041	-0.152026	0.0463739	-0.0654051	0.0508947	0.0477173	-0.0211797	-0.0974389	0.253594	-0.0360199	-0.0430614
-0.0719	-0.00248759	-0.0771137	-0.0306241	0.0146561	0.0384821	-0.0535379	-0.0511451	0.0685232	0.0218591	-0.057795	-0.021364	-0.0104773	-0.0332342	-0.0543213	0.176372	-0.16248	-0.0191787	-0.0127882	-0.0168354	0.0114243	-0.0574806	-0.0262932	0.069356	-0.0759945	-0.0482504
-0.0718	0.0283431	0.0352144	-0.0165636	-0.0322703	-0.0335407	-0.0278512	-0.0709951	0.0127879	0.0471419	-0.044301	-0.0193085	0.0204398	0.0403287	-0.080113	0.245502	-0.113145	-0.027237	-0.0233129	0.0613171	0.0472632	-0.0163358	-0.0417872	0.122554	-0.0137649	0.0175794
-0.0717	0.013013	0.0044066	0.0296665	-0.00659858	0.0530649	-0.0593241	0.0112594	0.0849372	0.0210154	-0.0421229	0.0151418	0.0307467	0.034391	-0.0491626	0.186752	-0.196083	0.00956462	-0.0572708	-0.00641713	0.072867	-0.0163358	-0.0572798	0.0721799	-0.0101008	-0.0570273
-0.0716	-0.0891529	0.0256044	0.00467309	-0.103477	0.0444779	-0.0535379	-0.00416626	0.0788264	0.115089	-0.059965	0.0537489	0.000799984	0.0197393	-0.0347266	0.223085	-0.152026	-0.0822843	-0.146733	0.00597038	0.0169821	-0.108336	-0.00563245	0.0707672	0.0261923	0.00364679
-0.0715	-0.0434875	-0.082248	-0.0518494	-0.00659858	0.0290336	-0.0644582	-0.0401542	0.0746283	0.0366908	-0.0181912	0.0433103	-0.0404379	0.0181757	-0.0697968	0.207512	-0.17519	-0.100817	-0.102228	-0.0220444	0.0118601	-0.0416381	-0.0664436	0.09148	-0.0012587	-0.0466443
-0.0714	0.0588041	-0.0154901	-0.0158826	-0.00075715	0.0179012	-0.120923	-0.0254549	0.0685232	0.102401	-0.0516956	0.0380912	-0.0362374	0.0704087	-0.080113	0.217894	-0.178159	-0.111326	-0.183914	-0.0949532	0.0831095	-0.0521193	-0.04061	0.0655894	0.015822	-0.0726006
-0.0713	0.0027937	0.0249445	0.00398158	-0.0220021	0.0436278	-0.0535379	-0.0768315	0.113919	0.0240486	-0.094358	0.00677993	-0.0165929	-0.00239007	-0.055352	0.188374	-0.183385	0.00712202	-0.118006	0.00597038	0.083582	-0.0268261	-0.0830978	0.0604117	0.0692424	-0.017114
-0.0712	-0.0790717	0.0101928	-0.0467117	-0.0117332	0.0127563	-0.0490554	-0.0658553	0.0582205	0.0449392	-0.0159995	0.0360057	-0.0259338	0.0858471	-0.0295699	0.226633	-0.068377	-0.0402164	-0.0969677	0.0561058	-0.00350504	-0.0214482	-0.0676075	0.112195	0.00698324	-0.0378722
-0.0711	0.00754927	-0.0565749	-0.0723984	0.0866024	-0.0283972	-0.145979	-0.0511451	-0.00782071	-0.00510724	-0.00554906	0.0433103	-0.00435529	0.0292462	-0.0563817	0.202322	-0.131118	-0.0430068	-0.139042	-0.0324618	-0.064952	-0.0876608	-0.0354428	0.0863016	0.0173582	-0.058628
-0.071	0.00261922	-0.0206263	-0.000466069	-0.0572606	0.0590655	-0.1049	-0.0203164	0.0427677	0.125545	-0.101729	-0.0265785	-0.00532484	0.044681	-0.0697968	0.214339	-0.102046	-0.0692866	0.00826295	-0.0376702	0.083582	-0.0163358	-0.031458	0.0929034	-0.0101008	-0.069005
-0.0709	-0.0433367	-0.0514399	0.0142551	0.0249323	0.0222074	-0.0901264	0.0112594	0.0067164	0.029271	-0.110025	0.0433103	-0.00532484	0.0086686	-0.0440036	0.141647	-0.12589	-0.027237	-0.146733	-0.110573	0.0225457	-0.0623418	-0.025108	0.00864348	-0.0101008	-0.0154916
-0.0708	-0.0431857	-0.0565749	-0.0627814	0.0352091	-0.0283972	-0.115171	-0.00930785	0.0788264	0.118076	-0.059965	0.0172164	-0.00435529	0.0652628	0.0116894	0.186752	-0.057918	-0.11658	-0.14956	-0.00120773	0.0472632	-0.0674528	0.0873713	0.103266	-0.0552538	-0.0881725
-0.0707	0.00261922	-0.0411693	0.0245292	-0.0521247	0.0324926	-0.0638115	-0.0452947	-0.033578	0.115089	-0.059965	0.00992623	-0.0835246	-0.01705	-0.05948	0.176372	-0.115435	0.0176434	-0.165334	-0.0689178	0.0733342	-0.042154	0.0305298	0.101837	-0.0345106	-0.00835995
-0.0706	-0.0230746	-0.0623249	0.0200915	0.0550289	0.0127563	-0.115171	-0.0555753	0.0067164	0.0240486	-0.0891352	0.0234956	-0.00435529	0.0138128	-0.0388446	0.160804	-0.0840643	-0.0324938	-0.0520069	0.00921152	-0.0389418	-0.0827849	0.0731032	0.0980847	0.00698324	-0.058628
-0.0705	-0.00742499	-0.0771137	-0.0415739	-0.021306	0.0753708	-0.0792208	-0.00930785	0.022166	0.0031605	-0.057795	0.0360057	-0.07136	0.0601171	-0.0285259	0.171183	-0.0759158	-0.06651	-0.0917077	-0.0532947	-0.0291106	-0.00611065	-0.0302755	0.061819	-0.0671176	-0.0378722
-0.0704	-0.0892804	0.020467	-0.0210212	0.0307938	-0.00782164	-0.146583	-0.0401542	-0.0756586	0.0523676	-0.0547438	0.0506226	0.0307467	0.0138128	-0.0336853	0.155615	-0.152026	0.00956462	-0.118006	-0.115779	0.078458	-0.0674528	0.0937863	0.0604117	-0.0204689	0.00527991
-0.0703	-0.0484421	-0.0668446	-0.00560508	0.0300706	0.0281913	-0.0740846	-0.0915527	0.0109453	0.0628196	0.000498956	0.0589685	0.0246087	0.0798877	-0.0852708	0.140049	-0.146799	0.0649974	0.00826295	0.0873756	0.0425944	0.019455	-0.0572798	0.123993	-0.0396966	-0.0430614
-0.0702	0.023048	-0.0161289	0.0450792	-0.016169	0.00761159	-0.0227134	-0.0452947	0.0118661	0.0210154	-0.0129688	0.0464386	-0.00532484	0.0284595	-0.0336853	0.148824	-0.102683	0.0492113	-0.0654051	-0.0324618	0.114329	-0.0572306	0.0253633	0.0448796	-0.0708096	-0.0378722
-0.0701	-0.00248759	-0.036662	-0.0884527	-0.0322703	-0.0129657	-0.0593241	-0.0254549	0.022166	-0.00728262	-0.0473471	-0.00365591	0.0503646	0.0601171	-0.0182067	0.133267	-0.110207	0.0463739	-0.107487	0.0581015	0.0114243	-0.0268261	0.0822032	0.0241723	-0.0567523	-0.0135474
-0.07	0.0281555	-8.08351e-05	-0.00560508	0.0550289	0.00163888	-0.0541898	-0.0658553	0.0736747	0.0784988	-0.0181912	0.0485295	-0.0301294	-0.01705	0.00243362	0.114108	-0.0497817	0.098972	-0.0520069	-0.0305122	0.0114243	-0.0112233	0.0059001	0.0655894	-0.0552538	-0.0378722
-0.0699	-0.0229133	-0.0360338	-0.00115495	0.035935	0.0135906	-0.0901264	-0.0812742	-0.00964209	-0.0260025	-0.0808481	0.0307895	0.0462082	0.0652628	-0.0904285	0.203952	-0.216973	0.0621517	-0.083588	0.0873756	0.0169821	-0.042154	0.0265752	0.0669994	0.015822	-0.00673389
-0.0698	0.023048	-0.0668446	-0.000466069	-0.0617207	-0.00782164	-0.120306	-0.0254549	-0.0199349	0.0889523	-0.00554906	-0.0401765	0.011111	0.044681	-0.0388446	0.181562	-0.12589	0.0253391	-0.0472389	0.0144214	0.0374717	-0.0214482	0.061532	0.0203817	-0.0101008	-0.0362607
-0.0697	-0.0178071	0.0711637	-0.0429088	-0.036716	0.00761159	-0.0484009	-0.0247317	0.0118661	0.0762797	-0.044301	0.00677993	-0.000172225	0.0395359	-0.0233664	0.136456	-0.134066	0.0961099	-0.0864475	-0.0272532	0.00673823	0.00383384	0.0162374	-0.00688401	-0.0671176	-0.00510616
-0.0696	-0.0281781	-0.0571926	-0.0114275	-0.0220021	0.00329602	-0.089493	-0.0254549	0.0179404	-0.0177251	-0.0390793	-0.0349597	0.0307467	0.0292462	-0.00272669	0.171183	-0.259542	0.0597352	-0.0443602	-0.00445399	0.0216633	0.0552532	0.0770351	0.0825413	-0.0412032	-0.0570273
-0.0695	-0.0127008	-0.072589	-0.0107439	-0.016169	-0.0283972	-0.125441	0.0164016	0.0109453	0.00011697	-0.044301	-0.0297428	-0.0249749	0.0042988	-0.0965955	0.140049	-0.237861	0.0492113	-0.104639	-0.0461453	0.032349	0.0757126	0.0253633	0.0707672	-0.00491657	0.0364418
-0.0694	-0.0382311	0.0050559	-0.0306241	-0.0264428	0.0135906	-0.0381263	-0.0511451	0.00248329	0.0732722	0.00269934	0.00992623	-0.0413889	0.0086686	-0.0646384	0.172797	-0.196815	0.0176434	-0.128525	0.0925878	0.0374717	0.019455	0.119644	0.0604117	-0.0996854	-0.069005
-0.0693	-0.017971	-0.0571926	-0.0216995	-0.016169	-0.00185104	-0.0336513	-0.0966917	-0.01903	-0.0229461	0.0392639	-0.0370071	-0.0352837	-0.0221932	-0.0945756	0.165993	-0.243863	0.0439496	0.00299992	0.0372472	0.00673823	0.0350934	0.000731696	0.0707672	-0.0463864	-0.0310686
-0.0692	0.00261922	0.0352144	-0.00560508	-0.00589458	-0.00267739	-0.0901264	-0.0460074	0.0427677	0.109861	0.00792238	-0.0088736	-0.00532484	-0.0486542	-0.05948	0.167605	-0.246084	-0.0296979	-0.00752566	-0.0220444	-0.00862645	0.0498338	0.0433044	0.0604117	-0.0412032	0.019219
-0.0691	-0.0535474	0.0307419	-0.0371064	0.0249323	0.0487735	-0.0432637	-0.10765	-0.0387291	0.029271	0.0601613	-0.0297428	0.0410542	0.00944546	-0.00272669	0.202322	-0.266979	0.00712202	-0.0285749	0.0352624	0.0221043	0.0808278	0.020197	0.101837	-0.0930282	-0.0446686
-0.069	-0.0841762	-0.00586145	-0.0165636	-0.036716	0.00246702	-0.089493	-0.0966917	-0.0644818	0.00534134	0.0288161	-0.0161494	-0.0465403	0.034391	-0.0233664	0.159197	-0.301348	0.0281654	-0.0654051	0.0946026	0.00717179	-0.0112233	0.0408633	0.103266	-0.0671176	0.00364679
-0.0689	-0.0790717	0.0146753	-0.036436	0.00509043	-0.0327302	-0.00216069	-0.0761347	-0.0490306	0.0031605	-0.031674	-0.0422211	0.0462082	0.034391	-0.0543213	0.134861	-0.152026	-0.00620845	-0.107487	0.00921152	0.0738019	-0.0316725	0.0977082	0.0811233	-0.0293244	0.0208602
-0.0688	-0.0178071	0.0108454	-0.0518494	0.0616429	0.0693582	-0.0381263	-0.0665574	-0.0241788	-0.00510724	-0.0495225	0.0433103	0.0368912	-0.0530496	0.00759408	0.174757	-0.0863684	-0.0377503	-0.0390986	0.0508947	0.0584234	-0.000718844	0.0110687	0.0929034	-0.0671176	-0.0933629
-0.0687	-0.0127008	0.0300794	-0.0268353	-0.0623963	-0.0533132	-0.0175754	-0.0716945	-0.0859527	-0.00206113	-0.0129688	0.0349571	0.0462082	0.00275116	-0.111058	0.165993	-0.136345	0.0755222	-0.0419801	0.0769517	-0.023572	0.0143415	0.0150308	0.174356	-0.0656244	-0.058628
-0.0686	-0.00742499	0.0198098	0.0142551	0.00951817	-0.0438272	-0.0374658	-0.0819683	-0.01903	0.0240486	0.0288161	0.0307895	0.0307467	0.0189571	-0.100744	0.143638	-0.178159	0.0937115	-0.0472389	0.0489038	0.0779882	0.0242768	-0.025108	0.147002	-0.0152849	-0.0949448
-0.0685	-0.0178071	-0.0109952	-0.0371064	-0.021306	-0.0335407	-0.0336513	-0.0761347	-0.0499206	-0.0155552	-0.000323608	0.0307895	0.0658199	0.0336017	-0.0697968	0.133267	-0.172933	-0.0139189	-0.0759266	0.0978002	0.0374717	0.019455	0.0575925	0.0811233	-0.0723001	-0.0570273
-0.0684	0.00244491	0.0153298	-0.0467117	0.00951817	0.0135906	-0.0541898	-0.087105	-0.0499206	0.0994065	-0.000323608	-0.0057196	-0.000172225	-0.0530496	-0.0852708	0.096971	-0.246084	0.038688	-0.0233129	0.0685296	0.0686756	-0.00611065	0.00469886	0.0773605	-0.112285	-0.0638166
-0.0683	-0.0535474	-0.0411693	-0.067916	-0.0154696	-0.00782164	-0.0381263	-0.0864135	0.017016	-0.0720688	0.004902	0.0172164	-0.0062934	0.0241016	-0.136841	0.0741746	-0.157253	0.0176434	0.00299992	-0.0168354	0.2174	-0.0114968	0.0253633	0.134358	-0.0152849	-0.0482504
-0.0682	-0.0125341	0.0153298	-0.0261596	-0.0469886	0.0384821	-0.00797477	-0.041584	-0.0199349	-0.0229461	0.0310324	-0.0297428	0.0214226	0.0138128	-0.080113	0.119296	-0.110207	0.0200808	-0.0314619	0.0163954	0.150207	0.0143415	-0.0211283	0.127733	-0.0375276	-0.0258764
-0.0681	0.023048	0.0352144	-0.0268353	-0.00146378	0.0487735	-0.0432637	-0.0607154	-0.013881	-0.0103313	-0.0390793	0.00156193	0.0214226	-0.0427648	-0.0440036	0.0985459	-0.235636	0.0597352	0.0427704	0.0978002	0.0994356	0.0447221	-0.114074	0.148453	-0.0168034	-0.0274934
-0.068	0.00790327	0.0403495	0.0296665	0.0249323	0.00761159	0.0286729	-0.122384	-0.0747819	-0.0125039	0.004902	0.0464386	0.0204398	-0.0324793	-0.112059	0.10734	-0.165443	0.122892	-0.0443602	-0.0239974	0.166101	-0.0163358	-0.000466867	0.136647	0.0106372	0.00883736
-0.0679	-0.0280194	-0.0520602	-0.0165636	-0.0103298	-0.0129657	-0.0124373	0.00611738	-0.0610999	0.0083823	0.0467125	-0.094353	-0.0146654	-0.0427648	-0.024413	0.124484	-0.0997502	-0.00339873	-0.0783249	0.00597038	0.0477173	-0.000997825	-0.00286031	0.132913	-0.0448825	-0.0362607
-0.0678	-0.0332814	0.0050559	-0.0210212	0.0300706	-0.0283972	-0.0336513	-0.11657	-0.0293274	-0.00728262	0.0235924	-0.0422211	0.0462082	-0.0221932	-0.0130468	0.114108	-0.0765262	0.0674113	-0.00516376	-0.0357234	0.00161652	-0.000997825	0.0563646	0.0877223	0.000267855	-0.0154916
-0.0677	-0.0125341	0.0300794	-0.000466069	-0.00518986	-0.038684	-0.0490554	-0.101831	-0.013881	-0.0490489	0.0183689	0.0380912	0.0668257	-0.0427648	-0.063612	0.108921	-0.120663	0.0148226	-0.0314619	-0.0376702	0.114818	-0.0574806	-0.00960465	0.155089	-0.00491657	-0.0518358
-0.0676	-0.0382311	0.0256044	-0.103854	-0.134919	0.0333367	-0.0336513	-0.0607154	-0.102255	-0.0198928	-0.0360389	0.0255735	0.0565166	-0.00753114	-0.0388446	0.0793639	-0.128172	0.0439496	-0.0524976	-0.0324618	-0.0239898	-0.0112233	-0.000466867	0.0863016	-0.0219847	-0.0154916
-0.0675	-0.0280194	0.00954085	-0.00629132	0.0660433	-0.0283972	0.0639397	-0.0915527	0.0179404	-0.00206113	-0.057795	0.0151418	0.0565166	-0.0221932	-0.104896	0.0658663	-0.0765262	0.072671	0.113556	-0.0305122	0.0272266	-0.00611065	-0.0985867	0.241721	-0.024138	0.0296012
-0.0674	-0.0178071	-0.0212624	0.00981241	-0.103477	-0.00699794	-0.0329888	-0.0511451	-0.0747819	-0.0155552	-0.0682424	0.0307895	0.00595541	-0.0479073	-0.0182067	0.0917865	-0.146799	0.0860477	-0.0362142	-0.00445399	0.114329	-0.0316725	-0.0561106	0.0877223	-0.0708096	-0.0394821
-0.0673	0.0332632	0.0050559	0.0193921	-0.0572606	0.00329602	-0.00283901	-0.106969	-0.0344759	0.0523676	-0.0556229	0.0047108	0.00400668	0.0086686	-0.0398832	0.0726115	-0.230412	0.00430677	-0.0204201	-0.0793324	0.0174209	0.00439674	-0.0509439	0.132913	-0.00339113	0.053901
-0.0672	-0.0331253	-0.00521742	-0.0730504	0.230584	-0.027584	-0.0131104	-0.0819683	-0.0610999	0.0344936	-0.0159995	-0.0088736	0.0513623	-0.0537939	-0.019256	0.100122	-0.0759158	0.0358562	-0.0151551	0.0424606	0.109204	0.00951248	-0.031458	0.153633	-0.0552538	-0.0430614
-0.0671	0.0639127	-0.072589	0.0296665	-0.0154696	-0.027584	-0.0689481	-0.0408695	-0.0302271	-0.0490489	-0.0569142	0.00677993	0.119413	-0.0523045	-0.0697968	0.0622388	-0.154985	0.114754	0.024053	0.0821636	0.0272266	0.0245685	-0.0497708	0.103266	0.0350177	0.053901
-0.067	-0.0380775	-0.00586145	-0.0415739	0.0557646	-0.0232535	0.00811658	-0.0864135	-0.00873187	-0.0647087	-0.0547438	-0.0161494	0.102912	-0.00753114	-0.0543213	0.024402	-0.199062	0.0855946	-0.00226295	0.0288025	0.0118601	0.0447221	-0.00682711	0.0345257	-0.0360199	-0.011924
-0.0669	-0.0792044	-0.0417949	0.0193921	0.0263742	-0.0232535	-0.0381263	-0.0401542	-0.0396243	-0.00206113	-0.104803	0.0119981	0.0926009	0.0145923	-0.0708195	-0.0066898	-0.0736063	0.0779309	0.00299992	0.0925878	-0.0499966	0.0293879	-0.00563245	0.0877223	-0.0293244	0.0435227
-0.0668	-0.0331253	-0.0199895	0.0252313	0.0513593	-0.0224377	-0.00797477	-0.0960047	-0.0241788	0.0867278	-0.0995806	0.0307895	0.093621	0.0395359	-0.0388446	0.0311245	-0.191587	0.0649974	-0.0520069	-0.0148777	-0.0700716	-0.0262945	-0.0417872	0.0189959	-0.0137649	0.0659438
-0.0667	0.0381785	-0.082248	-0.067916	0.056501	0.00329602	-0.0387862	-0.0812742	-0.013881	-0.00206113	-0.0704068	0.121615	0.114255	-0.0537939	-0.0852708	0.0622388	-0.204287	0.059309	-0.0625345	0.0248416	-0.0440648	0.019455	-0.0830978	0.0655894	-0.00857808	0.02441
-0.0666	0.0179406	-0.0360338	-0.00115495	-0.00589458	0.00761159	-0.0541898	-0.0908631	-0.0293274	-0.00206113	-0.12047	0.0380912	-0.0104773	0.0189571	-0.0852708	0.114108	-0.104979	0.0750799	-0.118006	0.0456838	-0.0137477	0.0808278	0.0460302	0.107016	-0.0101008	0.0296012
-0.0665	0.0281555	-0.0571926	-0.0473768	0.00951817	-0.0549122	-0.0484009	-0.0562827	-0.00266879	0.0031605	-0.0630188	0.074628	0.0565166	-0.0376221	-0.060508	0.0414953	-0.149071	-0.00339873	0.0316602	0.00921152	-0.0495923	0.00922827	-0.0716099	0.09148	0.00545243	-0.0482504
-0.0664	-0.0535474	-0.0719793	-0.0210212	-0.00589458	-0.013786	-0.0169044	-0.122384	0.00579823	-0.00206113	-0.044301	0.0673062	0.0771353	-0.0435144	-0.0872992	0.0295845	-0.159519	0.0253391	-0.0572708	0.0508947	-0.111023	0.00922827	-0.0727711	0.0811233	0.0277338	0.112681
-0.0663	-0.0125341	-0.0405431	0.0502171	-0.0103298	-0.0283972	-0.0484009	-0.13266	-0.0859527	-0.0125039	-0.0630188	0.0829586	0.0204398	0.0086686	-0.024413	-0.00516862	-0.146799	0.051633	-0.0414786	0.0893877	-0.0393517	0.0347961	0.0150308	0.0189959	-0.0412032	0.00364679
-0.0662	0.0279682	-0.0161289	-0.0312979	0.020512	-0.027584	0.0125692	-0.0864135	-0.013881	-0.00206113	-0.0682424	0.0328723	0.0101335	-0.0280939	-0.0491626	0.0622388	-0.201306	-0.000950918	0.00064087	0.115464	-0.0905485	0.0347961	-0.0779345	0.0655894	0.00698324	-0.00154363
-0.0661	-0.0382311	0.0506203	0.0193921	0.00509043	-0.0240684	-0.00283901	-0.12373	0.00579823	-0.0103313	-0.0234135	0.0328723	0.127655	-0.0119066	-0.0388446	0.0637965	-0.149071	-0.0247786	0.0375037	0.0697382	-0.0799214	0.0299769	-0.0211283	0.112195	-0.0101008	0.0312478
-0.066	0.0283431	0.0249445	0.00981241	0.0454866	-0.0283972	0.0235336	-0.0973779	-0.0293274	-0.0260025	-0.065186	0.00677993	0.0462082	-0.0530496	-0.0543213	0.0414953	-0.146799	0.0674113	-0.139042	0.0978002	-0.0346434	0.00951248	-0.00443655	0.0189959	0.0624929	-0.0674096
-0.0659	0.0281555	-0.0623249	-0.0268353	-0.00659858	-0.0283972	-0.0381263	-0.0864135	-0.00266879	-0.028167	0.065386	0.0516553	0.163736	-0.0633338	-0.0450396	0.0726115	-0.222954	0.0176434	-0.0601441	0.16241	-0.0901648	0.0396106	0.0420832	0.110763	0.0936137	0.0798496
-0.0658	-0.0382311	-0.0571926	-0.00115495	-0.0726674	-0.0370675	-0.00283901	-0.0607154	-0.0747819	0.029271	-0.00774626	0.0412221	0.0214226	0.0807008	-0.0140988	0.024402	-0.128836	0.0148226	-0.083588	0.103013	0.00673823	0.0191658	0.0253633	0.0759452	-0.00857808	0.06428
-0.0657	0.0279682	-0.0514399	0.0142551	0.158578	-0.0592559	-0.0695922	-0.0408695	-0.0653638	-0.00510724	0.00792238	0.0485295	0.129731	-0.0162863	-0.0388446	0.0155694	-0.228182	0.0463739	-0.160076	0.0613171	0.0169821	0.0396106	0.0666996	0.12025	0.0676793	-0.0326829
-0.0656	0.0538962	0.0506203	0.00398158	0.0102308	-0.0181097	-0.0233812	-0.0966917	-0.0499206	0.00534134	-0.0891352	0.00363048	0.0688402	0.0138128	-0.0182067	0.0777981	-0.133397	-0.00620845	-0.0783249	0.139504	-0.0137477	-0.0112233	0.0925397	0.103266	0.0313776	0.02441
-0.0655	-0.0329691	0.0454849	-0.0268353	0.00509043	-0.0129657	-0.0541898	-0.0460074	-0.00873187	-0.054269	0.0183689	0.0641882	-0.00532484	-0.0119066	-0.00788684	0.0674251	-0.12589	0.0305976	-0.128525	0.00597038	-0.167315	-0.0265604	0.0627626	0.0966586	-0.0530691	0.0676093
-0.0654	-0.0329691	0.0564316	-0.00629132	0.0256528	-0.0283972	-0.0535379	-0.0555753	-0.0705113	-0.028167	-0.0234135	-0.0193085	-0.0165929	-0.0221932	-0.0182067	0.0311245	-0.0340993	-0.00376049	-0.107487	0.0541121	-0.064952	-0.0163358	-0.000466867	0.189899	0.0832395	0.0503675
-0.0653	0.0385639	0.0454849	0.0303712	0.020512	-0.0086445	0.00811658	-0.0768315	-0.0756586	-0.0438286	-0.0338576	0.0151418	0.14521	-0.01705	-0.0646384	1.56454e-05	-0.0840643	0.0253391	-0.167777	0.106204	-0.064952	0.0143415	0.0460302	0.143273	0.0624929	0.0451757
-0.0652	0.0637071	-0.0257622	0.0296665	0.082212	0.00761159	-0.0182458	-0.0504351	0.0067164	0.0366908	-0.0473471	0.0151418	0.0101335	-0.0787591	0.0116894	0.0586077	-0.0788354	-0.0640309	-0.123266	0.141544	-0.105905	-0.0367844	0.150677	0.0773605	0.0277338	0.0140281
-0.0651	0.00261922	-0.0257622	-0.0268353	-4.97913e-05	0.0642118	-0.0278512	-0.10765	-0.0602162	0.0397163	-0.00252354	0.0328723	0.0513623	-0.0376221	0.0323227	0.0103846	-0.057918	-0.0640309	-0.131359	0.0144214	-0.111023	-0.0214482	0.101626	0.101837	0.0329219	0.06428
-0.065	-0.0587956	0.0352144	-0.0473768	0.0307938	0.00761159	-0.0336513	-0.0562827	-0.0396243	-0.0155552	-0.00774626	-0.00365591	0.0152865	-0.0640729	-0.0233664	0.0207542	-0.0340993	0.00674952	-0.17585	0.0769517	-0.0295253	-0.000997825	-0.00960465	0.132913	0.0469345	0.0555594
-0.0649	-0.0229133	0.0557559	0.0450792	-0.0206092	0.0230462	-0.0124373	-0.0562827	-0.0284269	-0.0438286	0.0235924	0.0328723	0.0946421	-0.0280939	-0.0656638	0.0311245	-0.112497	-0.000950918	-0.165334	0.0853657	-0.182665	0.00894435	0.0356965	0.155089	0.0676793	0.0779996
-0.0648	0.0434791	-0.0154901	0.00467309	0.0601656	0.0230462	-0.0432637	-0.0460074	-0.0499206	-0.0782299	-0.0525711	0.0119981	0.109096	-0.0427648	0.00243362	-0.0140193	-0.0526883	-0.0717683	-0.112747	0.0196314	-0.136972	0.00922827	0.0460302	0.229861	0.0469345	0.0503675
-0.0647	0.0283431	-0.0360338	-0.0261596	-0.016169	-0.0181097	-0.0586748	-0.0151778	-0.0447725	-0.0521181	0.0183689	0.0641882	0.0513623	-0.01705	-0.0543213	1.56454e-05	0.0310084	0.0253391	-0.0677981	0.131111	-0.0858154	-0.00611065	0.0770351	0.107016	0.0588643	0.00364679
-0.0646	-0.00248759	-0.036662	0.0509324	0.0616429	0.0135906	-0.0439209	-0.0658553	-0.0447725	-0.00206113	0.044488	0.0360057	0.0771353	-0.0427648	-0.024413	-0.0103527	0.0728717	-0.0247786	-0.054883	0.0456838	-0.0389418	0.0705975	0.119644	0.212111	0.0329219	0.0659438
-0.0645	-0.0280194	0.0101928	-0.036436	-0.0257486	0.0281913	-0.00729909	-0.0144493	-0.0499206	0.0732722	0.00792238	0.069408	0.0265786	-0.0839005	-0.00788684	-0.0570028	0.0861786	-0.027237	-0.0233129	0.0821636	-0.0952862	0.0350934	0.164912	0.103266	-0.00339113	0.0156666
-0.0644	-0.00776335	0.0249445	-0.0531737	0.0153713	0.0324926	-0.0227134	-0.00490003	0.0427677	-0.0177251	-0.0495225	0.0380912	0.0833051	-0.0743513	-0.0285259	-0.0066898	0.0676382	0.0755222	-0.083588	0.0769517	-0.126377	0.019455	-0.0147726	0.184718	0.00545243	-0.0482504
-0.0643	-0.0227519	0.0403495	-0.0216995	-0.0110319	-0.0378762	-0.0740846	-0.0254549	-0.0181241	-0.0625633	0.0601613	0.090289	0.0513623	-0.196974	-0.080113	-0.0466372	0.0757164	-0.155879	-0.154818	0.0893877	-0.136972	0.0603678	0.108046	0.158814	0.0536755	0.0468303
-0.0642	-0.0637576	0.0519671	-0.036436	-0.0168677	0.0290336	-0.0484009	-0.0665574	-0.0241788	-0.0260025	0.004902	0.142502	0.0761243	-0.0581918	-0.019256	-0.00150822	0.0647881	-0.0587751	-0.0362142	0.0685296	-0.0854295	-0.00611065	0.0989575	0.219502	0.0106372	-0.0378722
-0.0641	-0.00248759	0.0307419	0.0553551	-0.00589458	0.00329602	-0.0593241	-0.0504351	-0.0653638	-0.0751478	0.004902	0.0641882	0.123536	-0.0684757	-0.0388446	-0.036271	0.164665	-0.0482631	-0.0993764	0.149932	-0.121259	0.00411515	0.0627626	0.200263	0.0277338	0.110993
-0.064	-0.0329691	0.0044066	0.0084248	0.0153713	0.0281913	-0.0535379	-0.0452947	-0.0653638	0.0419162	-0.0129688	0.0328723	0.0987791	-0.119886	-0.0491626	-0.0606922	0.0595522	-0.027237	-0.151994	0.0476741	-0.0645552	-0.0163358	0.0782738	0.13954	0.0484869	0.02441
-0.0639	-0.0227519	-0.0731981	0.0193921	-0.00589458	0.0333367	0.0177056	0.00537832	0.0315351	0.029271	0.0235924	0.0558447	0.108068	-0.115459	-0.0501959	-0.0414542	0.135685	-0.0247786	-0.118006	0.0144214	-0.223274	-0.0211797	0.0317444	0.181006	0.03811	0.0711362
-0.0638	-0.0125341	-0.0154901	-0.0114275	-0.0572606	0.0539195	-0.0740846	-0.0607154	-0.0147886	-0.0125039	-0.044301	0.0360057	0.0616711	-0.135307	-0.00272669	-0.0570028	0.0519388	-0.0111118	0.0316602	-0.00120773	-0.177548	-0.0418962	0.0873713	0.0966586	0.102408	0.0659438
-0.0637	-0.0280194	0.0512934	-0.0371064	0.0300706	0.0230462	-0.0439209	-0.0203164	-0.0456642	-0.0386083	0.0728491	0.0641882	0.0967348	-0.130167	-0.0233664	-0.0170525	0.0490809	-0.00620845	-0.0630145	0.0352624	-0.142087	-0.0112233	0.144231	0.117375	0.0210071	0.0555594
-0.0636	-0.0280194	-0.0257622	-0.0216995	-0.00589458	0.0393297	-0.0689481	-0.0254549	-0.111685	-0.0416724	-0.00774626	0.0620891	0.17101	-0.130167	0.0271642	-0.00516862	-0.029434	-0.016723	-0.0730616	0.17916	-0.075191	-0.0214482	0.1093	0.162535	0.109176	0.0383337
-0.0635	0.00244491	-0.0565749	-0.0114275	0.0153713	0.0333367	0.00743298	0.0105177	-0.0396243	-0.028167	0.0340399	-0.0370071	0.0616711	-0.114746	-0.0336853	-0.114003	-0.0184155	0.0172602	-0.0730616	0.0613171	-0.023572	0.0143415	0.113215	0.189899	0.103989	0.0763288
-0.0634	0.0843486	0.0242853	0.0245292	-0.0521247	0.0230462	-0.0227134	-0.0240078	-0.00358259	-0.0333877	0.0131456	0.0349571	0.109096	-0.125027	0.0643692	0.0088554	-0.0706893	0.00430677	-0.070666	0.0581015	-0.111023	-0.0521193	0.0679328	0.09148	0.0661178	0.0572195
-0.0633	0.0334534	0.0249445	0.0238278	0.0660433	0.0179012	-0.0477456	0.00611738	-0.013881	-0.0333877	-0.0099412	0.0255735	0.119413	-0.196974	0.0953452	-0.0518201	-0.0631476	-0.027237	-0.054883	0.0593207	-0.0495923	0.0248606	0.13516	0.13954	0.0676793	0.0468303
-0.0632	0.00772618	0.0307419	-0.0312979	-0.0411661	-0.0695409	-0.0798596	0.0259368	0.0127879	-0.031226	-0.044301	0.0172164	0.00595541	-0.17642	0.0374814	-0.036271	-0.0736063	-0.00865887	-0.0390986	0.0384875	-0.0803103	-0.0265604	0.113215	0.112195	0.10038	0.00883736
-0.0631	-0.0128673	-0.0206263	-0.0216995	-4.97913e-05	0.0127563	-0.0233812	-0.0452947	-0.0293274	0.0419162	0.0153537	0.0307895	0.0812767	-0.114033	0.00653146	-0.0243922	-0.0736063	0.0597352	-0.0443602	-0.0253009	-0.0239898	0.0245685	0.180425	0.126293	0.0676793	0.0140281
-0.063	-0.0178071	0.0358795	-0.144916	0.0102308	-0.0121447	-0.0131104	-0.0151778	-0.0387291	-0.0207789	-0.0839122	0.0433103	0.14521	-0.156556	-0.0233664	-0.0103527	0.0257762	-0.000950918	-0.083588	-0.0532947	-0.0594328	-0.0981157	0.153294	0.174356	0.0951902	-0.011924
-0.0629	0.00261922	0.0044066	-0.0114275	0.0153713	0.0333367	-0.0336513	0.00537832	-0.106539	-0.028167	-0.0159995	-0.0140911	0.14932	-0.145586	-0.0697968	-0.0414542	-0.00850016	0.00430677	-0.0783249	0.103013	-0.0188688	0.0143415	0.144231	0.149906	0.115951	-0.0466443
-0.0628	0.0692298	0.0454849	-0.067916	-0.0514437	-0.0292094	-0.0131104	-0.00490003	-0.0302271	-0.0438286	0.0497123	0.00156193	0.0678324	-0.161693	0.0437216	0.00520007	-0.0736063	0.0334266	-0.133784	-0.00120773	-0.105529	-0.0623418	0.140332	0.175822	0.114364	-0.00154363
-0.0627	0.0383711	-0.0771137	-0.0319709	0.0249323	0.0238858	-0.0484009	0.0619201	-0.013881	-0.0177251	0.00571927	-0.0088736	0.0307467	-0.202779	0.00243362	0.0088554	-0.00795892	0.0884511	-0.0472389	-0.00966595	-0.0495923	-0.0418962	0.161023	0.0359196	0.115951	-0.00673389
-0.0626	-0.00265929	-0.0263957	0.00911825	-0.00589458	-0.043022	-0.0740846	0.000975486	-0.0962462	-0.0155552	0.0235924	0.0276535	-0.00532484	-0.160314	-0.0491626	-0.0399503	-0.102046	0.0621517	-0.0285749	0.0300519	-0.064952	0.0444202	0.129988	0.095234	0.17663	0.00364679
-0.0625	0.00772618	0.00954085	-0.0165636	-0.0617207	0.0127563	-0.0394454	0.00611738	-0.0387291	-0.00510724	0.0676214	-0.0088736	0.0523611	-0.166143	0.0477993	0.0363098	-0.102046	0.0674113	-0.0443602	0.026821	-0.157082	0.00411515	0.128722	0.179537	0.110761	-0.00673389
-0.0624	-0.0125341	-0.036662	0.0289625	-0.071997	0.0298767	-0.0182458	0.0164016	-0.0756586	0.0083823	0.025806	-0.0109346	0.119413	-0.166143	-0.0223187	-0.0414542	-0.0422284	0.098972	-0.109901	-0.0116264	-0.064952	-0.0365238	0.122291	0.0566388	0.101961	-0.0154916
-0.0623	-0.0637576	0.0506203	0.0348039	0.0403478	-0.0849673	-0.0227134	-0.0408695	-0.0438799	-0.00510724	-0.0181912	0.0955097	0.0977564	-0.238722	0.0333987	-0.105111	-0.0474584	0.051633	-0.130949	0.144718	-0.111023	-0.0211797	0.0873713	0.146175	0.00545243	0.041636
-0.0622	-0.0482937	0.0146753	0.0502171	-0.0418524	-0.00782164	-0.0278512	0.0413573	-0.15716	0.0188263	-0.0129688	0.0662894	0.0833051	-0.110321	-0.00272669	-0.0103527	-0.0474584	-0.0349572	-0.160076	0.0300519	-0.146847	-0.0166067	0.140332	0.061819	0.119552	-0.0482504
-0.0621	-0.0125341	-0.0154901	-0.0216995	0.0146561	-0.0790387	-0.0477456	0.0413573	-0.0910995	-0.0125039	0.0288161	-0.021364	0.11838	-0.227799	0.0179155	-0.045136	0.00772718	0.0200808	-0.0917077	0.0613171	0.0169821	-0.042154	0.104129	0.118811	0.135117	-0.0622185
-0.062	0.00261922	0.06157	-0.00115495	0.0660433	-0.0327302	-0.0381263	0.00611738	-0.0499206	-0.0155552	0.0101278	0.0412221	0.0472043	-0.197644	0.0179155	-0.0518201	-0.00561382	0.0358562	-0.102228	0.0841729	-0.0393517	0.0552532	0.1093	0.0759452	0.0588643	-0.0534393
-0.0619	-0.0127008	0.00954085	-0.0371064	0.0256528	-0.0489702	0.0125692	-0.0298727	-0.143401	-0.0364492	0.065386	0.0047108	0.0265786	-0.218185	-0.00894147	-0.00150822	-0.0346671	-0.0482631	-0.0467428	0.0841729	-0.0491876	-0.0265604	0.0305298	0.0538311	0.17663	-0.0534393
-0.0618	-0.0482937	0.132808	-0.0158826	-4.97913e-05	0.00844323	-0.0695922	-0.0144493	-0.0508096	-0.0647087	0.0414856	-0.021364	0.0359004	-0.120596	-0.0182067	-0.0740364	0.0257762	0.0305976	-0.115163	0.0332795	-0.121259	0.0143415	0.0563646	0.0721799	0.17663	-0.0550412
-0.0617	-0.0380775	0.0352144	-0.0473768	-0.0880729	-0.0592559	-0.0175754	0.0611527	0.0230931	-0.0260025	-0.0360389	0.0224349	0.129731	-0.166829	0.00759408	-0.0103527	0.122801	-0.0349572	-0.070666	0.0821636	-0.0342312	-0.00611065	0.144231	0.0966586	0.114364	-0.0326829
-0.0616	-0.0227519	-0.0514399	0.0245292	-0.0220021	-0.0121447	0.00229691	0.0421149	-0.0705113	-0.0155552	-0.0390793	0.00677993	0.133849	-0.145586	0.00243362	-0.0843951	0.046706	-0.016723	-0.102228	0.0541121	-0.0346434	-0.0163358	0.142959	0.0255608	0.140305	-0.0881725
-0.0615	0.023048	-0.0109952	0.00911825	0.0300706	-0.027584	-0.0285163	0.00537832	-0.0396243	0.0262404	0.0153537	0.0224349	0.109096	-0.227799	-0.0398832	-0.0518201	0.0129562	-0.0324938	-0.0864475	0.0873756	-0.00820076	-0.0166067	0.0873713	0.0552342	0.183442	-0.0223038
-0.0614	-0.00759425	0.0146753	-0.0114275	0.0968829	-0.043022	-0.0541898	0.00464002	-0.013881	-0.0760904	0.0467125	0.0047108	0.0781474	-0.145586	0.03856	-0.112536	-0.0631476	0.0382833	-0.0783249	0.0476741	-0.0389418	-0.0470078	0.186891	0.0655894	0.178249	-0.058628
-0.0613	-0.0841762	0.0146753	0.00329077	-0.0617207	-0.0438272	0.00811658	0.021544	-0.0653638	-0.0573408	0.075836	0.0119981	0.0781474	-0.217525	-0.0285259	-0.0866163	-0.0108449	-0.0142699	-0.0467428	0.000758117	-0.126377	0.0555609	0.0822032	0.0293489	0.10038	-0.0378722
-0.0612	0.0128333	0.0146753	0.00398158	0.020512	0.0230462	0.00743298	0.000975486	-0.0808057	-0.0699283	0.0340399	0.0047108	0.0926009	-0.140446	0.0127547	-0.0414542	0.0804966	-0.0559931	-0.0917077	-0.0428786	-0.0598322	0.0245685	0.0524226	0.0293489	0.115951	-0.0622185
-0.0611	0.0534952	0.0050559	-0.0473768	0.0249323	-0.0489702	0.038952	0.0156573	-0.0293274	0.0240486	-0.031674	0.0380912	0.16995	-0.202112	-0.0130468	-0.0481369	0.0362408	0.0281654	-0.0338369	0.0821636	-0.0755822	-0.000718844	0.197239	0.0462789	0.0848106	-0.00673389
-0.061	-0.0331253	0.00954085	-0.0319709	0.0410763	-0.0541131	-0.0798596	0.036217	-0.0284269	-0.0260025	0.0235924	-0.021364	0.0678324	-0.125027	-0.024413	-0.103641	-0.0265374	-0.0454755	-0.0414786	0.00400182	-0.0854295	-0.0112233	0.149401	0.0241723	0.0557505	0.0364418
-0.0609	0.0332632	-0.0161289	0.0200915	-0.0411661	-0.0636039	-0.0233812	0.0421149	-0.0129725	-0.031226	-0.0159995	0.0673062	0.144163	-0.0941829	0.0220058	-0.0518201	-0.0137339	-0.0640309	-0.115163	0.0352624	-0.0286954	0.014055	0.0834445	0.0604117	0.107593	-0.0326829
-0.0608	0.013013	-0.00586145	-0.063438	-0.0257486	-0.0335407	-0.0285163	0.0524012	-0.0199349	0.0031605	-0.000323608	0.00992623	0.108068	-0.146283	0.0168475	-0.088096	-0.0369982	0.0200808	-0.112747	0.0873756	-0.141373	0.019455	0.0925397	-0.0120595	0.0432984	-0.00154363
-0.0607	-0.0380775	0.0564316	0.0392322	0.00951817	-0.110675	0.0286729	0.0421149	0.0230931	0.0105659	0.00792238	0.0047108	0.160689	-0.0839005	0.0116894	-0.088096	-0.00273038	-0.016723	-0.154818	0.0163954	-0.0547123	0.0248606	-0.00563245	0.0203817	0.0780526	-0.0154916
-0.0606	-0.0535474	0.020467	0.0348039	-0.030888	-0.0172913	0.0903565	0.0464978	-0.0284269	0.0240486	-0.00774626	0.0276535	0.133849	-0.0743513	0.0437216	-0.0762471	-0.0706893	-0.00339873	-0.070666	0.0248416	-0.0393517	0.0859432	0.1093	0.0462789	0.0624929	0.019219
-0.0605	-0.0535474	-0.0103539	-0.0429088	-0.021306	-0.0438272	-0.0182458	0.0413573	-0.00358259	0.0344936	-0.00774626	0.0360057	0.160689	-0.119886	0.0477993	-0.150266	-0.0654626	-0.06651	-0.0496217	-0.0604366	-0.0188688	0.0396106	0.0679328	0.0759452	0.0469345	-0.049855
-0.0604	-0.0178071	0.0044066	0.00911825	-0.0315795	-0.110675	-0.0131104	-0.0144493	-0.0387291	0.00534134	-0.044301	-0.00365591	0.0822904	-0.125027	-0.0347266	-0.0814318	-0.0892931	-0.0430068	-0.0941138	-0.0272532	-0.096048	0.0600577	0.104129	-0.00308203	-0.0323468	-0.0362607
-0.0603	-0.0380775	0.0146753	0.0296665	-0.00589458	-0.0327302	0.0177056	-0.0144493	-0.0284269	-0.0364492	0.0362589	-0.0265785	0.124572	-0.0949061	0.0168475	-0.088096	0.00196771	0.041115	-0.0917077	-0.0324618	-0.0645552	0.0143415	0.0356965	0.00864348	0.0728659	0.0296012
-0.0602	-0.0280194	-0.0206263	-0.0319709	-0.0617207	-0.0584586	0.0125692	0.0369719	-0.01903	0.0366908	-0.0808481	-0.0088736	0.088463	-0.0743513	-0.00378398	-0.134725	-0.0213067	-0.0797974	-0.0969677	-0.0774073	-0.105529	-0.00583428	0.0356965	0.0707672	0.0396586	8.67975e-05
-0.0601	-0.0431857	0.0300794	-0.0261596	-0.00589458	0.00246702	0.00811658	0.0729758	-0.0490306	-0.0229461	0.025806	0.0537489	0.093621	-0.0743513	-0.0140988	-0.145086	0.0414733	-0.00339873	-0.0443602	-0.00641713	-0.00350504	0.0453269	0.020197	0.12025	0.0329219	0.0987823
-0.06	-0.0230746	0.0352144	-0.0576467	0.00880626	-0.0841833	0.0183944	0.000975486	0.00763552	-0.0229461	0.00269934	-0.0506095	0.159634	-0.161693	0.00653146	-0.139906	-0.0189674	-0.027237	-0.054883	-0.0812556	-0.0495923	0.0654826	0.0834445	0.0462789	0.0624929	0.0140281
-0.0599	-0.0229133	-0.000727498	0.0355113	-0.0874104	0.00761159	0.0235336	0.0678319	0.00248329	0.0262404	-0.0547438	-0.0193085	0.0668257	-0.0684757	0.0581178	-0.129545	0.0362408	-0.0797974	-0.0941138	-0.0532947	-0.0499966	-0.0166067	0.0575925	0.0100239	0.0261923	0.0867144
-0.0598	-0.0433367	-0.0263957	-0.0627814	-0.0572606	-0.0790387	0.0492317	0.0266865	0.00248329	-0.00510724	-0.000323608	0.0172164	0.0719804	-0.0684757	0.0271642	-0.145086	0.135685	-0.0324938	-0.167777	-0.134706	-0.0295253	0.00922827	0.0770351	0.0797068	0.0884265	0.112681
-0.0597	-0.0739672	0.020467	-0.00184312	0.0300706	-0.0695409	0.00811658	0.0524012	-0.0284269	0.0240486	0.0205798	0.00156193	0.144163	-0.0427648	0.0230764	-0.169547	0.0986087	-0.100817	-0.120425	-0.0774073	-0.105905	0.0654826	-0.0159631	0.0707672	0.135117	0.107487
-0.0596	-0.063617	0.0101928	0.0803172	0.00951817	-0.0592559	0.0690776	0.0722024	-0.013881	-0.0720688	-0.0234135	-0.021364	0.128693	-0.0332342	0.0654622	-0.196879	0.1643	-0.0797974	-0.0233129	-0.0305122	-0.0440648	0.0245685	-0.0521158	0.0241723	0.0692424	0.0954207
-0.0595	-0.0178071	-0.00521742	0.0289625	-0.0315795	-0.0541131	-0.00148167	0.0670612	0.0333989	0.0427388	-0.0390793	0.0119981	0.0214226	-0.0633338	0.0901822	-0.169547	0.172337	-0.0510478	-0.0759266	-0.0480867	-0.0137477	0.0293879	0.00469886	0.0669994	0.0329219	0.0104732
-0.0594	-0.0127008	0.0358795	-0.0107439	-0.030888	-0.0378762	0.0235336	-0.0195906	0.0479185	0.0523676	0.0183689	0.0047108	0.175107	-0.0993239	0.0746939	-0.165805	0.151392	-0.0903076	-0.0630145	0.0372472	-0.0653484	0.0344992	0.0834445	0.13954	0.0884265	0.0763288
-0.0593	-0.0127008	0.0300794	0.0457919	-0.0206092	-0.038684	0.00297787	0.0266865	0.0118661	0.0867278	0.0101278	0.103831	0.0926009	-0.0523045	0.11488	-0.196879	0.229948	-0.0587751	0.0187895	-0.0949532	-0.126377	0.0399102	0.000731696	-0.0431095	0.0728659	-0.00673389
-0.0592	-0.0535474	-0.0565749	-0.0223771	0.020512	-0.0533132	0.0235336	0.0626882	0.0488588	0.0471419	-0.059965	-0.0245257	0.0255931	-0.0633338	0.0684369	-0.186521	0.240425	-0.127088	-0.0520069	-0.0442019	-0.0499966	0.0347961	0.0834445	0.0359196	0.0453838	0.0175794
-0.0591	-0.0534017	0.0153298	-0.00115495	-0.030888	-0.0283972	0.0492317	0.0259368	-0.00782071	-0.0333877	0.025806	0.00156193	0.114255	-0.0221932	0.0735967	-0.22654	0.324261	-0.0850526	0.00826295	-0.0200894	0.00161652	-0.0112233	0.0666996	0.101837	0.0536755	0.0260539
-0.059	-0.00231572	0.0101928	-0.0114275	-0.0572606	0.0127563	0.0440918	0.036217	-0.0499206	0.0449392	-0.0047212	0.0224349	0.0636803	-0.01705	0.00653146	-0.202057	0.274351	-0.119086	-0.0390986	-0.00837824	-0.00307673	0.0350934	0.0356965	0.0293489	-0.0101008	0.0971006
-0.0589	-0.0229133	0.0410173	-0.00560508	-0.00075715	-0.0584586	0.0132554	0.047258	0.0179404	0.0344936	0.0235924	-0.0109346	0.144163	-0.01705	0.00137367	-0.138453	0.235186	-0.0980572	-0.0577561	-0.0272532	-0.0393517	0.0191658	0.0265752	-0.0431095	0.0313776	-0.00673389
-0.0588	-0.0227519	0.00888958	0.00329077	-0.030888	-0.0283972	0.0903565	0.0421149	0.00156683	0.029271	-0.00252354	-0.000504482	0.108068	-0.026578	0.0374814	-0.190274	0.258626	-0.0244383	0.124089	0.0144214	0.0165437	-0.0114968	0.0265752	0.0811233	0.0313776	0.0987823
-0.0587	-0.0738318	0.020467	0.0193921	-0.046305	-0.0232535	0.116064	0.0164016	-0.00782071	0.0262404	-0.0234135	-0.0057196	0.0987791	-0.00161929	0.0477993	-0.112536	0.26138	0.0330273	-0.00226295	0.026821	0.00161652	-0.0262945	0.0162374	0.0552342	0.0261923	0.0347925
-0.0586	0.0283431	0.0044066	0.0443673	-0.0264428	0.0170651	0.00743298	0.0310768	-0.01903	-0.028167	0.075836	-0.0109346	0.180265	-0.114746	-0.024413	-0.233124	0.22471	-0.0955625	0.0609019	0.0769517	-0.0137477	0.0399102	0.0575925	0.00484528	0.0210071	0.039984
-0.0585	-0.0230746	0.0146753	-0.0377761	-0.0469886	-0.0952508	0.0183944	0.00611738	-0.00266879	0.0397163	-0.0129688	0.00992623	0.134891	-0.0736175	0.0643692	-0.159183	0.332025	-0.016723	0.0474443	0.00597038	-0.0393517	0.0549457	-0.031458	0.0307401	0.000267855	0.06428
-0.0584	-0.0586526	0.0191533	-0.0326433	-0.0778027	-0.0687489	0.0492317	-0.0305933	0.00248329	-0.0416724	0.00792238	-0.0891405	0.172071	0.0241016	0.0282374	-0.159183	0.248423	0.0334266	0.010617	-0.0532947	-0.00905171	-0.00127652	0.0989575	-0.0482839	-0.0323468	0.0156666
-0.0583	-0.104712	0.0044066	-0.036436	0.0300706	0.00844323	0.0543718	-0.00490003	0.00156683	0.0710559	0.0235924	0.069408	0.0523611	-0.0376221	-0.019256	-0.195455	0.360952	-0.0640309	-0.00516376	-0.0168354	-0.00862645	0.0399102	0.0265752	0.0359196	0.0313776	-0.0223038
-0.0582	0.0232329	0.0660276	-0.0268353	-0.00518986	-0.027584	0.0844922	0.0619201	0.028246	-0.0260025	-0.0181912	-0.0057196	0.093621	-0.0317236	0.00653146	-0.146535	0.263867	0.0200808	0.100715	0.0633155	-0.0444721	0.0245685	-0.0934239	0.0124379	-0.0360199	0.0763288
-0.0581	-0.0176431	0.0044066	0.0296665	-0.0829379	0.0179012	0.0382526	0.036217	-0.01903	-0.0699283	-0.0421229	0.0328723	0.088463	-0.0280939	-0.0388446	-0.1917	0.303298	-0.0219801	0.00064087	-0.0324618	0.0118601	0.0501387	0.0511973	-0.0224101	0.0106372	0.019219
-0.058	-0.0227519	0.0256044	0.00911825	-0.0514437	-0.038684	0.059512	0.00537832	0.0333989	-0.00206113	0.0288161	-0.0401765	0.181331	-0.0530496	-0.0388446	-0.210998	0.31902	0.051633	0.094805	-0.0376702	-0.023572	0.0760308	-0.00443655	0.09148	-0.0256527	0.02441
-0.0579	-0.0535474	-0.0206263	0.0200915	0.0352091	-0.00185104	0.0543718	-0.00416626	0.0479185	-0.0125039	-0.0390793	-0.0140911	0.0729898	-0.006763	-0.0388446	-0.196879	0.266619	0.0334266	0.0842793	0.0248416	0.0118601	0.0709131	0.0369137	0.0604117	0.0417487	0.0364418
-0.0578	-0.0434875	-0.0109952	-0.0114275	0.0410763	0.00844323	0.0543718	-0.0144493	0.0127879	0.029271	-0.0159995	-0.0662579	0.11838	-0.006763	-0.00788684	-0.134725	0.303298	-0.0430068	0.0579678	-0.00641713	0.0272266	0.0450244	-0.00960465	0.112195	-0.0708096	0.0156666
-0.0577	0.0179406	0.0249445	0.0142551	-0.071997	0.00761159	0.0433897	0.0567792	0.0427677	-0.0229461	-0.00554906	-0.081905	0.139006	0.0498262	-0.0646384	-0.174729	0.106681	0.0200808	0.129356	0.0248416	-0.131132	0.00411515	0.0305298	0.0203817	-0.0271658	-0.0466443
-0.0576	0.0128333	-0.0103539	0.0604933	-0.0206092	-0.00782164	0.0639397	0.0266865	0.0324666	0.0449392	-0.00554906	0.0255735	0.0771353	0.0395359	-0.0347266	-0.208652	0.211456	0.0200808	0.0924927	0.0111828	-0.0645552	0.0402101	0.0460302	0.0966586	-0.0323468	0.0831951
-0.0575	0.0385639	-0.0109952	-0.00629132	-0.0572606	0.0496264	0.0844922	0.0369719	0.022166	-0.00510724	-0.059965	-0.0245257	0.0678324	0.00789253	-0.0708195	-0.134725	0.206216	-0.0430068	0.118823	-0.0376702	-0.0696774	0.0350934	0.0305298	0.115939	-0.0345106	0.0867144
-0.0574	0.0332632	-0.0263957	-0.0935865	-0.0168677	0.0642118	0.0697929	-0.0614201	0.0324666	0.0501622	-0.00252354	-0.047435	0.11838	-0.0273363	-0.0852708	-0.150266	0.151392	-0.0770264	0.0872272	-0.0168354	0.00161652	-0.0416381	0.0317444	0.112195	-0.0619351	0.0711362
-0.0573	-0.00776335	-0.0417949	-0.00115495	-0.0264428	-0.0489702	0.0396522	-0.0350135	0.121023	0.0262404	0.0153537	-0.000504482	0.155529	-0.006763	-0.0429666	-0.139906	0.22748	0.0123826	0.100068	-0.0116264	-0.0602313	-0.0367844	0.0317444	0.0721799	-0.00339113	-0.0154916
-0.0572	0.023048	0.00375797	0.0604933	-0.0514437	0.0856696	0.0433897	-0.0754372	0.0746283	0.00011697	0.0414856	-0.0161494	0.0513623	-0.0324793	-0.0543213	-0.143636	0.225014	-0.0219801	0.0895421	-0.0376702	-0.00862645	-0.0163358	0.0253633	0.153633	-0.0530691	-0.00510616
-0.0571	0.0334534	0.0153298	0.00398158	-0.0874104	0.00246702	0.0742157	-0.0305933	0.0736747	-0.0468953	0.004902	0.0203576	0.133849	-0.0273363	-0.0409208	-0.114003	0.298058	0.0463739	-0.0127882	-0.0721973	-0.0393517	0.019455	0.0977082	0.10041	-0.073789	0.0296012
-0.057	-0.0431857	0.00954085	0.0186933	-0.0514437	-0.039491	0.115325	-0.0401542	-0.00266879	0.0658323	0.065386	-0.0297428	0.124572	0.0086686	-0.0285259	-0.124364	0.240425	-0.016723	0.213644	-0.00120773	-0.111023	-0.0112233	0.0706326	0.0552342	-0.0360199	-0.0223038
-0.0569	-0.0178071	-8.08351e-05	0.00911825	-0.0469886	0.0393297	0.105047	0.0524012	0.0488588	0.0427388	0.0497123	-0.0109346	0.0616711	-0.0324793	-0.00788684	-0.103641	0.198521	0.00430677	0.0819618	0.00597038	-0.0700716	-0.00127652	0.0448089	0.118811	-0.0774823	0.00527991
-0.0568	-0.0434875	0.0249445	-0.067916	-0.0829379	0.0547749	0.110186	-0.0247317	0.0746283	0.0270788	0.0340399	-0.0109346	0.0977564	-0.0890418	-0.0336853	-0.160625	0.0833391	-0.113829	0.187299	0.0873756	-0.0137477	-0.0470078	0.0731032	0.0787773	-0.0478888	0.041636
-0.0567	0.0126538	0.00954085	-0.0627814	0.066785	0.0290336	0.0962271	-0.0247317	0.0333989	-0.0229461	-0.00554906	-0.0787151	0.133849	0.0601171	-0.0749549	-0.0325954	0.135685	-0.0903076	0.10829	0.0352624	-0.10628	-0.0676975	-0.0354428	0.107016	-0.0204689	0.039984
-0.0566	0.0228632	0.0506203	-0.0377761	0.00438043	0.0547749	0.059512	-0.0452947	0.0437054	-0.0207789	0.062394	-0.047435	0.127655	-0.125027	0.00759408	-0.105111	0.156628	0.00186156	0.150424	0.0352624	-0.0799214	0.019455	0.0925397	0.101837	-0.115221	-0.0154916
-0.0565	0.0179406	0.0050559	-0.00115495	-0.0572606	0.00844323	0.0999081	-0.0562827	0.0230931	0.0240486	0.0728491	-0.068289	0.133849	-0.0280939	-0.019256	-0.108822	0.0438454	-0.016723	0.171495	-0.0949532	-0.146493	0.00411515	-0.00682711	0.122554	-0.0256527	0.00720322
-0.0564	0.0128333	-0.0257622	-0.0114275	-0.0418524	0.0693582	0.0903565	-0.0511451	0.0685232	-0.00728262	0.0497123	0.0380912	0.119413	-0.0119066	-0.00272669	-0.103641	0.1643	-0.0717683	0.182031	-0.0532947	-0.120891	-0.0367844	0.0420832	0.113629	-0.0189515	0.0555594
-0.0563	-0.0637576	-0.00586145	-0.0422417	-0.016169	0.0496264	0.110923	-0.0159055	0.10974	0.0218591	0.0205798	-0.0401765	0.11838	0.0189571	-0.075975	-0.138453	0.156628	-0.00339873	0.124089	0.0665285	-0.136613	-0.047263	0.0460302	0.118811	-0.0515694	-0.00154363
-0.0562	-0.0178071	0.00888958	0.00398158	-0.021306	0.0444779	0.0896307	-0.0350135	0.0900919	0.0449392	0.0601613	0.0412221	0.124572	0.0086686	0.0179155	-0.186521	0.0833391	-0.016723	0.185032	-0.120985	-0.162545	-0.0370448	0.0627626	0.118811	-0.0152849	-0.0206841
-0.0561	0.00772618	-0.0154901	-0.0627814	-0.0572606	0.0281913	0.0646524	0.021544	0.105557	-0.0177251	0.0310324	-0.0494748	0.0368912	0.0138128	-0.0450396	-0.119184	0.0861786	-0.142849	0.0924927	0.00597038	-0.0956673	0.0552532	0.0563646	0.175822	0.0106372	-0.00510616
-0.056	-0.0382311	-0.0206263	-0.00629132	0.0506255	0.0281913	0.0844922	0.021544	0.135505	0.0471419	0.0266021	0.0047108	0.0822904	0.0086686	0.0787566	-0.108822	0.128034	-0.016723	0.0977584	0.0163954	-0.0495923	-0.0367844	0.0563646	0.157357	0.00545243	0.0711362
-0.0559	0.0385639	0.0454849	-0.123761	-0.0206092	0.0590655	0.0536644	-0.0401542	0.120046	0.0210154	0.00269934	0.00156193	0.124572	-0.0221932	-0.0336853	-0.108822	0.0333751	-0.0535192	0.150424	-0.0357234	-0.0645552	-0.0723213	0.0472528	0.0980847	0.0521205	-0.0310686
-0.0558	-0.124897	0.0050559	-0.0268353	0.0601656	0.0290336	0.100639	-0.0665574	0.0849372	-0.00206113	0.104935	0.00156193	0.144163	0.049029	-0.0336853	-0.0932777	0.0809475	-0.0191787	0.184299	0.00400182	-0.0700716	0.00411515	0.061532	0.113629	0.0536755	0.0208602
-0.0557	-0.0280194	0.0146753	-0.0833187	-0.0623963	0.0341816	0.0705089	-0.0298727	0.125199	-0.00206113	0.0288161	-0.0088736	0.14521	-0.0324793	0.059207	-0.134725	0.10951	-0.0612516	0.118823	0.0144214	0.0579636	-0.0166067	-0.0107979	0.113629	0.0402007	0.0156666
-0.0556	-0.0280194	-0.0212624	-0.0312979	0.0726723	0.095969	0.0896307	-0.0864135	0.130352	0.0188263	0.0549367	-0.0109346	0.0843209	0.0395359	-0.0388446	-0.115468	0.0362408	-0.0430068	0.150424	0.0456838	-0.00820076	0.00383384	0.0214062	0.123993	0.0402007	0.0520248
-0.0555	-0.084046	0.0153298	0.0186933	-0.102822	-0.0086445	0.121207	-0.00416626	0.120046	-0.0333877	0.062394	-0.0265785	0.11838	0.0086686	0.0467165	-0.167243	0.0338738	-0.121834	0.192568	0.0893877	-0.0440648	0.0191658	0.020197	0.0773605	0.00545243	0.0503675
-0.0554	-0.0535474	-0.00586145	0.0348039	-4.97913e-05	-0.0283972	0.0947693	0.00611738	0.0839783	-0.0198928	0.0862866	0.077741	0.124572	-0.0273363	0.0850193	-0.0984592	0.046706	-0.0692866	0.255803	0.0998176	-0.0188688	0.0552532	0.0472528	0.153633	0.0469345	0.0815215
-0.0553	-0.00759425	-0.0109952	0.0450792	0.0550289	0.0179012	0.120465	-0.0562827	0.0230931	-0.0177251	0.0205798	0.0172164	0.0678324	-0.0280939	-0.00272669	-0.139906	-0.0160759	-0.0587751	0.0187895	0.0372472	-0.00820076	-0.0217165	-0.00563245	0.0966586	0.0521205	-0.010299
-0.0552	-0.0589385	0.0667086	-0.0261596	-0.016169	-0.00782164	0.121207	-0.0922415	0.100402	0.0397163	-0.00774626	0.0276535	0.0368912	0.0696009	0.0529585	-0.103641	0.0414733	0.0439496	0.052706	0.0645294	0.0840549	0.019455	0.0162374	0.108448	0.0365631	-0.010299
-0.0551	-0.0382311	0.0249445	-0.0268353	-0.0418524	0.0135906	0.0646524	-0.0761347	0.0685232	-0.0125039	0.0392639	0.0380912	0.133849	0.137318	0.0706272	-0.108822	0.0310084	0.0200808	0.10829	0.0905752	-0.0444721	0.0293879	0.0770351	0.0759452	-0.00339113	0.019219
-0.055	0.0027937	0.0198098	0.0348039	-0.016169	0.00246702	0.0947693	-0.0497244	0.0633718	-0.0103313	0.0153537	-0.0140911	0.0771353	-0.00599408	0.0116894	-0.129545	0.0571718	-0.0114658	0.0872272	0.134291	-0.0192888	-0.0367844	0.0937863	0.153633	-0.0323468	0.0312478
-0.0549	-0.0176431	-0.0360338	0.0252313	-0.0617207	0.0119229	0.110186	-0.164137	0.0839783	-0.0625633	0.075836	-0.0370071	0.0565166	0.0961402	0.059207	-0.0932777	0.0333751	-0.016723	0.132329	0.0821636	-0.0440648	-0.000718844	-0.0107979	0.113629	0.0453838	0.0347925
-0.0548	0.00261922	0.0101928	0.00467309	0.0197941	-0.00782164	0.0492317	-0.0203164	0.0746283	0.0240486	0.00269934	0.0412221	0.0626752	0.132171	0.0271642	-0.11772	0.0362408	0.101837	0.0556373	0.0841729	-0.14173	0.019455	-0.0199404	0.149906	0.0246523	0.0555594
-0.0547	0.00261922	0.0044066	-0.0210212	-0.0572606	0.0444779	0.00229691	-0.10765	0.0694741	-0.028167	0.0153537	-0.0317929	0.0987791	0.121041	0.00759408	-0.119184	0.0595522	0.051633	0.100068	0.0853657	0.00673823	-0.0112233	0.0460302	0.0929034	0.0484869	0.039984
-0.0546	-0.0127008	0.0153298	-0.0107439	0.0454866	-0.0695409	0.0697929	-0.0555753	0.0437054	-0.028167	0.0833048	0.0119981	0.0626752	0.137318	-0.00272669	-0.110289	0.122801	0.0755222	-0.00516376	0.134291	-0.0295253	-0.00127652	0.0408633	0.0345257	0.0588643	0.0711362
-0.0545	-0.0178071	0.0352144	-0.00560508	-0.0154696	0.00678079	0.0999081	0.0105177	0.0746283	-0.0177251	0.0989896	0.0287089	0.0214226	0.101287	-0.00788684	-0.099932	0.167101	0.00712202	0.0743741	0.113438	-0.0495923	0.100959	-0.145045	0.0825413	0.103989	0.0468303
-0.0544	0.0128333	0.0249445	-0.0165636	-0.0264428	-0.00185104	0.0896307	0.00537832	0.0324666	0.0575935	-0.00554906	-0.0057196	0.0255931	0.0755547	-0.0398832	-0.112536	0.161864	0.0779309	0.0451085	0.0456838	0.0579636	0.0143415	0.0369137	0.107016	0.0868543	0.0919074
-0.0543	-0.0125341	0.0050559	-0.0210212	0.00438043	-0.0489702	0.161586	-0.0819683	0.0549564	-0.00510724	0.00792238	-0.0422211	0.00595541	0.0395359	-0.055352	-0.088096	0.227178	0.0253391	0.113556	0.0633155	0.0174209	-0.0112233	-0.04061	0.0759452	0.0298349	0.00883736
-0.0542	-0.0128673	0.0352144	0.00911825	-0.0829379	0.0179012	0.0903565	0.0105177	0.0488588	0.0270788	0.0601613	-0.0370071	0.0678324	0.116728	0.0230764	-0.0814318	0.258626	0.13342	0.024053	-0.00641713	-0.00307673	-0.0166067	0.0575925	0.0293489	0.0640533	0.0728044
-0.0541	-0.0484421	0.0300794	-0.0114275	0.0197941	-0.0893278	0.0543718	-0.0460074	-0.013881	-0.0386083	0.0601613	-0.0193085	0.0575181	0.106434	0.00243362	-0.0621854	0.206216	0.0200808	0.134623	0.139504	-0.0499966	-0.000997825	-0.0469516	0.0100239	0.0832395	-0.0138676
-0.054	-0.0127008	0.0358795	-0.0216995	0.0462177	-0.0738939	0.059512	-0.041584	0.0118661	-0.0229461	0.025806	-0.0057196	0.011111	0.0498262	-0.0440036	-0.0518201	0.22471	-0.00620845	0.0053566	0.0163954	-0.0295253	0.0245685	-0.0147726	0.129176	0.0920388	8.67975e-05
-0.0539	-0.00742499	-0.0154901	-0.00629132	-0.030888	-0.0857505	0.0690776	-0.0761347	0.0849372	0.0575935	0.00792238	-0.0129934	0.0368912	0.096962	-0.0708195	-0.0829142	0.125215	-0.0324938	-0.0314619	0.0528877	-0.075191	-0.000997825	-0.031458	0.0255608	0.126333	0.00364679
-0.0538	0.0381785	-0.0514399	0.0142551	0.0300706	-0.0292094	0.100639	0.000975486	0.017016	0.0680458	0.0676214	0.0255735	-0.0310856	0.0601171	-0.0440036	-0.088096	0.232419	0.0200808	-0.0443602	-0.0324618	-0.0547123	0.0399102	-0.0417872	0.00484528	0.114364	0.0364418
-0.0537	0.0128333	0.0660276	-0.0107439	-0.00589458	0.0436278	0.105047	-0.0195906	0.0333989	-0.0490489	0.00792238	0.00992623	-0.0146654	0.127023	-0.0274809	-0.0829142	0.161496	-0.0402164	-0.083588	0.0300519	0.0118601	-0.0265604	-0.114074	0.0293489	0.0884265	0.123069
-0.0536	0.0279682	0.0821252	0.0193921	-0.0103298	-0.0438272	0.0903565	-0.0401542	0.0479185	0.123301	0.0497123	0.0255735	0.0172479	0.142466	-0.0955861	-0.088096	0.193284	-0.000950918	-0.0630145	0.00400182	-0.075191	0.00411515	-0.0561106	0.0189959	0.0780526	-0.0223038
-0.0535	0.00772618	-0.0206263	0.00329077	0.0249323	-0.00699794	0.136634	0.0156573	0.100402	0.0523676	0.0183689	0.0725235	0.0265786	0.152763	-0.126528	-0.0429566	0.214234	0.0492113	-0.0759266	0.0613171	-0.0444721	-0.0526242	-0.0830978	-0.00170834	0.0692424	0.0156666
-0.0534	0.0538962	0.0153298	0.00911825	-0.0521247	-0.0695409	0.0896307	0.00611738	0.0385521	0.0397163	0.0101278	0.0360057	0.0307467	0.121875	-0.100744	-0.0429566	0.164665	0.0779309	-0.054883	0.0372472	-0.167315	0.0450244	-0.0934239	0.0331332	0.0884265	0.0364418
-0.0533	0.0334534	0.0660276	-0.0216995	-0.0206092	-0.0541131	0.105047	-0.0548672	0.0479185	0.0105659	-0.0212245	-0.000504482	0.0101335	0.132171	-0.116215	-0.0243922	0.180017	0.00430677	-0.144301	0.0737439	0.0221043	0.0757126	-0.0985867	0.00346749	0.140305	0.0555594
-0.0532	0.0128333	0.0101928	0.0296665	-0.00589458	0.0805201	0.141776	-0.0408695	0.0643201	-0.0103313	0.0205798	-0.0109346	0.000799984	0.106434	-0.0491626	-0.124364	0.101444	0.0884511	-0.181107	-0.10016	-0.0858154	0.0453269	-0.114074	0.0448796	0.102408	-0.0206841
-0.0531	-0.0585094	0.0410173	0.0457919	-0.0264428	0.00844323	0.0903565	-0.0408695	0.0479185	0.0397163	0.0131456	-0.0245257	0.00595541	0.116728	-0.0697968	-0.103641	0.229948	0.098972	-0.0811871	-0.0200894	-0.0495923	0.0811487	-0.0842525	0.0707672	0.0972234	0.0555594
-0.053	0.00244491	0.0050559	-0.0525118	-0.00075715	-0.0592559	0.048527	-0.0298727	0.0736747	-0.0207789	0.0235924	0.00992623	-0.0249749	0.0815148	-0.05948	-0.0829142	0.177574	0.0463739	-0.107487	0.0248416	-0.0393517	0.0753947	-0.00443655	0.0255608	0.098801	0.0140281
-0.0529	-0.0127008	0.0146753	0.00911825	0.0352091	0.00761159	0.0742157	0.0164016	0.00156683	0.0210154	0.109447	0.0307895	0.0317348	0.111581	-0.0140988	-0.0932777	0.22471	0.051633	-0.212649	-0.0721973	-0.0495923	0.131642	-0.0302755	0.0604117	0.141906	0.0883906
-0.0528	-0.0229133	-0.0719793	-0.0371064	-0.0418524	-0.00185104	0.0639397	-0.0658553	0.0685232	-0.0855862	0.0280219	0.0182824	-0.0207818	0.0858471	-0.0501959	-0.122903	0.0728717	0.0568923	-0.123266	-0.0357234	0.113841	-0.000997825	-0.119237	0.0811233	0.152659	0.019219
-0.0527	-0.0227519	0.0146753	0.0296665	-0.046305	-0.0849673	0.0690776	-0.0761347	0.0849372	-0.00510724	0.065386	0.0119981	0.0462082	0.0909936	0.00759408	-0.13327	0.0909698	0.130538	-0.0969677	0.0508947	-0.0188688	0.0603678	-0.115213	0.0448796	0.149078	0.0919074
-0.0526	0.00244491	0.0602141	-0.0467117	-0.021306	-0.00267739	0.0800744	-0.00416626	0.037617	-0.0677856	0.0497123	0.069408	0.0359004	0.0909936	0.0333987	-0.088096	0.0857332	0.0913106	-0.0917077	-0.0272532	-0.0495923	0.0552532	-0.0521158	-0.00170834	0.152289	0.107487
-0.0525	-0.0230746	-0.0154901	-0.0216995	-0.0514437	-0.0790387	0.059512	-0.0298727	0.146803	0.0658323	0.0467125	-0.0172509	0.0275651	-0.0273363	0.0333987	-0.107353	0.135685	0.00186156	-0.160076	-0.110573	-0.116141	0.0603678	-0.103749	0.0566388	0.155872	0.0156666
-0.0524	0.0485873	-0.0212624	-0.0165636	-0.0360271	-0.013786	0.0800744	-0.0614201	0.0582205	-0.0625633	0.0235924	0.0380912	0.0523611	0.0498262	0.0282374	-0.0673678	0.19607	-0.016723	-0.0969677	-0.0253009	-0.151965	0.0450244	-0.0922734	-0.00170834	0.0900004	0.117875
-0.0523	0.0436745	0.0454849	0.0296665	0.0256528	0.0427785	0.0954978	-0.0761347	0.0582205	0.00534134	0.0803201	-0.0297428	-0.0188576	-0.0479073	0.0426403	-0.107353	0.101873	-0.0324938	-0.0443602	-0.0689178	-0.0188688	0.0498338	-0.103749	-0.000333232	0.181819	0.0659438
-0.0522	0.0538962	-0.0263957	0.0296665	-0.0264428	0.0230462	0.125604	-0.0607154	0.0694741	-0.0573408	-0.0473471	0.0464386	0.0255931	0.0807008	0.0271642	-0.182772	0.140921	0.0358562	-0.0654051	-0.0532947	-0.0803103	0.106073	-0.0790919	-0.0392898	0.181819	0.0296012
-0.0521	0.013013	0.0262649	0.0869203	-0.021306	-0.0283972	0.121207	-0.00490003	0.0540124	-0.0647087	0.0728491	0.111172	0.011111	0.0284595	0.0282374	-0.115468	0.245663	-0.0139189	-0.131359	-0.0669872	-0.0543103	0.0347961	-0.0676075	0.0345257	0.20258	0.00720322
-0.052	0.0792394	-0.0257622	0.00398158	-0.0264428	-0.0798253	0.0646524	-0.128193	0.022166	0.0397163	0.0497123	-0.0068105	-0.0146654	-0.01705	0.0344757	-0.0740364	0.18281	-0.000950918	-0.0262026	-0.061777	0.0169821	0.0555609	-0.16974	-0.0275852	0.128335	0.0156666
-0.0519	-0.0535474	0.0044066	-0.0165636	-0.021306	-0.0687489	0.0646524	-0.0511451	0.0427677	-0.0521181	0.0519395	0.0307895	0.011111	0.0189571	0.0540451	-0.088096	0.140921	0.0807849	-0.0104237	-0.0461453	-0.0645552	0.0859432	-0.0211283	0.0787773	0.136715	0.0347925
-0.0518	0.0179406	-0.0982467	-0.00115495	-0.0117332	-0.115816	0.0331156	-0.0562827	0.0488588	-0.028167	0.0414856	-0.000504482	0.0152865	0.0284595	0.0746939	-0.0984592	0.148965	0.041115	-0.0314619	-0.0239974	-0.111023	0.0757126	-0.134722	0.0359196	0.211325	0.0555594
-0.0517	0.0383711	-0.0270286	-0.0480413	-0.016169	-0.0541131	0.0324195	-0.0203164	0.017016	0.0188263	-0.0107744	-0.021364	0.0729898	0.00352458	0.105672	-0.13327	0.167101	-0.0430068	-0.0285749	0.0248416	0.0272266	0.0245685	-0.0882609	0.00346749	0.150683	-0.00154363
-0.0516	-0.0127008	-0.0263957	0.0296665	-0.0418524	-0.00267739	0.0338124	0.0516384	0.0333989	-0.054269	-0.0107744	-0.0109346	-0.045592	0.0292462	0.105672	-0.145086	0.156628	0.0123826	0.052706	-0.0253009	-0.0137477	0.0709131	-0.0779345	0.0552342	0.181819	-0.0274934
-0.0515	0.0536956	-0.0154901	0.0612139	-0.0623963	-0.0129657	0.0852154	-0.128193	-0.00358259	0.0031605	-0.044301	-0.00365591	-0.0156296	-0.01705	0.188306	-0.119184	0.0938071	0.0148226	0.0661666	-0.173036	-0.0747995	0.0654826	-0.16569	0.00864348	0.218152	0.02441
-0.0514	-0.0127008	-0.0263957	0.071496	-0.0206092	0.0135906	0.0492317	0.0164016	0.00156683	0.0919521	0.0205798	-0.0088736	0.0368912	-0.0126721	0.121163	-0.099932	0.138499	0.0123826	0.0187895	-0.0812556	-0.0393517	0.0808278	-0.0624437	-0.0158678	0.212961	-0.0378722
-0.0513	-0.0230746	-0.0257622	-0.0377761	-0.00518986	0.0281913	0.0896307	-0.0665574	0.0118661	-0.0573408	0.0362589	-0.021364	-0.00435529	0.0241016	0.172809	-0.103641	0.0600243	-0.0482631	0.0293166	-0.102072	-0.0653484	0.0856201	-0.118099	0.00484528	0.147097	-0.00673389
-0.0512	0.0536956	-0.00586145	-0.00115495	-0.0623963	-0.0181097	0.105781	-0.0555753	0.0746283	-0.0229461	0.0885329	0.0255735	0.060668	-0.006763	0.166499	-0.165805	0.0257762	-0.0430068	-0.00988994	-0.0878267	-0.0491876	0.0808278	-0.102604	0.0100239	0.192199	0.0104732
-0.0511	0.0232329	-0.0623249	-0.0312979	-0.0726674	0.0796514	0.0947693	0.036217	0.0427677	0.0210154	-0.0368985	0.0537489	0.0523611	0.0549716	0.214138	-0.160625	0.0938071	-0.0402164	0.0743741	-0.15033	-0.0598322	0.183164	-0.138757	-0.0120595	0.22689	-0.0362607
-0.051	0.023048	-0.00521742	-0.0261596	-0.016169	0.0333367	0.0697929	-0.0408695	0.0624244	0.063621	0.044488	-0.000504482	0.088463	-0.0178128	0.177975	-0.134725	0.0519388	-0.0219801	0.0819618	-0.0428786	0.0989548	0.0143415	-0.0830978	0.0462789	0.19739	0.02441
-0.0509	0.0588041	0.020467	0.0142551	0.00438043	0.00761159	0.116064	0.00537832	0.041831	-0.0229461	0.065386	0.069408	0.0678324	-0.01705	0.158455	-0.0984592	0.101444	-0.0324938	0.052706	-0.0604366	0.0272266	0.111522	-0.145045	0.0255608	0.145494	0.0260539
-0.0508	-0.0382311	-0.0212624	-0.0107439	-0.0514437	0.0384821	0.0492317	-0.0298727	0.0788264	-0.0229461	-0.0808481	0.0380912	-0.00951041	-0.006763	0.176824	-0.174729	0.0728717	-0.00339873	-0.0443602	-0.0305122	-0.0137477	0.1163	-0.0739311	0.0552342	0.152289	-0.0430614
-0.0507	-0.0535474	0.0198098	-0.00629132	-0.0925479	-0.0497719	0.058802	-0.0401542	0.0488588	0.0471419	-0.000323608	0.0516553	-0.0352837	0.0395359	0.218132	-0.110289	0.0443335	-0.0296979	0.010617	-0.0357234	-0.0291106	0.121755	-0.0974389	0.0152028	0.183442	-0.0154916
-0.0506	0.0281555	-0.0161289	-0.0158826	-0.016169	0.131127	0.0639397	0.0105177	0.0498001	-0.0386083	0.0205798	0.0516553	0.0513623	0.0138128	0.219304	-0.185092	0.135685	-0.016723	0.0345804	-0.115779	-0.0244072	0.116978	-0.124399	0.0462789	0.155872	0.0555594
-0.0505	-0.0637576	0.0403495	-0.0467117	-0.0110319	-0.0181097	0.11166	-0.0929297	0.0437054	0.0397163	0.0310324	0.0307895	-0.000172225	-0.0221932	0.239973	-0.134725	0.107105	0.0544732	0.024053	0.00400182	0.0327957	0.0555609	-0.0922734	0.0293489	0.102408	-0.0326829
-0.0504	-0.0382311	-0.072589	-0.0312979	-0.0514437	0.0436278	0.0235336	-0.0768315	0.0273162	-0.0125039	0.00269934	-0.0265785	0.00498055	-0.0229534	0.246327	-0.134725	0.114745	0.0649974	0.00826295	0.0196314	-0.0291106	0.0757126	-0.120373	0.0462789	0.187009	-0.0430614
-0.0503	0.00261922	0.0146753	-0.0223771	-0.036716	0.0487735	0.0947693	-0.0305933	-0.00782071	0.029271	0.0414856	-0.0349597	0.0740003	-0.00161929	0.203805	-0.0984592	0.161864	0.041115	0.0234848	-0.051356	0.0682105	0.0805073	-0.0779345	0.0138196	0.135117	0.0260539
-0.0502	-0.0433367	-0.0263957	0.00467309	-0.0822728	0.0950924	0.048527	-0.0562827	0.0273162	0.0031605	-0.0525711	0.00156193	0.00595541	0.0241016	0.201478	-0.108822	0.240425	-0.0219801	0.105984	0.0998176	-0.0137477	0.131642	-0.076776	0.00864348	0.0640533	-0.0949448
-0.0501	-0.00248759	-0.011636	0.0200915	-0.016169	0.0119229	0.0999081	-0.0452947	0.0797827	0.0449392	-0.0839122	0.00992623	-0.00532484	0.0086686	0.250308	-0.102169	0.0966415	0.051633	-0.00462461	0.026821	0.0738019	0.0606782	-0.0882609	-0.00688401	0.167865	0.0815215
-0.05	0.013013	0.0153298	0.00981241	-0.0822728	-0.0129657	0.0947693	-0.0452947	0.0685232	0.0606088	0.00792238	-0.021364	0.0214226	0.034391	0.214138	-0.148818	0.214234	0.0860477	0.079642	-0.00445399	-0.0188688	0.0654826	-0.00960465	0.0448796	0.145494	0.0312478
-0.0499	-0.017971	-0.0154901	-0.0319709	0.00438043	0.0547749	0.0492317	-0.010039	-0.00782071	-0.00206113	-0.0390793	0.00156193	-0.000172225	0.0652628	0.18715	-0.0932777	0.206216	-0.0191787	0.0556373	0.00400182	0.0943086	0.0961744	-0.139884	0.0707672	0.150683	0.0156666
-0.0498	-0.063898	-0.0199895	-0.00115495	-0.0726674	0.0230462	0.0433897	-0.0254549	0.0839783	0.0606088	-0.0368985	0.0401788	-0.0146654	0.0292462	0.193472	-0.115468	0.227178	0.0281654	0.0375037	-0.00966595	-0.0286954	0.0757126	-0.0107979	0.0203817	0.204213	0.0919074
-0.0497	-0.0176431	0.00954085	-0.0319709	0.056501	-0.0343503	0.0947693	-0.010039	0.017016	0.0762797	0.00792238	-0.0140911	0.0214226	0.0438864	0.27098	-0.122903	0.159432	0.0172602	0.0269706	0.0925878	0.0984745	-0.0214482	-0.0262932	0.0307401	0.157481	0.019219
-0.0496	-0.0534017	-0.036662	-0.0210212	0.00438043	-0.00782164	0.0742157	-0.0305933	0.0127879	-0.0207789	-0.0860685	0.0307895	0.0626752	0.0086686	0.167644	-0.165805	0.22471	0.0305976	0.08491	0.0144214	0.032349	0.0910587	-0.0262932	0.0707672	0.10557	-0.017114
-0.0495	-0.00248759	-0.0463047	-0.000466069	0.0153713	0.00246702	0.0338124	-0.0254549	0.0385521	0.0210154	0.0340399	-0.0265785	0.0410542	0.0138128	0.151012	-0.122903	0.164665	0.112364	0.0714315	0.0163954	0.0327957	0.0296823	-0.123264	-0.0379348	0.141906	0.107487
-0.0494	-0.0127008	-0.0719793	-0.0158826	-0.0521247	-0.0489702	0.110923	-0.0364486	-0.01903	-0.0207789	0.0235924	-0.0193085	-0.0249749	0.0189571	0.140688	-0.108822	0.193284	0.0492113	0.0135261	0.137467	0.0169821	0.0961744	-0.123264	-0.0275852	0.0900004	0.117875
-0.0493	0.0639127	0.0512934	-0.00629132	-0.0206092	-0.0643985	0.0543718	-0.0460074	0.0530694	0.0344936	-0.0159995	-0.0871203	0.11838	0.0549716	0.172809	-0.139906	0.206216	0.059309	0.0661666	0.0613171	-0.0286954	-0.0470078	-0.0985867	-0.00688401	0.103989	0.112681
-0.0492	0.0181229	-0.0571926	-0.0121104	-0.00518986	-0.0541131	0.048527	-0.0357314	0.0333989	-0.0960241	-0.00774626	-0.000504482	-0.086819	0.0181757	0.20497	-0.165805	0.128034	0.0277714	0.0398444	0.0769517	0.0579636	-0.0112233	-0.0985867	-0.0365785	0.098801	0.107487
-0.0491	-0.00742499	0.0146753	0.0663549	-0.077135	0.00761159	0.0844922	-0.0254549	0.0746283	-0.0416724	0.00792238	-0.0401765	0.139006	0.0652628	0.115999	-0.0866163	0.245663	0.059309	-0.0362142	0.113438	-0.0192888	0.00383384	-0.0624437	-0.0469329	0.12474	0.124764
-0.049	0.0843486	0.0101928	0.00467309	-0.021306	0.0376355	0.0440918	0.00023907	0.0643201	0.0314655	-0.0159995	-0.0129934	-0.0207818	0.0336017	0.120042	-0.164365	0.13045	0.0382833	-0.0385939	0.14676	-0.00350504	-0.0319355	-0.150207	-0.0482839	0.0936137	0.0744743
-0.0489	0.00772618	0.0146753	-0.0415739	-0.0514437	-0.0086445	0.0440918	0.0310768	0.105557	0.0218591	-0.0390793	-0.0839279	0.0359004	0.0593146	0.171661	-0.138453	0.0781053	0.0281654	0.094805	0.07174	-0.0342312	0.0146284	-0.181171	-0.0572867	-0.0101008	0.131758
-0.0488	0.0434791	-0.0154901	-0.0473768	-0.0206092	-0.00185104	0.0492317	0.0105177	0.0488588	0.029271	0.0235924	-0.0088736	0.0204398	0.0541717	0.157314	-0.145086	0.0857332	0.0568923	0.0924927	0.176004	0.104563	0.0450244	-0.141009	-0.0521099	0.0432984	0.0867144
-0.0487	-0.00231572	-0.0520602	0.0604933	-0.0206092	-0.0240684	0.0749336	-0.0357314	0.0685232	0.0710559	0.0392639	-0.0245257	0.0833051	0.044681	0.115999	-0.119184	0.0176707	0.120016	0.0556373	0.110248	0.0733342	-0.0676975	-0.0922734	-0.0365785	0.0173582	0.0867144
-0.0486	0.0334534	0.0403495	-0.0114275	0.00438043	-0.0343503	0.0999081	-0.0555753	0.0127879	-0.0103313	-0.00774626	-0.0193085	-0.0301294	-0.01705	0.131491	-0.145086	-0.0108449	-0.016723	0.0638389	0.141544	0.0374717	-0.00638673	-0.196652	-0.00688401	0.0277338	0.169821
-0.0485	-0.0125341	-0.0109952	0.0553551	-0.046305	-0.0901091	0.110186	0.00537832	0.0788264	-0.0207789	-0.0159995	0.0047108	-0.0259338	0.0086686	0.131491	-0.195455	0.122801	0.0698227	0.12179	0.151977	0.0933527	0.0242768	-0.123264	-0.0262235	0.161061	0.103978
-0.0484	0.0027937	0.020467	-0.103854	0.00951817	0.0693582	0.0690776	-0.138463	0.00156683	0.0031605	-0.0368985	0.069408	0.0255931	-0.0383744	0.115999	-0.186521	0.0700241	0.0807849	0.0427704	0.103013	0.0840549	-0.0265604	-0.112934	-0.089674	-0.0101008	0.147334
-0.0483	0.00754927	0.0050559	0.0399415	0.0704392	0.0281913	0.0440918	0.0670612	0.028246	-0.108583	-0.101729	-0.0714738	0.0781474	0.0292462	0.110835	-0.181342	-0.128836	0.0358562	-0.00462461	0.269894	-0.0803103	-0.0418962	-0.112934	0.00346749	0.103989	0.0902302
-0.0482	0.00772618	-0.00521742	-0.067916	-0.046305	-0.0181097	0.0639397	0.0105177	-0.013881	-0.0103313	-0.0830049	-0.0265785	0.000799984	0.034391	0.10162	-0.150266	-0.0160759	0.0568923	0.0872272	0.0978002	0.0272266	-0.0623418	-0.155368	-0.0948471	0.015822	0.154236
-0.0481	0.0436745	-0.0520602	0.0142551	-4.97913e-05	-0.0438272	0.0132554	0.00611738	0.0273162	-0.054269	-0.00252354	-0.0088736	0.0430421	0.0909936	0.0488832	-0.13327	-0.0108449	0.0855946	0.0714315	0.202079	-0.055114	-0.0881297	-0.124399	-0.0431095	0.0573066	0.166343
-0.048	0.0536956	-0.0520602	0.0245292	-0.0572606	0.00761159	0.0440918	0.0310768	0.0179404	-0.028167	-0.0995806	-0.081905	-0.0207818	0.034391	0.0993979	-0.143636	0.00484889	0.0358562	0.0269706	0.157193	0.0118601	-0.0523719	-0.134722	0.0241723	-0.00644043	0.143846
-0.0479	-0.0382311	0.0300794	0.0142551	-0.0572606	-0.013786	0.0492317	-0.0401542	0.0540124	-0.0125039	-0.0107744	-0.0453931	0.0513623	0.0241016	0.0621865	-0.165805	0.00484889	0.0358562	0.0345804	0.0685296	-0.0499966	-0.00611065	-0.123264	-0.0986958	0.022546	0.128263
-0.0478	0.0588041	-0.0161289	0.0149519	-0.021306	0.0547749	0.0331156	-0.0408695	0.0230931	-0.0146744	-0.0912887	-0.021364	0.0255931	0.0601171	0.0271642	-0.0777322	-0.0340993	0.109493	0.0503728	0.040473	-0.0141703	-0.0569804	-0.186331	0.0448796	-0.0723001	0.142142
-0.0477	0.0432839	0.0917095	0.0649092	-0.00589458	-0.0738939	0.0433897	-0.0819683	0.0591662	-0.0333877	-0.0756276	-0.0297428	-0.0146654	-0.0119066	0.0798565	-0.154001	-0.057918	0.0487958	0.0269706	0.0489038	-0.0137477	-0.000997825	-0.0882609	-0.00308203	-0.0360199	0.145552
-0.0476	0.0181229	-0.0417949	0.00329077	-0.0206092	-0.00699794	0.0543718	-0.0614201	0.0849372	-0.0521181	-0.00252354	-0.0193085	0.0265786	0.0241016	0.100508	-0.164365	0.0519388	0.0831909	0.0345804	0.225025	-0.0905485	-0.0825478	-0.186331	0.0721799	0.015822	0.0364418
-0.0475	0.0434791	-0.0109952	0.0553551	-0.016169	-0.0343503	0.0433897	-0.0658553	0.0591662	-0.00206113	-0.0421229	0.0047108	0.0472043	-0.0221932	0.0426403	-0.29387	-0.0108449	0.0884511	0.00064087	0.157193	-0.00862645	-0.0265604	-0.0997334	0.0293489	0.0313776	0.102294
-0.0474	-0.0125341	0.0307419	-0.0312979	-0.00589458	0.0179012	-0.0233812	-0.0195906	0.0746283	-0.0438286	-0.0212245	-0.0057196	0.0255931	0.0241016	0.0477993	-0.217591	0.0757164	0.0253391	-0.0496217	0.204151	-0.152317	-0.0825478	-0.114074	0.0811233	-0.0375276	0.154236
-0.0473	0.0588041	-0.00521742	-0.0165636	-4.97913e-05	-0.0172913	0.0543718	-0.0357314	0.0333989	-0.0803671	-0.000323608	-0.0161494	0.0307467	0.0233176	0.0850193	-0.141357	0.0909698	0.0702597	-0.070666	0.0424606	-0.0858154	-0.0623418	-0.159413	-0.0186006	0.0728659	0.0919074
-0.0472	-0.00248759	0.0159851	0.0450792	-0.0257486	0.00761159	0.038952	-0.0210415	0.0530694	-0.0125039	-0.0547438	0.0203576	0.0523611	-0.00316006	0.0735967	-0.213827	-0.0317679	0.041115	-0.0127882	0.105033	-0.157082	0.00439674	-0.145045	0.0138196	-0.0256527	0.107487
-0.0471	-0.00231572	0.0101928	0.0084248	-0.0572606	-0.0541131	0.0646524	0.0266865	0.0952467	0.0240486	-0.0682424	0.0537489	0.0626752	0.0549716	0.0850193	-0.227947	0.0490809	0.059309	0.0269706	0.0873756	-0.096048	-0.00611065	-0.0676075	0.121116	0.0780526	0.109174
-0.047	0.0332632	-0.0109952	0.00398158	0.0153713	0.0436278	0.00229691	-0.00490003	0.0900919	-0.0155552	-0.00252354	0.0464386	0.0626752	-0.00161929	0.0953452	-0.19403	0.208996	0.125277	0.0316602	0.0665285	-0.0653484	-0.0467524	-0.129561	0.0462789	-0.0515694	0.0156666
-0.0469	-0.0383845	-0.00521742	-0.0210212	-0.0572606	0.0745047	0.0286729	-0.0298727	0.0952467	-0.0677856	-0.0473471	0.0224349	0.0214226	-0.00161929	0.0850193	-0.185092	0.0362408	0.0961099	-0.0151551	0.0111828	0.0933527	-0.0470078	-0.0624437	-0.0417558	-0.0256527	0.100611
-0.0468	0.0434791	0.0352144	0.00398158	0.0146561	0.0333367	0.059512	-0.0203164	0.0230931	-0.0751478	-0.0390793	-0.000504482	-0.0259338	-0.0273363	0.109719	-0.243479	0.0809475	0.141062	-0.00988994	0.0476741	-0.00947653	-0.0418962	-0.0469516	0.0189959	0.0469345	0.0676093
-0.0467	0.00772618	-0.00586145	0.00911825	0.0410763	0.0393297	0.0338124	0.00023907	0.028246	-0.00206113	-0.0704068	0.0725235	0.088463	0.049029	0.059207	-0.219003	0.101444	0.0779309	-0.00226295	0.118651	-0.00905171	-0.0572306	-0.0830978	-0.0120595	-0.0463864	0.102294
-0.0466	0.0639127	-8.08351e-05	0.0296665	0.0352091	-0.0129657	0.00743298	0.00611738	0.0675732	0.0366908	-0.0547438	0.00677993	0.0420477	-0.00161929	0.115999	-0.1917	0.200976	0.041115	-0.144301	-0.0239974	-0.0858154	0.0402101	-0.123264	0.0124379	0.0106372	0.0451757
-0.0465	0.00772618	-0.0109952	-0.0210212	0.0146561	-0.0438272	-0.00797477	-0.0298727	0.0736747	0.0419162	-0.0390793	0.00363048	0.0265786	0.0284595	0.125203	-0.210998	0.151392	0.120016	-0.0443602	0.07174	-0.0286954	0.00439674	-0.0934239	0.0448796	-0.0789686	0.0711362
-0.0464	0.0281555	0.0608917	-0.0210212	0.0153713	0.0230462	-0.0131104	0.00537832	0.0333989	0.0344936	-0.044301	0.0276535	0.0575181	0.0557723	0.0282374	-0.216179	0.117155	0.122892	-0.0496217	0.0561058	-0.064952	0.0399102	-0.138757	0.101837	0.0106372	-0.017114
-0.0463	-0.0587956	-0.0103539	-0.00560508	-0.016169	-0.0121447	0.0331156	-0.00416626	0.00248329	0.0240486	-0.0630188	-0.0526487	0.0420477	0.0292462	0.059207	-0.160625	0.167101	0.098972	-0.070666	0.0893877	0.032349	0.0447221	-0.0354428	0.0359196	-0.0152849	-0.0274934
-0.0462	-0.0331253	0.0300794	-0.0467117	-0.0264428	-0.0172913	0.0177056	-0.0203164	-0.0653638	0.0531796	-0.0212245	-0.0317929	0.0822904	0.0498262	0.0901822	-0.155446	0.13045	0.101837	-0.0180506	0.0372472	-0.105905	-0.0211797	-0.00563245	0.0152028	-0.0619351	0.0659438
-0.0461	-0.00759425	-0.036662	-0.0223771	0.035935	-0.0181097	0.038952	-0.0151778	0.022166	-0.0229461	-0.0777871	-0.0245257	0.0729898	0.0138128	0.121163	-0.170984	0.10951	0.0597352	-0.0285749	0.0613171	0.00673823	0.0299769	-0.0985867	0.112195	-0.0375276	0.0659438
-0.046	0.0841326	-0.0424198	-0.036436	0.0513593	0.0179012	0.0639397	0.0421149	-0.00873187	-0.0125039	-0.0159995	0.0328723	0.0368912	0.0704087	0.0230764	-0.22654	0.250902	0.0540523	9.63427e-05	-0.00445399	0.0118601	-0.00611065	-0.0624437	0.0410991	-0.0360199	0.0711362
-0.0459	-0.0431857	0.0711637	0.0142551	-0.021306	0.0333367	0.0536644	-0.0922415	-0.0499206	-0.0803671	-0.0368985	0.0380912	0.0626752	0.0086686	0.0127547	-0.170984	0.214234	0.0544732	-0.0285749	0.0821636	-0.0397613	0.0856201	-0.0830978	0.155089	-0.0168034	0.0364418
-0.0458	0.023048	0.020467	-0.0268353	0.0256528	-0.0335407	0.0543718	0.00537832	-0.0438799	-0.028167	-0.0159995	0.00156193	0.093621	0.0549716	0.00137367	-0.186521	0.140921	0.0674113	-0.0677981	-0.0077035	-0.075191	-0.000718844	-0.0727711	0.0434818	-0.0552538	-0.00510616
-0.0457	0.089458	-0.0109952	-0.0371064	0.0403478	-0.0541131	-0.0432637	0.0259368	-0.0387291	-0.00728262	-0.057795	0.0182824	0.11838	0.0601171	0.0632773	-0.213827	0.0990413	-0.0903076	-0.0864475	-0.0253009	-0.0547123	-0.0160647	-0.0262932	0.0241723	-0.101917	0.0312478
-0.0456	0.0228632	-8.08351e-05	-0.0525118	0.0146561	-0.00699794	-0.00797477	0.0149137	-0.0756586	-0.0490489	0.0288161	-0.0193085	0.0462082	0.0181757	0.0477993	-0.190274	0.13045	-0.027237	0.00590651	-0.00317156	-0.111023	-0.0109496	-0.0830978	0.0434818	-0.103391	0.0140281
-0.0455	-0.0329691	0.0557559	-0.0121104	0.0307938	-0.0438272	0.00229691	-0.0159055	-0.0181241	-0.0699283	0.0601613	0.00677993	0.103937	0.121041	0.0127547	-0.202057	0.263867	-0.0430068	-0.0309497	0.0248416	-0.198013	-0.00611065	-0.0716099	0.0721799	-0.113754	0.00364679
-0.0454	0.0741303	0.020467	-0.00560508	0.0352091	-0.00782164	0.0331156	0.0164016	-0.0181241	-0.054269	0.0497123	0.00992623	0.119413	0.0807008	0.00653146	-0.213827	0.18281	-0.00620845	-0.0285749	-0.0200894	-0.10628	-0.0262945	-0.0572798	0.138093	-0.0996854	0.0296012
-0.0453	0.0434791	0.0410173	0.0303712	0.0513593	-0.0738939	-0.00797477	-0.0254549	0.00156683	-0.0438286	-0.0682424	0.0203576	0.088463	0.0593146	0.0437216	-0.160625	0.245663	0.0358562	-0.160076	0.0144214	-0.0295253	0.0347961	0.00469886	0.144723	-0.0204689	-0.0430614
-0.0452	0.0792394	0.0512934	-0.0210212	0.0506255	-0.038684	-0.0278512	0.0156573	0.00248329	-0.028167	0.0310324	-0.0370071	0.0565166	0.076366	0.0323227	-0.202057	0.0804966	0.0229043	-0.0390986	0.0111828	-0.0806989	0.0245685	-0.0830978	0.127733	-0.0708096	-0.0414525
-0.0451	0.0434791	-0.0520602	-0.036436	0.0557646	-0.00782164	0.0440918	0.00023907	-0.0344759	-0.0908052	0.0183689	-0.0714738	0.102912	0.0858471	0.0374814	-0.181342	0.274351	0.051633	0.0533043	0.0216081	0.0519274	-0.0620942	-0.00443655	0.174356	-0.101917	0.0123913
-0.045	-0.0227519	-0.0623249	-0.0268353	-0.00075715	-0.0952508	0.0132554	-0.00490003	-0.00873187	-0.00728262	-0.0107744	-0.0349597	0.144163	-0.00161929	0.00243362	-0.1917	0.303298	-0.0244383	-0.00226295	-0.0552314	0.0635494	0.0248606	-0.025108	0.0138196	-0.0826644	0.019219
-0.0449	0.0487852	-0.00586145	-0.067916	-0.0250538	-0.0695409	-0.00729909	-0.0254549	0.0230931	-0.11168	-0.0159995	-0.0140911	0.160689	0.101287	0.0437216	-0.150266	0.0595522	-0.000950918	-0.00462461	-0.113873	-0.00350504	-0.0211797	0.0150308	0.200263	-0.0582493	-0.00510616
-0.0448	0.0332632	-8.08351e-05	0.0612139	-0.0778027	-0.0643985	0.0279788	0.0164016	-0.0284269	-0.0594889	-0.0234135	0.00992623	0.0317348	-0.006763	0.0282374	-0.115468	0.146156	0.00430677	-0.0204201	-0.0409344	-0.0291106	0.0552532	-0.114074	0.174356	-0.0619351	0.041636
-0.0447	0.0279682	0.00954085	-0.0312979	0.132094	-0.0481677	0.0286729	-0.0144493	-0.033578	-0.0490489	-0.110025	-0.0453931	0.0575181	0.0557723	0.0374814	-0.205817	0.180367	-0.000950918	0.024053	-0.0930361	0.00161652	0.0399102	-0.0727711	0.215808	-0.0293244	0.039984
-0.0446	-0.017971	0.0101928	-0.0518494	0.0146561	-0.162079	-0.0278512	0.0354629	-0.013881	-0.0855862	-0.104803	0.00677993	0.102912	0.0652628	0.104559	-0.165805	0.172337	-0.0244383	-0.0309497	-0.0532947	0.0114243	0.019455	-0.045777	0.18619	-0.0619351	0.00527991
-0.0445	0.0485873	0.0146753	-0.0621242	-0.0836023	0.0856696	0.0646524	-0.000496592	-0.0593316	-0.0564176	-0.059965	-0.0109346	0.0781474	0.0395359	0.0333987	-0.1917	0.106681	-0.132342	-0.0390986	-0.0428786	-0.00905171	0.0450244	-0.0354428	0.201742	-0.0552538	-0.017114
-0.0444	0.0181229	-0.0109952	-0.0165636	0.0513593	-0.0746832	-0.0336513	0.00537832	-0.0344759	-0.0647087	-0.0473471	0.0224349	0.113224	0.0652628	0.0437216	-0.154001	0.106681	-0.129832	9.63427e-05	-0.00317156	0.0477173	0.0603678	-0.04061	0.132913	-0.0189515	0.0503675
-0.0443	-0.0127008	-0.0514399	0.0142551	0.035935	-0.0292094	0.0338124	0.021544	-0.0850813	0.00229732	-0.0473471	-0.0297428	0.0987791	0.0138128	0.0374814	-0.165805	0.172337	-0.087818	-0.0496217	-0.0324618	0.032349	0.0552532	-0.0830978	0.158814	-0.00491657	0.0659438
-0.0442	0.0383711	0.0608917	0.00467309	0.0197941	-0.013786	0.048527	-0.0203164	-0.0653638	-0.00206113	-0.104803	-0.000504482	0.0626752	0.0601171	-0.00166831	-0.170984	0.0362408	-0.0770264	0.0322371	0.0163954	0.0579636	0.0913848	-0.0366227	0.210626	-0.103391	0.039984
-0.0441	0.0432839	0.00954085	-0.000466069	-0.00589458	0.00329602	0.0132554	-0.0195906	-0.0387291	0.0166396	-0.065186	0.0360057	0.123536	0.0755547	0.0643692	-0.134725	0.106681	-0.0535192	0.00826295	0.0946026	-0.0499966	0.0450244	-0.0107979	0.191374	-0.0671176	0.0676093
-0.044	0.0436745	-0.00586145	0.0142551	-0.030888	0.00761159	-0.00283901	0.00537832	-0.01903	0.0240486	0.00269934	0.0516553	0.0771353	0.0438864	0.126327	-0.165805	0.0804966	-0.192665	0.0480373	-0.0168354	0.0421429	-0.000718844	-0.0417872	0.269153	-0.0308364	-0.0518358
-0.0439	0.0283431	0.0564316	0.0502171	-4.97913e-05	-0.0996162	0.0639397	0.00977678	0.0273162	0.0031605	0.0288161	-0.0088736	0.0575181	0.0336017	0.0942373	-0.170984	0.0386102	-0.195375	0.129356	-0.0708464	-0.0547123	0.0347961	-0.0612772	0.184718	-0.0396966	-0.010299
-0.0438	0.0590072	0.0050559	0.0149519	-4.97913e-05	-0.0746832	-0.0233812	0.0164016	-0.0387291	-0.0364492	0.044488	-0.0140911	0.0265786	-0.0111403	0.0901822	-0.172419	0.0333751	-0.0692866	0.124089	0.0893877	0.13483	-0.0518665	-0.0417872	0.215808	-0.0619351	0.02441
-0.0437	0.0181229	0.0153298	0.00398158	0.00580116	-0.00782164	0.0286729	0.0421149	-0.0438799	0.0680458	-0.0839122	-0.0297428	0.0729898	0.0704087	0.0942373	-0.181342	0.0386102	-0.137596	0.0556373	-0.0220444	-0.0704654	0.0450244	-0.0378014	0.26548	-0.0500682	-0.010299
-0.0436	0.00772618	0.0198098	0.0348039	-0.0257486	-0.0901091	0.0183944	0.0156573	-0.0387291	-0.0490489	0.004902	-0.0297428	0.0575181	0.0593146	0.146984	-0.115468	-0.0213067	-0.0692866	0.0533043	0.032034	0.139454	0.019455	-0.0521158	0.227666	-0.0967328	-0.0206841
-0.0435	0.0385639	-0.0161289	0.0193921	-0.0572606	0.0230462	0.048527	-0.0562827	-0.00358259	-0.0229461	-0.044301	-0.0297428	0.0410542	0.0130341	0.11488	-0.159183	0.00484889	-0.0640309	0.0398444	-0.0148777	0.088231	0.0555609	-0.163462	0.241721	-0.0656244	-0.00673389
-0.0434	0.0027937	-0.0417949	-0.000466069	-0.030888	-0.027584	-0.00797477	-0.0408695	0.0109453	-0.0438286	0.00269934	0.0641882	0.0771353	0.044681	0.0643692	-0.0710623	0.0333751	-0.0903076	0.134623	-0.0292034	0.0733342	0.0143415	-0.031458	0.214322	-0.0826644	-0.0187346
-0.0433	0.0283431	0.0198098	-0.0165636	-4.97913e-05	-0.0643985	0.059512	0.020797	-0.131421	0.029271	0.0340399	0.00156193	0.134891	0.0704087	0.0901822	-0.0777322	0.0100805	-0.100817	0.132329	-0.0292034	0.0528404	0.0705975	-0.0779345	0.240222	-0.0396966	-0.00835995
-0.0432	0.0232329	-0.0571926	-0.0371064	0.0300706	-0.0541131	-0.00797477	-0.0401542	-0.0223714	-0.0155552	0.0235924	0.0380912	0.0626752	0.0292462	0.167644	-0.129545	-0.0346671	-0.0430068	0.105984	0.198933	0.118963	0.0705975	-0.0830978	0.200263	-0.0671176	0.039984
-0.0431	0.0232329	-0.0161289	0.0348039	0.0139415	-0.0790387	0.0536644	0.0112594	-0.0284269	-0.0751478	-0.0107744	0.0307895	0.0162667	0.049029	0.0632773	-0.0969848	-0.0242008	-0.016723	0.137599	0.14676	0.129705	0.0760308	-0.102604	0.184718	-0.0982099	0.00527991
-0.043	0.00261922	-0.0520602	0.0296665	-0.0521247	-0.0327302	-0.0734425	-0.0203164	0.00763552	0.0479591	0.0205798	-0.0088736	0.00595541	0.100463	0.14182	-0.114003	0.00720188	-0.124581	0.12179	0.0163954	0.0682105	0.0862667	-0.0417872	0.284713	-0.0293244	0.00527991
-0.0429	0.013013	-0.00586145	-0.00629132	0.0153713	-0.0335407	0.0646524	-0.010039	-0.0302271	-0.0564176	0.0497123	0.0516553	0.0626752	0.0438864	0.0993979	-0.108822	-0.0736063	0.0200808	0.118823	0.00921152	0.063087	0.019455	-0.0716099	0.217296	-0.108573	-0.0223038
-0.0428	-0.0379237	0.00375797	-0.0312979	0.056501	-0.0541131	-0.00216069	-0.0364486	-0.0953801	-0.00206113	-0.0777871	0.00992623	0.0204398	0.102111	0.0890769	-0.0777322	-0.107914	0.0253391	0.0977584	0.0873756	0.0733342	0.0654826	-0.112934	0.205444	-0.172175	0.02441
-0.0427	-0.0125341	-0.0411693	0.0612139	0.066785	-0.0600523	0.00297787	-0.0350135	-0.0447725	-0.0782299	0.0101278	0.0454006	0.0275651	0.076366	0.0798565	-0.0658773	-0.118375	0.0779309	0.0451085	0.0789583	0.0370228	0.0904076	0.0162374	0.246904	-0.0500682	-0.0845694
-0.0426	0.0639127	0.0146753	-0.0826721	0.0197941	-0.0643985	0.00297787	-0.0709951	-0.0962462	-0.031226	0.062394	0.00677993	0.0265786	0.0549716	0.0282374	-0.0570028	-0.0474584	0.0358562	0.0954465	0.110248	-0.055114	0.0856201	-0.124399	0.163994	-0.124116	0.00883736
-0.0425	0.0179406	-0.067457	0.0296665	0.0403478	-0.0181097	-0.0175754	-0.0460074	-0.0696319	-0.0260025	0.0392639	-0.0422211	-0.00435529	0.0866637	0.0448039	-0.139906	-0.0265374	-0.016723	0.113556	0.00400182	-0.10628	0.0654826	-0.102604	0.148453	-0.122652	-0.0135474
-0.0424	-0.00248759	-0.036662	0.0193921	-0.00518986	0.0487735	0.0293678	-0.0768315	-0.0499206	-0.0730078	-0.0704068	0.0255735	0.0729898	0.0336017	0.0695315	-0.00731105	-0.0474584	-0.000950918	0.0269706	0.129077	-0.0188688	0.0965031	-0.0985867	0.134358	-0.103391	-0.0482504
-0.0423	-0.0125341	0.0146753	0.00981241	0.000658292	-0.0481677	0.0132554	-0.087105	-0.126273	0.0397163	0.0288161	-0.0172509	0.0472043	0.0241016	0.0437216	-0.13327	-0.0160759	0.117142	0.0293166	0.103013	-0.00862645	0.152457	-0.134722	0.220991	-0.101917	-0.00154363
-0.0422	0.0590072	0.0358795	0.0200915	-0.0726674	0.00761159	0.00743298	0.00023907	-0.058446	0.0031605	-0.0338576	-0.00365591	0.0368912	0.0549716	0.0499683	-0.0673678	0.0310084	0.0831909	0.079642	0.0456838	0.0221043	0.0961744	-0.0716099	0.253594	-0.0878464	0.0296012
-0.0421	-0.0278606	-0.000727498	-0.0114275	0.00951817	-0.0481677	0.0492317	-0.0504351	-0.115976	0.0314655	0.0235924	-0.0370071	0.0368912	0.121875	0.0798565	-0.145086	-0.0213067	0.112364	0.0533043	-0.0272532	0.0374717	0.157574	-0.164576	0.200263	-0.108573	-0.00154363
-0.042	0.0434791	0.0454849	0.0303712	-4.97913e-05	-0.0738939	0.00297787	-0.0452947	-0.100529	-0.0155552	-0.0234135	0.0047108	0.0678324	0.105607	0.126327	-0.0414542	-0.00561382	0.104233	0.0427704	0.0581015	0.0374717	0.0808278	-0.0882609	0.241721	-0.0515694	0.039984
-0.0419	0.0690214	0.0044066	0.00398158	-0.0623963	-0.0798253	0.0235336	-0.101831	-0.162308	-0.0155552	-0.00252354	-0.094353	-0.0352837	0.0652628	0.0787566	-0.102169	-0.0474584	0.0755222	0.0609019	0.00597038	0.103596	0.10129	-0.0871077	0.158814	-0.0671176	-0.0638166
-0.0418	0.0641185	-8.08351e-05	-0.0107439	0.0153713	-0.0121447	0.0440918	-0.0460074	-0.100529	0.0762797	-0.0129688	-0.0297428	0.0101335	0.0901751	0.110835	-0.185092	-0.0974519	0.1358	0.0211383	0.0196314	0.078458	0.0651699	-0.0985867	0.205444	-0.0256527	-0.0187346
-0.0417	0.0639127	-0.000727498	-0.0216995	0.0263742	0.00761159	0.0338124	-0.0614201	-0.0739043	0.0479591	-0.0839122	0.0433103	-0.0465403	0.0807008	0.105672	-0.114003	-0.0608302	0.0568923	0.0187895	0.07174	0.078458	0.0450244	-0.0997334	0.147002	-0.0478888	-0.0362607
-0.0416	0.0281555	-0.0463047	0.0252313	0.0146561	-0.0438272	0.0132554	-0.101831	-0.0705113	0.0262404	-0.0421229	0.0151418	0.0668257	0.132171	0.0695315	-0.0466372	0.0804966	0.196603	0.0164383	-0.0253009	0.0984745	0.0805073	-0.104893	0.179537	-0.00491657	-0.017114
-0.0415	0.0332632	-0.0571926	-0.000466069	0.034484	-0.0283972	0.038952	-0.112108	-0.0953801	0.0262404	0.004902	0.0276535	0.032724	0.076366	0.0901822	-0.0932777	-0.0032663	0.16211	0.0480373	-0.0565666	0.0114243	0.0347961	-0.112934	0.181006	-0.0567523	0.0123913
-0.0414	0.0383711	0.0352144	-0.0473768	-0.00589458	-0.0489702	0.0235336	-0.087105	-0.110827	-0.0333877	-0.0368985	0.0119981	0.0368912	0.034391	0.121163	-0.129545	0.0281401	0.156848	0.118823	-0.0532947	0.083582	0.0600577	-0.0727711	0.09148	0.00179598	-0.00510616
-0.0413	0.00772618	-0.0263957	-0.0473768	0.0609039	-0.0438272	0.0382526	-0.112786	-0.101393	0.0762797	-0.0421229	0.0412221	0.0626752	0.044681	0.059207	-0.13327	0.0962066	0.225271	0.0661666	0.0196314	-0.00862645	0.0709131	-0.145045	0.09148	-0.0219847	0.0347925
-0.0412	-0.078939	0.0153298	-0.00629132	0.0454866	-0.110675	0.00297787	-0.153868	-0.100529	0.0501622	-0.0421229	-0.0265785	-0.0259338	0.0609205	0.0798565	-0.150266	0.0333751	0.104233	0.0369214	0.0593207	0.0532976	0.0350934	-0.00443655	0.127733	0.015822	0.0140281
-0.0411	0.0332632	-0.067457	0.00467309	0.0763225	-0.0283972	0.0235336	-0.087105	-0.0284269	-0.00206113	0.0288161	0.0328723	0.0472043	0.0909936	0.0230764	-0.0621854	0.13045	0.172636	0.0609019	-0.0220444	-0.0901648	0.0248606	-0.103749	0.09148	-0.0152849	0.107487
-0.041	-0.0178071	-0.0360338	0.0303712	0.020512	-0.0378762	0.0338124	-0.0761347	-0.0490306	0.0344936	0.025806	-0.0109346	0.0265786	0.0652628	0.0282374	-0.114003	0.198521	0.149214	0.0375037	0.0508947	0.0319028	0.0299769	-0.159413	0.0189959	0.00910523	-0.011924
-0.0409	0.0330733	-0.0469276	-0.00115495	0.0352091	-0.038684	0.00811658	-0.0826618	-0.033578	-0.0333877	0.0362589	0.0808508	-0.00951041	0.0403287	0.0850193	-0.124364	0.169539	0.1358	0.0316602	0.0456838	0.0575043	-0.00611065	-0.0147726	-0.00688401	-0.00339113	-0.00154363
-0.0408	-0.0841762	0.0242853	-0.0480413	-0.021306	-0.0952508	0.059512	-0.10765	-0.0447725	0.0449392	-0.0473471	0.00677993	-0.0268917	0.0284595	0.0953452	-0.129545	0.208996	0.23347	0.0427704	0.00400182	0.0477173	-0.0416381	-0.045777	-0.0534582	0.0588643	0.0520248
-0.0407	-0.0178071	-0.0206263	0.0656317	-0.021306	-0.0541131	0.00297787	-0.10765	-0.00266879	0.0419162	0.00269934	0.0119981	-0.0207818	0.0241016	0.0437216	-0.0710623	0.203759	0.230536	0.094805	-0.0897464	0.104079	0.00439674	-0.103749	0.0152028	0.0521205	0.0746596
-0.0406	0.00261922	-0.036662	0.0560731	-0.067532	0.00761159	0.0132554	-0.101831	-0.0317795	0.0680458	0.0101278	-0.0140911	-0.00435529	0.0961402	0.0746939	-0.0399503	0.1643	0.122892	0.0579678	-0.0200894	-0.023572	0.0504438	-0.180066	-0.0120595	0.0173582	0.039984
-0.0405	0.0332632	0.0191533	-0.0627814	-0.016169	-0.0172913	0.0286729	-0.117246	-0.0593316	-0.0521181	-0.00554906	-0.0057196	0.0214226	0.034391	0.03856	-0.00516862	0.172337	0.098972	0.052706	0.0352624	0.072867	-0.000997825	-0.031458	-0.0172349	0.0884265	0.0260539
-0.0404	0.0281555	-0.0417949	-0.0261596	-0.0110319	-0.0533132	0.00229691	-0.0511451	0.00248329	0.0815037	0.0205798	0.0412221	-0.0207818	0.0086686	0.0488832	-0.0103527	0.13045	0.214743	0.137599	0.00597038	0.118963	0.0447221	-0.103749	-0.0314011	0.0432984	0.0779996
-0.0403	-0.0230746	0.0352144	-0.0371064	-0.021306	-0.013786	0.00811658	-0.087105	-0.0293274	0.0419162	0.0131456	0.0224349	-0.000172225	0.0601171	0.0942373	-0.0533171	0.10951	0.262126	0.17449	-0.0741252	0.0984745	-0.0160647	-0.0962898	0.0552342	0.126333	0.0815215
-0.0402	0.0179406	0.0403495	-0.0268353	0.0102308	-0.0283972	0.00743298	-0.0812742	-0.0181241	0.0366908	0.0937611	-0.0109346	0.0420477	0.0858471	0.0488832	-0.0969848	0.11998	0.159215	0.187299	-0.0396151	0.0221043	0.0143415	-0.0676075	-0.00308203	0.0744317	0.105802
-0.0401	0.0281555	-0.0263957	-0.0467117	0.0146561	-0.0181097	0.0375539	-0.128193	-0.0284269	0.0031605	0.0131456	-0.0329102	-0.0146654	0.0189571	-0.00166831	-0.0222336	0.0700241	0.0884511	0.0842793	-0.0897464	0.0943086	-0.0262945	-0.0664436	-0.00170834	0.0350177	0.02441
-0.04	-0.0637576	-0.0109952	0.0303712	0.00951817	-0.0446315	0.00811658	-0.0511451	-0.0181241	0.0105659	0.0706109	-0.0245257	-0.0816661	0.0454764	0.0127547	-0.0341016	0.106681	0.172636	0.103024	-0.12619	-0.00350504	-0.0467524	-0.0601095	0.0345257	0.0780526	0.0711362
-0.0399	0.0741303	0.0101928	-0.0107439	-0.021306	-0.0172913	0.0235336	-0.106969	0.00763552	-0.00510724	0.0205798	0.0255735	-0.0198202	0.0549716	0.0437216	-0.00883268	0.0310084	0.149214	0.132329	-0.139914	-0.00393292	-0.0211797	-0.151327	-0.0327601	0.135117	0.0902302
-0.0398	-0.00265929	-0.011636	0.00398158	0.0102308	-0.0481677	0.0228421	-0.143598	0.0633718	-0.0386083	0.0101278	0.0130694	-0.0146654	0.034391	0.0488832	-0.0518201	0.114745	0.1071	0.0743741	-0.0148777	0.088231	-0.0367844	-0.0572798	-0.00170834	0.0780526	0.0208602
-0.0397	0.079453	-0.0417949	-0.0216995	0.0102308	-0.0438272	0.038952	-0.0812742	0.114893	-0.122116	0.0392639	-0.0506095	0.0307467	0.00789253	0.0787566	-0.0155367	-0.0317679	0.0860477	0.0474443	-0.0878267	0.0984745	-0.000718844	-0.0716099	-0.114222	0.141906	0.107487
-0.0396	0.0383711	-0.00521742	0.0406515	-0.030888	-0.0746832	-0.0124373	-0.0819683	0.0437054	0.0449392	0.104218	0.00677993	0.093621	0.0696009	0.0333987	1.56454e-05	-0.00561382	0.172636	0.0872272	-0.0897464	-0.00350504	0.0347961	-0.0664436	-0.0224101	0.110761	0.100611
-0.0395	-0.00231572	0.0050559	-0.00560508	0.0557646	-0.0283972	0.00811658	-0.0614201	-0.00782071	0.00011697	0.0706109	0.0360057	0.0152865	0.0292462	0.0746939	-0.036271	0.0153122	0.098972	0.0924927	-0.162627	0.0989548	-0.0319355	-0.128429	-0.0689802	0.135117	0.0260539
-0.0394	-0.0176431	-0.0417949	0.0348039	-0.0264428	-0.0849673	0.0228421	-0.0812742	0.00248329	-0.0468953	0.062394	0.00992623	0.0368912	0.0189571	0.0953452	0.00367351	0.0676382	0.109493	0.0638389	-0.061777	-0.0397613	-0.0367844	0.0059001	-0.0741539	0.0521205	0.0935864
-0.0393	-0.00265929	-0.0154901	-0.0525118	0.0719272	-0.0181097	0.0492317	-0.0607154	0.022166	0.0344936	0.0153537	-0.0109346	0.0472043	0.0696009	0.0735967	0.0222904	0.0310084	0.0884511	-0.00752566	-0.110573	0.0989548	-0.0214482	-0.0664436	-0.0521099	0.0313776	-0.00510616
-0.0392	-0.00265929	0.0198098	0.0348039	-0.016169	-0.0798253	0.0536644	-0.143598	0.0179404	-0.0512002	0.0497123	0.0933942	0.093621	0.0395359	0.105672	-0.0310877	0.0391036	0.072671	0.0556373	-0.136602	0.0733342	-0.00583428	-0.0290917	0.0359196	0.150683	0.138652
-0.0391	0.0485873	-0.0212624	-0.0210212	0.0146561	-0.0489702	0.00811658	-0.10765	0.0746283	0.029271	0.0676214	-0.00365591	0.0143074	0.0284595	0.104559	-0.036271	0.088573	0.130538	0.0503728	-0.141807	0.124086	-0.0367844	-0.0664436	-0.00688401	0.0796211	0.0331449
-0.039	0.0385639	0.0461553	0.0303712	0.0300706	-0.0489702	0.0279788	-0.122384	0.00763552	0.0210154	0.0519395	0.00156193	0.0255931	0.034391	0.0632773	-0.00516862	0.0333751	0.0253391	0.0661666	-0.115779	0.072867	-0.0623418	-0.000466867	-0.0365785	0.0536755	0.149041
-0.0389	-0.0280194	0.0249445	0.00911825	0.00880626	-0.0481677	-0.0175754	-0.101831	-0.0284269	-0.0594889	0.15423	0.0047108	0.0472043	-0.006763	0.0643692	-0.0444574	0.0386102	-0.0507343	0.0211383	-0.131396	0.037921	-0.0676975	-0.0211283	-0.00825503	0.098801	0.0208602
-0.0388	0.0281555	-0.036662	-0.0107439	0.00509043	-0.0952508	-0.00729909	-0.0973779	0.0324666	0.0427388	0.29255	0.0287089	0.0255931	0.0498262	0.131491	0.0155694	-0.0137339	0.0492113	0.0924927	-0.103455	0.0528404	-0.0316725	-0.000466867	0.0203817	0.157481	0.0883906
-0.0387	-0.0178071	0.0198098	0.0193921	-0.030888	-0.0738939	0.058802	-0.117922	0.017016	0.0815037	0.245448	0.0725235	0.0368912	0.0292462	0.0901822	0.0171029	0.0938071	0.0750799	0.0766966	-0.141807	0.0472632	-0.0163358	0.000731696	0.0566388	0.157481	0.02441
-0.0386	-0.0125341	-8.08351e-05	0.0245292	0.0469496	-0.0438272	-0.00148167	-0.10765	0.0324666	0.0815037	0.266381	0.0464386	0.0265786	-0.00753114	0.00759408	0.0103846	0.0414733	0.0831909	-0.0759266	-0.138495	0.063087	-0.0623418	-0.0302755	0.0255608	0.155872	0.0711362
-0.0385	-0.00759425	-0.0559567	0.0869203	-0.071997	0.00761159	0.0279788	-0.0775276	0.00763552	-0.00728262	0.340142	0.0203576	0.0729898	-0.0119066	0.0787566	-0.105111	0.0781053	0.12766	0.0585716	-0.167832	0.175839	-0.0316725	-0.0676075	-0.0106898	0.131524	0.0296012
-0.0384	-0.0433367	-8.08351e-05	0.0663549	0.020512	0.0333367	0.0338124	-0.112108	0.0437054	0.0105659	0.255914	-0.0088736	0.0368912	0.0042988	0.0540451	0.0207542	0.18281	0.109493	-0.0735308	-0.160745	0.0272266	-0.0265604	0.0305298	0.00864348	0.17663	0.041636
-0.0383	0.00244491	0.0557559	0.0406515	-0.00075715	-0.00699794	0.0338124	-0.0966917	0.0746283	0.0188263	0.264042	0.0360057	-0.0352837	-0.00239007	0.0643692	-0.00516862	0.00720188	0.167373	0.0187895	-0.113873	0.237923	-0.0319355	0.0241526	0.0900581	0.0521205	0.161145
-0.0382	-0.0229133	0.0256044	-0.00115495	0.020512	-0.0446315	0.0338124	-0.0357314	0.0572758	-0.0490489	0.22743	0.0568721	0.0472043	-0.000847716	0.105672	-0.0192058	-0.170673	0.104233	-0.0390986	-0.12619	0.0579636	-0.0723213	0.0305298	0.0707672	0.150683	0.0971006
-0.0381	-0.0125341	0.0146753	-0.0422417	0.0197941	0.00761159	-0.00797477	-0.0460074	0.0324666	0.0218591	0.23266	0.0360057	-0.000172225	0.034391	0.0695315	-0.0481369	0.00484889	0.0358562	-0.0151551	-0.17824	0.083582	-0.0674528	-0.00563245	0.0759452	0.16625	0.0659438
-0.038	-0.00248759	0.057108	-0.00629132	-0.067532	0.0384821	0.0536644	-0.087105	0.0746283	0.0867278	0.161743	0.0589685	0.0462082	-0.0273363	0.0437216	-0.0170525	0.0543164	0.0621517	-0.0787887	-0.115779	0.0887061	-0.0521193	-0.0366227	0.0825413	0.192199	0.0296012
-0.0379	0.0279682	-0.0257622	-0.0518494	0.118214	-0.0533132	-0.0131104	0.00537832	0.028246	-0.0103313	0.112416	-0.0057196	-0.0146654	-0.000847716	0.0540451	1.56454e-05	0.0124362	0.125277	-0.0467428	-0.152217	0.0374717	-0.0625891	-0.045777	0.09148	0.140305	0.0815215
-0.0378	-0.0178071	0.0146753	-0.0261596	0.0102308	-0.0541131	-0.00216069	-0.0504351	0.0479185	-0.0260025	0.112416	-0.0109346	0.0420477	0.0506243	0.100508	-0.0414542	-0.0945217	0.041115	0.0187895	-0.00641713	0.0738019	-0.0470078	-0.025108	0.0227853	0.140305	0.0296012
-0.0377	-0.0127008	-0.0514399	-0.0467117	-0.0257486	-0.0378762	-0.00729909	-0.0203164	0.0273162	-0.028167	0.143776	-0.0161494	-0.0207818	0.0145923	0.059207	1.56454e-05	-0.0032663	0.130538	-0.125687	-0.0292034	0.124579	-0.000997825	0.0627626	-0.00551159	0.17144	0.0711362
-0.0376	0.0027937	-0.0456811	-0.00184312	-0.0103298	0.0633519	0.0396522	-0.0298727	0.017016	-0.0416724	0.151282	0.0620891	0.088463	-0.00161929	0.0116894	-0.00516862	0.0728717	0.122401	-0.0467428	-0.167832	0.00118602	-0.047263	0.0059001	0.0773605	0.150683	0.107487
-0.0375	0.0232329	0.0153298	-0.0518494	-0.0154696	0.0384821	0.0338124	-0.00490003	0.0230931	0.0105659	0.0937611	0.105951	0.0297595	0.034391	0.0127547	-0.0207205	-0.0369982	0.109493	-0.054883	-0.0741252	0.062625	-0.0265604	-0.000466867	0.0721799	0.150683	0.0711362
-0.0374	-0.0841762	0.0249445	0.00467309	-0.077135	0.0847982	0.00743298	-0.0408695	-0.033578	0.00011697	0.0892653	0.0537489	0.0152865	0.049029	0.0127547	-0.0518201	0.0362408	0.188425	-0.0524976	-0.0253009	0.0225457	-0.00611065	0.020197	0.0773605	0.129928	0.102294
-0.0373	0.0743414	-0.0154901	0.00981241	-0.0168677	-0.0224377	0.0125692	-0.0452947	-0.00873187	0.0314655	0.114676	0.0255735	0.0523611	0.0609205	0.0798565	-0.0918006	0.0124362	0.0884511	-0.107487	-0.0949532	0.0938304	-0.0114968	-0.0107979	0.105586	0.12474	-0.011924
-0.0372	-0.0586526	0.0101928	-0.0216995	0.0403478	0.0539195	0.00229691	-0.0555753	0.037617	-0.0177251	0.114676	0.0955097	-0.00435529	-0.0162863	-0.0295699	-0.0725501	-0.0346671	0.13342	-0.0520069	-0.0324618	0.0579636	-0.0166067	-0.0262932	0.0811233	0.129928	0.0676093
-0.0371	0.00772618	0.0198098	-0.0165636	0.0300706	0.00329602	0.0440918	-0.0159055	0.041831	0.0419162	0.0601613	0.0881763	-0.00435529	0.0747442	-0.0285259	-0.0606922	0.0257762	0.051633	-0.159695	-0.134706	-0.00862645	-0.0160647	0.0305298	0.0707672	0.098801	0.140355
-0.037	-0.00231572	-0.0360338	-0.0415739	-0.0206092	0.02735	0.0433897	-0.112786	-0.100529	0.0218591	0.0833048	-0.000504482	0.0420477	0.0336017	0.0168475	-0.0814318	-0.0474584	0.098972	-0.115163	-0.0344093	-0.0956673	0.0450244	-0.0509439	0.108448	0.129928	0.0347925
-0.0369	0.00790327	-0.00586145	-0.0261596	0.0352091	0.0230462	0.00229691	-0.0665574	0.028246	0.0262404	0.185598	0.0485295	0.0565166	0.0138128	0.03856	-0.00516862	0.00720188	0.122401	-0.199677	-0.110573	0.0528404	0.0450244	0.0317444	0.0241723	0.167865	0.0347925
-0.0368	0.0332632	-0.0565749	-0.0473768	0.0609039	0.0290336	0.0279788	-0.101831	-0.0653638	0.00011697	0.112416	0.0516553	0.011111	0.0549716	-0.0140988	-0.0310877	0.0205441	0.0281654	-0.165334	-0.0480867	0.155333	-0.00127652	0.0162374	0.108448	0.098801	0.0347925
-0.0367	-0.00759425	0.0242853	-0.0268353	0.0249323	-0.00782164	0.0331156	-0.112108	-0.0490306	0.0210154	0.0862866	0.00992623	0.0977564	0.044681	-0.00272669	-0.00883268	0.0386102	-0.0139189	-0.133784	-0.0324618	0.139454	-0.0112233	-0.0107979	0.0293489	0.0972234	-0.0206841
-0.0366	0.0279682	0.0403495	-0.00560508	0.0146561	0.0281913	0.0433897	-0.0768315	-0.0344759	0.0397163	0.156512	0.0464386	0.0781474	0.0086686	-0.0501959	0.00154108	-0.0422284	0.0702597	-0.115163	-0.00445399	0.0887061	-0.0109496	0.0460302	0.0552342	0.119552	0.0520248
-0.0365	-0.0127008	0.0403495	-0.036436	0.0866024	0.0119229	0.0331156	-0.0966917	-0.0181241	0.0658323	0.137866	-0.0161494	0.0822904	0.0593146	-0.0440036	-0.0103527	0.0129562	-0.0482631	-0.0654051	0.040473	0.0733342	-0.00611065	-0.00443655	0.0255608	0.119552	0.019219
-0.0364	0.0334534	0.00570587	-0.0261596	0.0454866	-0.0181097	0.0125692	-0.0884859	-0.0172173	0.0419162	0.0810612	-0.000504482	0.0317348	0.00789253	-0.0336853	1.56454e-05	0.0781053	0.059309	-0.0864475	0.0561058	0.0738019	0.00411515	-0.025108	0.0721799	0.136715	0.019219
-0.0363	-0.0227519	-0.0206263	-0.036436	0.0403478	0.0170651	-0.0638115	-0.0658553	-0.0850813	0.0344936	0.128095	0.0464386	0.0359004	0.0498262	0.00243362	-0.0155367	-0.068377	-0.0612516	-0.165334	-0.0220444	0.0733342	-0.0163358	0.0460302	0.00864348	0.135117	0.149041
-0.0362	-0.0688625	-0.0623249	0.0457919	0.00367116	-0.038684	0.0382526	-0.0452947	-0.0396243	0.0262404	0.114676	-0.0265785	0.0781474	0.0961402	-0.00788684	-0.0243922	-0.0032663	0.0358562	0.00299992	0.0476741	0.0221043	-0.0367844	0.0460302	0.123993	0.0728659	0.0260539
-0.0361	-0.0586526	-0.0463047	-0.00560508	0.00951817	0.00761159	0.00811658	-0.087105	-0.0344759	0.0210154	0.109447	0.0620891	0.0626752	0.0086686	-0.0739338	-0.0710623	-0.0340993	0.051633	-0.107487	0.0705328	0.0114243	-0.000997825	-0.00682711	0.0448796	0.154265	0.0572195
-0.036	-0.0230746	0.020467	0.0238278	0.0557646	-0.0651922	0.0749336	0.00023907	-0.0756586	-0.054269	0.0601613	0.0151418	0.0472043	0.0747442	-0.0347266	0.0518668	0.0833391	0.0204671	-0.054883	0.0581015	-0.0444721	-0.00583428	0.0782738	0.0176115	0.145494	0.0763288
-0.0359	0.0179406	0.0146753	-0.00629132	0.020512	0.0119229	0.0132554	-0.13266	-0.01903	0.0606088	0.062394	-0.021364	0.0668257	0.0336017	-0.060508	-0.00516862	0.0443335	0.104233	-0.0993764	0.103013	0.00204746	0.00922827	-0.0342617	0.0293489	0.0536755	-0.00835995
-0.0358	0.0179406	0.0711637	0.00467309	0.0403478	0.0127563	0.0639397	-0.0819683	-0.0602162	-0.0438286	0.117642	0.0433103	0.0678324	0.00944546	-0.05948	0.0274782	0.0153122	0.00186156	-0.0654051	0.0508947	0.0738019	-0.00611065	-0.04061	0.117375	0.129928	0.0347925
-0.0357	0.0228632	-0.0154901	-0.0216995	0.132094	-0.0849673	0.0286729	-0.101831	-0.0747819	0.0680458	0.114676	0.0433103	0.0575181	0.0395359	-0.0182067	0.0363098	0.11998	-0.0349572	-0.054883	-0.0357234	0.00673823	-0.00127652	-0.0147726	0.0279592	0.0816699	0.0815215
-0.0356	0.00772618	0.0146753	0.0245292	0.0146561	-0.0841833	0.0492317	-0.0452947	-0.0850813	-0.00510724	0.0601613	0.0224349	0.0575181	0.044681	-0.05948	-0.0207205	0.0571718	-0.0402164	-0.0472389	-0.00445399	-0.00350504	-0.00127652	0.0396446	-0.0237731	0.0521205	0.039984
-0.0355	0.00244491	0.020467	-0.0319709	0.0976404	-0.0086445	0.0852154	-0.0562827	-0.0499206	0.0270788	0.0340399	-0.0265785	0.00595541	-0.0684757	-0.0336853	-0.0140193	0.046706	-0.0955625	-0.0204201	0.0144214	-0.0440648	0.0245685	-0.0819419	-0.0120595	0.0780526	0.0364418
-0.0354	-0.00248759	0.0044066	-0.0422417	0.0770695	-0.00350289	0.0492317	-0.0254549	-0.0284269	-0.0699283	0.135593	-0.0140911	0.0462082	-0.006763	-0.0904285	-0.055507	0.0438454	0.0779309	-0.025685	-0.00641713	0.032349	-0.0620942	-0.0612772	-0.0417558	0.0951902	0.0711362
-0.0353	-0.0125341	-0.0154901	-0.0100596	0.0917425	-0.013786	0.0331156	-0.0247317	-0.0593316	0.118076	0.114676	0.00156193	0.0204398	-0.0332342	-0.0440036	0.0103846	0.00484889	-0.016723	0.00590651	-0.0376702	0.078458	-0.0109496	-0.0716099	0.0307401	0.129928	0.114371
-0.0352	-0.017971	-0.0417949	0.00467309	0.0814624	-0.0086445	0.048527	-0.0357314	-0.0344759	0.0105659	0.104218	0.0881763	-0.0301294	0.0541717	-0.0491626	0.00520007	0.0647881	0.0492113	-0.0233129	-0.131396	0.0528404	-0.0265604	-0.0572798	-0.0237731	0.12474	0.21139
-0.0351	-0.0382311	0.132808	-0.0261596	-0.0110319	-0.0181097	0.0844922	-0.0665574	-0.0653638	-0.00206113	0.0362589	0.00992623	0.0120895	-0.0221932	-0.0790945	-0.00883268	0.0519388	0.038688	0.0737542	-0.0200894	0.125073	-0.0268261	-0.124399	-0.101343	0.0713017	0.0711362
-0.035	-0.0128673	0.0769861	-0.00115495	-0.0360271	-0.0541131	0.0807957	-0.0966917	-0.01903	0.0232066	0.062394	0.0516553	0.0626752	-0.0581918	-0.060508	-0.11772	0.046706	0.0229043	0.0684919	-0.147012	0.0682105	-0.138783	-0.0211283	-0.0172349	0.0609341	0.149041
-0.0349	0.0485873	-0.0514399	0.0450792	0.0454866	0.0119229	0.0331156	-0.0298727	-0.0232756	0.0553854	0.0392639	-0.0088736	0.0626752	-0.0486542	-0.0336853	-0.0710623	0.0571718	0.051633	0.0585716	-0.0637102	0.0225457	0.0910587	-0.0561106	-0.0365785	0.0194698	0.154236
-0.0348	0.0177584	0.0307419	0.0142551	-0.0668589	0.0582083	0.0440918	-0.117246	-0.0232756	0.0471419	0.0414856	0.0328723	0.0729898	0.0233176	-0.0140988	-0.0829142	0.0990413	0.0621517	0.024053	-0.134706	0.0118601	-0.118773	-0.0561106	-0.0521099	0.098801	0.0815215
-0.0347	0.0485873	0.020467	-0.00115495	0.0814624	0.0281913	0.0639397	-0.117246	-0.0653638	0.0366908	0.0392639	0.0433103	-0.00435529	-0.0479073	-0.05948	-0.0725501	0.104276	0.0544732	0.0977584	-0.0721973	0.0374717	0.00411515	0.0162374	-0.0534582	0.0261923	0.123069
-0.0346	0.0485873	0.0300794	-0.0216995	0.0146561	0.0230462	0.0440918	-0.00416626	-0.0241788	-0.0260025	-0.0107744	0.0412221	-0.0198202	0.0181757	0.0333987	-0.045136	0.0676382	0.0334266	0.0398444	-0.051356	0.0584234	0.00411515	-0.031458	-0.0365785	0.0744317	0.0815215
-0.0345	0.0586011	0.0725316	-0.0210212	0.020512	0.0487735	0.0279788	-0.106969	-0.0499206	0.0471419	0.0780769	0.0704212	0.0626752	0.0292462	-0.063612	-0.055507	0.046706	0.1071	0.111252	-0.18678	0.032349	-0.00127652	-0.0274772	0.0345257	0.0365631	0.126461
-0.0344	-0.0331253	-0.00586145	-0.0216995	-0.0360271	-0.00782164	0.0639397	-0.112786	-0.0181241	0.0314655	-0.0159995	0.0589685	0.011111	0.00789253	0.00243362	-0.0399503	0.0362408	0.0382833	0.169219	-0.141807	0.0319028	-0.0623418	-0.0676075	0.0307401	0.0261923	0.109174
-0.0343	-0.0586526	0.0050559	-0.0114275	0.0307938	0.00761159	0.110923	-0.0614201	-0.033578	0.0658323	-0.00252354	0.0798482	0.0214226	-0.0280939	0.0282374	-0.0414542	-0.0108449	0.0908522	0.0691065	-0.0949532	0.0221043	-0.103452	-0.000466867	0.0255608	0.03811	0.0468303
-0.0342	0.0279682	0.0101928	-0.000466069	0.0866024	-0.038684	0.0235336	-0.0973779	0.0127879	0.00011697	0.025806	0.0276535	0.0204398	0.0593146	0.0798565	-0.0259042	0.0129562	0.0803371	0.0293166	-0.103455	0.078458	-0.0569804	0.0162374	-0.0521099	0.0728659	0.206193
-0.0341	-0.0178071	-0.036662	-0.0672614	-0.00075715	0.0135906	0.0536644	-0.0254549	-0.116831	-0.00510724	-0.0756276	0.0850685	0.0987791	-0.0119066	0.0581178	-0.0762471	-0.0160759	0.104233	0.0503728	-0.218017	-0.0393517	0.00411515	-0.119237	-0.0327601	0.015822	0.15075
-0.034	0.00244491	-0.00521742	-0.036436	0.0153713	0.0281913	0.0286729	-0.0966917	-0.0653638	0.0523676	-0.0159995	0.0673062	0.0874456	-0.01705	0.0477993	-0.0347644	0.0310084	0.177899	0.171495	-0.0565666	0.00717179	-0.0470078	-0.0417872	-0.0831685	0.0173582	0.0728044
-0.0339	0.0383711	0.0101928	-0.0730504	0.035935	0.0590655	0.0536644	-0.0555753	-0.00873187	0.00534134	-0.0368985	0.090289	0.011111	0.0395359	0.0540451	-0.045136	-0.0032663	0.130538	0.195574	-0.138495	-0.0543103	-0.0572306	-0.0366227	0.0241723	0.0329219	0.124764
-0.0338	0.023048	0.0307419	0.102346	0.0102308	-0.0283972	0.0331156	-0.0614201	-0.0850813	-0.0459827	-0.0495225	0.0119981	0.102912	0.00275116	0.0529585	-0.0621854	-0.0184155	0.1071	0.197837	-0.136602	0.062625	-0.000997825	-0.0624437	0.09148	0.0848106	0.124764
-0.0337	-0.00231572	0.00954085	0.0457919	0.0300706	-0.0541131	0.0433897	-0.0357314	0.00248329	0.0941793	0.0101278	0.0725235	0.00595541	0.0336017	0.0477993	-0.0570028	-0.104979	0.0965738	0.0819618	-0.20426	-0.0342312	-0.0367844	-0.076776	0.0241723	-0.00339113	0.0850398
-0.0336	0.0434791	-0.0212624	-0.0261596	-0.0257486	-0.0489702	0.0177056	-0.0614201	-0.0747819	-0.0364492	-0.0434343	0.00156193	0.0719804	0.0241016	0.0746939	0.0119155	-0.0555979	-0.00339873	0.116521	-0.199056	0.0579636	-0.0418962	-0.0882609	-0.0120595	0.0210071	0.100611
-0.0335	-0.00759425	0.0506203	-0.0261596	0.0146561	-0.0129657	0.00811658	-0.087105	-0.0705113	0.0837255	0.065386	0.0307895	0.0317348	0.0549716	0.0437216	-0.114003	-0.0550088	0.0358562	0.129356	-0.162627	-0.0192888	0.0143415	-0.0830978	0.0241723	-0.0137649	0.135158
-0.0334	0.0027937	0.0454849	0.0296665	0.0102308	-0.0335407	0.059512	-0.0562827	-0.0181241	-0.00510724	0.0467125	0.0203576	0.0729898	0.0292462	0.0426403	0.00672819	-0.0369982	0.0200808	0.155691	-0.141807	0.155333	0.0447221	-0.0366227	-0.0210457	0.0640533	-0.00510616
-0.0333	-0.0125341	0.0101928	0.0656317	0.0256528	0.0222074	0.0235336	-0.087105	-0.013881	0.0658323	0.0153537	0.0412221	0.109096	0.0189571	0.03856	-0.0310877	-0.0706893	0.0779309	0.124761	-0.199056	-0.00393292	0.019455	-0.0985867	-0.0120595	-0.0137649	0.140355
-0.0332	-0.0176431	0.0416858	0.0303712	-0.00518986	-0.0189273	0.0286729	-0.0313131	0.00248329	0.0188263	0.0497123	0.0255735	0.0771353	0.0284595	0.0529585	-0.036271	0.0362408	0.00712202	0.0954465	-0.10016	-0.0192888	0.0501387	-0.0934239	0.0552342	0.0106372	0.0711362
-0.0331	-0.00248759	0.0249445	-0.0210212	-0.00589458	-0.0189273	0.0852154	-0.0658553	-0.013881	0.0314655	0.0631529	0.0725235	0.11838	0.0696009	0.0437216	-0.0103527	-0.0526883	0.00149444	0.0533043	-0.157422	0.083582	-0.0109496	-0.102604	0.0203817	0.0796211	0.164626
-0.033	0.0283431	0.0044066	-0.00560508	-0.0103298	-0.0541131	0.048527	-0.0665574	-0.0490306	-0.00510724	0.0183689	-0.0317929	0.0833051	0.00789253	0.0179155	-0.00883268	-0.0480401	0.0358562	0.0556373	-0.155538	-0.0547123	-0.0166067	-0.103749	-0.0314011	0.0744317	0.123069
-0.0329	0.0432839	-0.00521742	0.0252313	-0.00075715	-0.0181097	0.0286729	-0.0555753	0.0118661	0.0732722	-0.0190332	0.0047108	0.0626752	0.0593146	0.00243362	-0.0259042	-0.0032663	0.0674113	0.134623	-0.134706	-0.00350504	-0.047263	-0.0934239	0.0255608	0.0173582	0.041636
-0.0328	0.0232329	0.00954085	-0.0268353	-0.0932078	-0.00350289	0.0852154	-0.0614201	-0.0293274	-0.0677856	-0.0234135	0.0662894	0.0771353	0.100463	0.0798565	0.0414953	-0.0213067	-0.0615543	0.079642	-0.0637102	0.0425944	0.0600577	-0.0830978	0.0462789	0.0521205	0.197533
-0.0327	0.0334534	0.0352144	0.0303712	0.0814624	-0.0232535	0.00229691	-0.102514	-0.00873187	-0.0699283	0.004902	0.0850685	0.0152865	0.038744	-0.00272669	-0.0310877	-0.0550088	0.0225157	0.0480373	-0.0272532	0.00161652	-0.00611065	-0.129561	-0.0327601	0.0624929	0.0435227
-0.0326	0.0279682	0.0660276	-0.0107439	0.0660433	0.0333367	0.0690776	-0.087105	-0.00782071	0.0606088	0.000498956	0.0568721	0.14521	0.0292462	0.00137367	0.0222904	0.117155	-0.0114658	0.0691065	0.00203528	0.103596	-0.0217165	-0.0716099	0.069356	0.10557	0.0867144
-0.0325	-0.0431857	0.0300794	0.0149519	0.00438043	-0.038684	0.048527	-0.0973779	-0.0387291	0.0397163	0.0213811	0.0850685	0.0771353	0.0498262	0.0127547	-0.0843951	0.0833391	-0.0850526	0.192568	-0.0793324	0.0118601	-0.0166067	-0.145045	-0.0275852	0.0759991	0.0659438
-0.0324	0.0232329	-0.00521742	-0.0576467	0.0704392	-0.038684	0.048527	-0.0709951	-0.013881	0.00534134	-0.0181912	0.121615	0.093621	0.0601171	0.0230764	-0.0310877	0.0100805	-0.0903076	0.182031	-0.0741252	-0.0188688	0.0705975	-0.0727711	0.0138196	0.0884265	0.128263
-0.0323	0.0332632	0.0300794	0.00981241	0.0249323	0.0333367	0.0286729	-0.163485	-0.0344759	0.0553854	0.044488	0.0464386	0.0575181	0.0644577	-0.0295699	-0.0325954	-0.0922207	-0.121834	0.182031	-0.00445399	0.083582	-0.0367844	-0.16569	0.0590059	0.200949	0.0676093
-0.0322	0.0590072	-0.00521742	0.00467309	0.0557646	-0.0129657	0.0844922	-0.0716945	0.0488588	-0.0177251	0.0288161	0.0568721	0.114255	0.101287	0.00653146	-0.0259042	-0.102683	-0.0692866	0.182031	-0.0532947	0.032349	-0.0365238	-0.133593	0.117375	0.0972234	0.206193
-0.0321	0.00790327	-0.00586145	0.0509324	0.0410763	-0.0643985	-0.0240482	-0.118597	0.0230931	-0.0386083	0.0131456	0.0349571	0.133849	-0.006763	0.0116894	-0.0570028	-0.209512	-0.0797974	0.213644	-0.0500261	0.0938304	-0.0265604	-0.0922734	0.0203817	0.141906	0.133457
-0.032	0.0743414	0.0050559	-0.00560508	0.0968829	-0.0129657	0.00743298	-0.0973779	-0.0293274	0.0419162	0.0497123	0.074628	0.16995	0.0241016	-0.0646384	-0.0399503	-0.107914	-0.100817	0.171495	-0.0168354	0.0584234	-0.0470078	-0.128429	0.0721799	0.03811	0.147334
-0.0319	0.0996772	-0.00586145	0.0553551	0.107164	0.0333367	0.0235336	-0.0915527	0.0324666	-0.031226	0.0915121	-0.0109346	0.0740003	0.0395359	-0.0388446	-0.0829142	-0.107914	-0.0535192	0.190303	-0.0389883	0.0472632	-0.00638673	-0.103749	0.0811233	0.0573066	0.112681
-0.0318	0.0332632	-8.08351e-05	-0.0467117	0.0403478	-0.0695409	0.0235336	-0.10765	0.036683	-0.0333877	0.0571666	0.0328723	0.0791605	0.0351811	-0.0285259	-0.0466372	-0.165443	-0.11658	0.103024	-0.0793324	-0.0495923	-0.0418962	-0.0882609	0.105586	0.0676793	0.180213
-0.0317	0.0639127	0.0256044	-0.0878086	0.0352091	-0.0497719	-0.00797477	-0.0614201	-0.0129725	0.0344936	0.106475	0.0955097	0.134891	0.0233176	-0.00788684	-0.155446	-0.120663	-0.0903076	0.0924927	-0.0897464	0.0319028	-0.0265604	-0.00563245	0.122554	0.109176	0.169821
-0.0316	0.0232329	-0.000727498	0.102346	0.0352091	-0.0489702	0.0125692	-0.0768315	-0.00782071	0.0262404	0.0205798	0.090289	0.0420477	0.0395359	-0.0182067	-0.0829142	-0.131118	-0.0797974	0.176763	-0.12619	-0.0239898	-0.0265604	-0.0676075	0.00864348	0.0661178	0.187136
-0.0315	-0.00742499	-8.08351e-05	-0.0319709	0.0506255	-0.0224377	0.0639397	-0.102514	0.017016	0.0344936	-0.000323608	0.090289	0.128693	-0.0376221	-0.00788684	-0.0658773	-0.131118	-0.0377503	0.10829	0.0196314	-0.0696774	-0.0112233	-0.123264	0.0590059	0.167865	0.133457
-0.0314	0.0434791	-0.0103539	0.0142551	0.066785	0.0230462	0.0338124	-0.0452947	-0.0447725	0.0262404	0.044488	0.0673062	0.0874456	-0.0273363	-0.0233664	-0.0984592	-0.0788354	-0.100817	-0.0443602	-0.0897464	-0.00307673	-0.0265604	-0.0549402	0.0241723	0.0936137	0.143846
-0.0313	0.089458	-0.000727498	0.0289625	0.034484	-0.0695409	0.038952	-0.0401542	-0.00358259	-0.054269	0.122868	0.0224349	0.14521	0.0086686	-0.0543213	-0.0192058	-0.196815	-0.00339873	0.0269706	-0.00966595	-0.0547123	0.0296823	-0.0830978	0.0604117	0.145494	0.0831951
-0.0312	0.0741303	-0.0206263	0.0913257	0.035935	-0.0232535	0.0228421	-0.102514	-0.0644818	0.0449392	0.0601613	0.0433103	0.0368912	-0.0427648	0.0282374	-0.0829142	-0.207271	-0.0983224	0.113556	-0.0741252	-0.044879	-0.0521193	0.00986475	0.0641809	0.20258	0.0711362
-0.0311	0.0385639	0.0050559	-0.0467117	0.020512	-0.0952508	0.048527	-0.0826618	-0.00358259	0.0523676	0.0205798	0.0620891	0.0771353	0.0336017	-0.0336853	-0.055507	-0.115435	-0.0640309	0.0293166	-0.0552314	0.0374717	-0.0574806	-0.0366227	0.00346749	0.098801	0.02441
-0.031	0.0485873	0.0506203	0.0502171	0.0352091	-0.0584586	0.0433897	-0.0614201	-0.0284269	0.00011697	0.0340399	0.0307895	0.0626752	-0.01705	-0.00378398	-0.0399503	-0.232639	-0.0745421	-0.00462461	-0.0637102	0.0831095	-0.0776744	-0.00960465	0.0773605	0.114364	0.0798496
-0.0309	0.0739195	0.0300794	-0.036436	0.0506255	-0.00267739	0.0492317	-0.0672588	-0.0387291	0.0628196	0.0519395	0.0360057	0.129731	-0.006763	-0.019256	-0.0466372	-0.170673	-0.0510478	-0.0472389	0.000758117	-0.0338187	0.0552532	-0.00960465	0.0293489	0.0884265	0.0347925
-0.0308	0.0434791	0.0159851	0.0142551	0.0197941	0.0127563	0.0338124	-0.0658553	-0.00782071	0.109861	0.0131456	0.0464386	0.0719804	-0.0383744	0.0127547	-0.0570028	-0.104979	-0.0430068	-0.0811871	-0.0357234	-0.0133246	-0.0623418	-0.0147726	0.09148	0.0676793	0.109174
-0.0307	0.0383711	-0.0206263	-0.0121104	0.0146561	-0.0129657	0.0639397	-0.0614201	0.017016	0.0501622	0.0131456	0.0464386	0.0368912	-0.0376221	-0.0130468	-0.036271	-0.172933	-0.0430068	-0.0917077	0.0216081	0.0528404	-0.0367844	0.0150308	0.0448796	0.140305	0.02441
-0.0306	0.0641185	-0.0109952	0.0707702	0.0763225	-0.0695409	0.0286729	-0.087105	0.0127879	0.0501622	0.0101278	0.0433103	0.088463	-0.01705	0.00759408	-0.0725501	-0.172933	-0.0720603	-0.0467428	0.0561058	-0.121627	-0.00611065	-0.0830978	0.0604117	0.117964	0.0935864
-0.0305	0.0639127	0.0660276	0.0252313	0.0197941	0.0582083	0.0279788	-0.0305933	0.0179404	0.0680458	0.065386	0.103831	0.0513623	-0.0530496	-0.00788684	-0.0621854	-0.131118	-0.0587751	-0.0496217	-0.0357234	0.0225457	-0.0209109	-0.0417872	0.103266	0.150683	0.019219
-0.0304	0.0434791	-0.072589	-0.0473768	0.0917425	-0.0327302	0.0286729	-0.0929297	0.0230931	0.0680458	0.0392639	0.0172164	0.0523611	0.0241016	0.00243362	-0.0570028	-0.143846	-0.0770264	0.0398444	0.00400182	-0.0393517	0.0501387	0.0472528	0.0138196	0.175012	-0.0187346
-0.0303	0.0383711	0.0416858	0.00911825	0.0190769	-0.0343503	0.0440918	-0.0555753	-0.0284269	-0.0207789	0.0392639	0.00992623	0.0359004	-0.0530496	0.00243362	-0.0984592	-0.0236436	0.00956462	-0.0127882	-0.0480867	-0.0444721	-0.0166067	0.0265752	-0.0120595	0.135117	0.0987823
-0.0302	-0.0127008	0.0050559	0.0399415	0.102023	-0.0489702	0.100639	-0.0915527	-0.00782071	0.0314655	0.0362589	0.0360057	0.0162667	-0.00239007	-0.0440036	-0.0325954	-0.134066	-0.00339873	-0.00752566	0.00921152	0.0425944	0.0450244	0.0627626	0.00209112	0.167865	0.0347925
-0.0301	0.0741303	0.0454849	0.0296665	0.0256528	-0.00267739	0.0543718	-0.0826618	-0.0181241	0.144203	0.0392639	0.0673062	0.0575181	-0.0479073	-0.0697968	-0.0829142	-0.0945217	-0.111326	-0.0362142	0.00400182	-0.0141703	0.0245685	-0.031458	-0.00688401	0.114364	0.0867144
-0.03	0.079453	-0.0212624	0.0252313	0.0462177	0.0230462	0.0492317	-0.0107694	0.00763552	-0.054269	0.044488	0.0516553	0.0214226	-0.0280939	-0.00894147	-0.0310877	-0.146799	-0.100817	0.0451085	0.0300519	0.0779882	0.0143415	0.0718673	-0.0210457	0.140305	0.0815215
-0.0299	0.0332632	0.0307419	0.0252313	0.0403478	0.0179012	0.047823	-0.0569893	-0.0396243	0.029271	0.0101278	0.0119981	0.0317348	-0.006763	-0.0130468	-0.0503216	-0.110207	-0.0692866	0.00826295	-0.0461453	0.114329	0.0709131	-0.0211283	0.0552342	0.145494	0.128263
-0.0298	0.00772618	-0.0617099	-0.00629132	-0.0623963	0.00329602	0.059512	0.00023907	-0.00964209	-0.0416724	0.044488	0.0485295	0.0678324	-0.0530496	0.00243362	-0.0399503	-0.146799	0.00430677	0.10829	-0.10016	0.0635494	0.0961744	0.0770351	-0.0106898	0.141906	0.102294
-0.0297	0.0281555	-0.0719793	-0.0165636	0.168863	0.0736395	0.0345099	-0.117246	0.0942825	0.0658323	0.0205798	0.0464386	0.0729898	-0.0376221	-0.0646384	-0.0570028	-0.144526	-0.0244383	0.00826295	-0.103455	-0.00307673	0.106406	0.0563646	-0.0134279	0.140305	0.107487
-0.0296	0.0841326	0.0249445	-0.0165636	-0.0726674	-0.0798253	0.0800744	-0.0665574	0.0324666	-0.054269	-0.00554906	0.0255735	0.0575181	-0.0280939	-0.0130468	-0.0740364	-0.209512	-0.0352868	0.0293166	-0.152217	-0.00862645	0.0654826	0.018989	0.0138196	0.161061	0.14726
-0.0295	0.0334534	0.0198098	0.0259341	0.0557646	-0.0292094	0.0793538	-0.0151778	0.0437054	-0.0125039	0.025806	0.0537489	-0.00532484	0.00275116	-0.00272669	-0.0414542	-0.172933	-0.0720603	-0.0127882	-0.0656415	0.032349	0.0504438	-0.0159631	-0.0469329	0.218152	0.114371
-0.0294	0.00261922	-0.0013735	0.0348039	0.0866024	0.0539195	-0.0124373	-0.0357314	-0.0396243	0.0314655	0.004902	0.0767347	0.0616711	0.0189571	-0.0440036	-0.0725501	-0.185637	-0.0482631	0.0714315	-0.0480867	0.0122963	0.0146284	0.020197	0.0138196	0.233726	0.0919074
-0.0293	0.0586011	0.0454849	-0.0371064	0.00438043	-0.0283972	0.0433897	-0.0203164	0.0333989	-0.0177251	0.0601613	0.069408	0.0307467	-0.006763	0.0127547	-0.0673678	-0.18861	-0.0402164	0.0766966	0.0489038	0.0532976	0.0859432	0.0989575	0.0707672	0.152289	0.0451757
-0.0292	0.0383711	0.0146753	-0.0377761	0.0300706	0.0745047	0.038952	-0.0569893	-0.00358259	0.0606088	0.0392639	-0.0401765	0.0420477	0.096962	0.00759408	-0.088096	-0.120663	-0.0850526	0.129356	-0.0774073	0.0738019	0.106406	0.00986475	-0.0379348	0.187009	0.133457
-0.0291	0.0588041	-0.072589	-0.0216995	0.107927	-0.00432755	0.0697929	-0.0672588	0.0127879	0.00011697	0.025806	0.0307895	0.0533609	0.0241016	0.0168475	-0.0740364	-0.154985	0.0305976	0.0901781	0.00400182	0.0169821	0.17256	0.0603026	0.153633	0.223343	0.0831951
-0.029	0.135207	-0.0154901	0.0245292	0.0726723	-0.00782164	0.0800744	0.00537832	0.130352	0.437098	-0.0473471	0.0881763	0.00595541	0.121875	-0.0130468	-0.0570028	-0.212499	0.0750799	0.227205	0.0665285	0.113841	0.259956	-0.0469516	0.0655894	0.252834	0.149041
-0.0289	0.0536956	-0.0475499	0.00911825	0.0410763	0.0230462	0.121207	-0.00490003	0.0994348	1.28716	0.0288161	0.13728	0.0678324	0.0482326	-0.0233664	-0.122903	-0.110207	0.0908522	0.274663	0.0332795	0.202008	0.336781	0.0448089	-0.0120595	0.322002	0.0711362
-0.0288	0.0483895	-0.00586145	0.0509324	-0.00589458	0.188691	0.0947693	-0.0401542	0.149974	1.72736	-0.00774626	0.0725235	0.0265786	0.147615	-0.00272669	-0.0606922	-0.136345	0.0831909	0.43509	0.103013	0.17123	0.398266	0.0150308	0.165455	0.441506	0.142142
-0.0287	0.0536956	0.0454849	-0.00184312	0.0557646	-0.0541131	0.151304	-0.0305933	0.300494	1.87514	0.00792238	0.0829586	0.0565166	0.0909936	0.0540451	-0.0710623	-0.057918	0.128156	0.416141	0.16241	0.180966	0.444394	0.123553	0.178069	0.457099	0.162911
-0.0286	0.0843486	0.0101928	-0.0114275	0.056501	0.0479216	0.2035	0.0318291	0.403691	1.97021	0.0414856	0.091281	0.0822904	0.157911	0.0695315	-0.0969848	-0.0526883	0.24633	0.527984	0.287663	0.237923	0.603373	0.0666996	0.215808	0.536893	0.175017
-0.0285	0.0743414	0.0358795	0.0759088	0.0873547	0.0942166	0.229225	0.087627	0.580481	2.15191	0.044488	0.0516553	0.0729898	0.137318	0.0448039	-0.0207205	-0.0922207	0.296021	0.543829	0.428679	0.247629	0.670085	0.144231	0.263966	0.647669	0.15246
-0.0284	0.089458	0.101285	0.107488	0.102023	0.177467	0.213789	0.215372	0.709759	2.06005	0.0235924	0.156021	0.103937	0.18279	0.00137367	-0.0673678	0.046706	0.301285	0.675923	0.489167	0.354757	0.844683	0.170083	0.215808	0.548877	0.164626
-0.0283	0.196789	0.0550809	0.0553551	0.194578	0.338181	0.294464	0.35097	0.858484	2.18891	-0.0338576	0.119486	0.124572	0.178506	0.0798565	-0.0503216	0.0153122	0.325323	0.654782	0.538436	0.39643	0.921767	0.268354	0.350597	0.93076	0.169821
-0.0282	0.124991	0.0975431	0.178714	0.143934	0.31141	0.326165	0.453074	0.81709	2.13935	0.0205798	0.126837	0.207136	0.230896	0.111952	-0.00212156	-0.00273038	0.372735	0.69581	0.562319	0.540928	1.07604	0.273528	0.36097	1.02982	0.135158
-0.0281	0.120117	0.179056	0.307305	0.199721	0.317554	0.351895	0.59329	0.927163	2.07792	0.0676214	0.140362	0.191652	0.250609	0.158455	-0.0103527	0.156628	0.362198	0.767783	0.643031	0.736363	1.16352	0.347353	0.411254	1.10806	0.24433
-0.028	0.104561	0.220936	0.508097	0.298334	0.383575	0.445462	0.607719	1.08409	2.02509	0.0780769	0.226076	0.252493	0.306352	0.224471	-0.055507	0.117155	0.435972	0.813406	0.601854	0.792141	1.27071	0.373248	0.41644	1.31688	0.202732
-0.0279	0.120352	0.220176	0.53482	0.236558	0.379442	0.414554	0.741855	1.11891	2.22592	0.0467125	0.469492	0.320725	0.404234	0.24912	-0.0207205	0.295321	0.338136	0.993353	0.659336	0.89507	1.4881	0.463624	0.558168	1.45275	0.237375
-0.0278	0.0639127	0.369315	0.683335	0.220296	0.383575	0.563021	0.865765	1.21746	2.1202	0.0676214	0.448577	0.381544	0.44031	0.294401	-0.0658773	0.287578	0.430701	0.961585	0.76626	0.909618	1.50978	0.480601	0.584132	1.48934	0.185408
-0.0277	0.151032	0.385595	0.750384	0.0961261	0.348495	0.655792	1.08282	1.25378	2.03038	0.065386	0.492733	0.439556	0.405215	0.39897	0.0274782	0.350468	0.507582	1.03572	0.829059	0.902004	1.59642	0.54277	0.578939	1.58872	0.216586
-0.0276	0.0843486	0.518582	0.863911	0.271744	0.378419	0.692918	1.18762	1.37673	2.08849	0.128095	0.5061	0.444724	0.430995	0.440331	0.0622388	0.478916	0.441242	1.13818	0.89188	0.864185	1.63771	0.641251	0.759017	1.59395	0.128263
-0.0275	0.0641185	0.584589	0.900049	0.19024	0.321717	0.775482	1.31426	1.42864	2.12878	0.0205798	0.563642	0.610194	0.441309	0.545116	0.050316	0.536644	0.573062	1.21059	0.986153	1.07633	1.71914	0.750163	0.812778	1.68532	0.159431
-0.0274	0.0692298	0.667977	0.962017	0.246018	0.352643	0.785805	1.39482	1.48913	2.14134	0.025806	0.542716	0.634762	0.544477	0.524412	0.102156	0.484165	0.518134	1.30074	1.04652	1.01867	1.79261	0.746559	0.849181	1.67768	0.162911
-0.0273	0.156146	0.786554	1.07175	0.30262	0.404199	0.944727	1.51255	1.6382	2.21006	0.0810612	0.542716	0.687812	0.466083	0.633138	0.0949326	0.641689	0.528685	1.4722	1.04379	0.992909	1.84551	0.919772	0.828378	1.83753	0.216586
-0.0272	0.120352	0.86393	0.998175	0.339531	0.534258	1.0222	1.54884	1.70062	2.18363	0.075836	0.566004	0.672285	0.51352	0.674575	0.155615	0.597005	0.581454	1.50935	1.1329	0.957778	1.96317	0.978578	1.0228	2.01557	0.199263
-0.0271	0.109897	0.843293	1.01367	0.282035	0.694379	1.08544	1.5037	1.8047	2.21535	0.0549367	0.48518	0.786177	0.481549	0.731567	0.134861	0.707272	0.54669	1.57306	1.12766	1.0805	2.00971	1.13449	1.04172	2.12316	0.169821
-0.027	0.176077	0.977477	1.00851	0.385888	0.822364	1.17854	1.45184	1.86197	2.17834	0.0862866	0.587432	0.805504	0.518679	0.850793	0.134861	0.612754	0.710259	1.759	1.21417	1.02993	2.01488	1.17789	1.13222	2.14419	0.233929
-0.0269	0.176603	1.01879	1.1222	0.452871	0.906378	1.19794	1.41262	2.01825	2.1942	0.0750895	0.678784	0.911951	0.652869	0.944157	0.183181	0.746784	0.763055	1.81603	1.22206	1.15164	2.18425	1.25411	1.15954	2.29116	0.21833
-0.0268	0.130338	1.20479	1.15322	0.369537	1.05131	1.29239	1.46072	1.96286	2.16777	0.0915121	0.636905	0.91569	0.761328	1.00485	0.167605	0.712525	0.768336	1.85327	1.28763	0.997118	2.08214	1.27492	1.22606	2.27015	0.285937
-0.0267	0.211847	1.23064	1.30323	0.380737	1.10309	1.34417	1.3712	2.10166	2.1202	0.140822	0.657427	1.04011	0.801479	1.12939	0.249041	0.736271	0.794741	1.91854	1.34276	1.10726	2.17152	1.37382	1.23329	2.40428	0.206193
-0.0266	0.166116	1.32373	1.39264	0.467384	1.29853	1.45294	1.39854	2.00587	2.07591	0.0549367	0.64214	1.05567	0.884137	1.17092	0.24385	0.72303	0.726096	1.89726	1.37426	1.08148	2.20778	1.46952	1.17715	2.41201	0.194069
-0.0265	0.340001	1.38582	1.50517	0.477687	1.37476	1.52032	1.41409	2.13817	2.20144	0.0728491	0.70253	1.09044	0.911216	1.20896	0.330432	0.804612	0.768336	1.7522	1.42677	1.17328	2.18566	1.38423	1.16871	2.43584	0.252968
-0.0264	0.293956	1.49595	1.57923	0.632305	1.53192	1.50995	1.29497	2.16946	2.1942	0.0340399	0.644542	1.11428	0.966833	1.22974	0.326934	0.72576	0.773616	1.86391	1.63171	1.24655	2.32698	1.43304	1.21162	2.44636	0.242572
-0.0263	0.453012	1.50864	1.63628	0.544671	1.55268	1.6225	1.19662	2.28948	2.1658	0.054169	0.720672	1.21134	1.05991	1.30251	0.415255	0.72576	0.9004	1.85859	1.63697	1.0908	2.34474	1.44151	1.20641	2.48036	0.129961
-0.0262	0.390804	1.54777	1.76082	0.652931	1.66859	1.6899	1.23422	2.29992	2.18891	0.0183689	0.631671	1.21134	1.09229	1.41693	0.430846	0.709993	0.99026	1.87066	1.6843	1.35788	2.28405	1.46235	1.20842	2.45932	0.221783
-0.0261	0.477793	1.57368	1.8786	0.745778	1.84877	1.73501	1.13454	2.37609	2.18166	0.0967378	0.660254	1.21653	1.08711	1.41513	0.498421	0.631183	0.974399	1.82812	1.81584	1.37449	2.35659	1.40506	1.2032	2.48036	0.216586
-0.026	0.47821	1.66031	1.93572	0.787059	1.96504	1.6982	1.05179	2.38869	2.19949	0.0205798	0.668313	1.35156	1.19584	1.44294	0.576426	0.822864	0.958539	1.89194	1.8767	1.359	2.39806	1.51445	1.27822	2.53821	0.192335
-0.0259	0.519182	1.71734	1.97208	0.731384	2.04313	1.80922	1.03111	2.34904	2.28219	0.0288161	0.647374	1.33078	1.29427	1.49835	0.623245	0.843888	1.00612	1.87066	2.05813	1.40547	2.47065	1.56656	1.18757	2.48036	0.21139
-0.0258	0.514496	1.76038	2.03097	0.736546	2.23393	1.8316	0.998849	2.47227	2.29278	0.0340399	0.684019	1.4451	1.3461	1.62514	0.644057	0.8835	1.05901	1.8813	2.18251	1.52426	2.43953	1.51445	1.2032	2.5358	0.200997
-0.0257	0.591381	1.78632	2.12458	0.761257	2.24435	1.87315	0.890396	2.51931	2.31584	0.0288161	0.686443	1.49709	1.29283	1.68051	0.784607	0.894021	1.1206	1.8547	2.26909	1.43528	2.44626	1.62912	1.29182	2.44355	0.204457
-0.0256	0.52987	1.80189	2.102	0.729217	2.28284	1.88189	0.850272	2.46182	2.38807	0.0519395	0.76257	1.50229	1.32537	1.69808	0.817805	0.854402	1.13119	1.80153	2.35146	1.6483	2.46182	1.66246	1.23969	2.55925	0.180213
-0.0255	0.642155	1.83822	2.20784	0.658087	2.35065	1.93029	0.835946	2.39697	2.42514	0.075836	0.665491	1.59931	1.38758	1.74498	0.876389	0.883133	1.14366	1.87066	2.40958	1.56952	2.5189	1.72509	1.32832	2.55159	0.22698
-0.0254	0.596508	1.85219	2.22529	0.740618	2.39553	1.98745	0.798636	2.46182	2.30336	0.0915121	0.712997	1.65315	1.355	1.71371	0.873158	0.846352	1.27071	1.78558	2.4803	1.57717	2.45509	1.8639	1.37214	2.48036	0.149041
-0.0253	0.688818	1.91966	2.28925	0.638497	2.43413	2.02904	0.783149	2.60819	2.37748	0.0780769	0.718231	1.72268	1.43425	1.71502	0.961755	0.87824	1.21246	1.87456	2.33771	1.62371	2.49295	1.8639	1.42222	2.56451	0.252968
-0.0252	0.642155	1.94043	2.3413	0.575596	2.4237	2.05503	0.654139	2.56113	2.32643	0.0937611	0.665491	1.79893	1.45865	1.76385	1.02116	0.994003	1.25664	1.80685	2.34827	1.53337	2.51214	1.95489	1.47655	2.48561	0.207931
-0.0251	0.704208	1.87456	2.40899	0.642617	2.48111	2.06369	0.669615	2.54843	2.28219	0.104218	0.69692	1.80413	1.41718	1.69093	1.09734	0.985871	1.30248	1.85859	2.38844	1.49843	2.51733	2.05195	1.60193	2.51717	0.190604
-0.025	0.754958	1.90928	2.40185	0.498295	2.55513	2.04463	0.686182	2.67095	2.25573	0.0370444	0.718231	1.77099	1.49285	1.72413	1.0504	0.917495	1.36959	1.85614	2.51	1.52942	2.47065	2.07514	1.56317	2.55399	0.271989
-0.0249	0.723643	1.84861	2.39337	0.512781	2.54162	2.07583	0.700572	2.70757	2.25573	0.0601613	0.704963	1.86665	1.40832	1.69614	1.12343	0.994003	1.31128	1.82812	2.59991	1.65864	2.60391	2.00194	1.63629	2.55113	0.273761
-0.0248	0.724186	1.89371	2.39337	0.509569	2.56988	2.10007	0.624248	2.65232	2.38464	0.0833048	0.704963	1.85623	1.53957	1.68765	1.20693	1.01744	1.42078	1.8228	2.56817	1.71552	2.56402	2.08854	1.61017	2.48036	0.395203
-0.0247	0.765216	1.97677	2.4767	0.493143	2.56988	2.04983	0.669615	2.71804	2.28939	0.122868	0.728355	1.94483	1.53281	1.71892	1.19864	1.01744	1.43852	1.82812	2.53843	1.64185	2.60391	2.04673	1.72513	2.60371	0.207931
-0.0246	0.790864	1.95246	2.49431	0.512781	2.6169	2.13126	0.607719	2.58501	2.30336	0.17973	0.738834	2.04708	1.58153	1.72934	1.26132	1.19643	1.5622	1.66335	2.47502	1.78525	2.63667	2.10194	1.77741	2.69081	0.367359
-0.0245	0.78516	2.04079	2.5236	0.493143	2.61167	2.10527	0.634569	2.66342	2.27881	0.169914	0.704963	2.12216	1.62105	1.76061	1.28745	1.04611	1.56054	1.59961	2.52257	1.88111	2.71455	2.10423	1.87678	2.79613	0.336154
-0.0244	0.857568	1.98883	2.49233	0.498295	2.76622	2.13824	0.609819	2.66572	2.22398	0.109447	0.684019	2.02623	1.61425	1.87533	1.28003	1.07533	1.41374	1.62085	2.57875	1.82935	2.71104	2.0856	1.90294	2.84882	0.369181
-0.0243	0.949311	2.04599	2.53402	0.621993	2.60427	2.06543	0.603609	2.6448	2.26294	0.166973	0.746857	2.1065	1.64182	1.8304	1.35838	1.07298	1.46145	1.50935	2.549	1.95361	2.763	2.13037	1.96573	2.94369	0.429785
-0.0242	0.981457	1.96119	2.60382	0.59723	2.7894	2.12606	0.619088	2.63433	2.17834	0.125134	0.752095	2.06998	1.67653	1.84925	1.2957	1.10751	1.39785	1.5943	2.64416	2.01059	2.80458	2.19313	2.05194	2.92566	0.408974
-0.0241	0.965375	2.07717	2.49233	0.689032	2.75279	2.16246	0.519067	2.63205	2.18363	0.122868	0.767808	2.07315	1.6973	1.84403	1.36584	1.07589	1.45443	1.69371	2.68119	2.14535	2.7544	2.21405	2.06276	3.02279	0.523467
-0.024	1.04242	2.07717	2.63307	0.726222	2.75054	2.19886	0.544828	2.64774	2.17637	0.101964	0.715435	2.03869	1.73011	1.78147	1.34271	1.05954	1.39255	1.62993	2.64223	2.10906	2.71455	2.16465	1.96813	3.00914	0.447258
-0.0239	1.00133	2.00273	2.53402	0.787059	2.81849	2.22149	0.562337	2.6291	2.17834	0.169914	0.710199	2.1566	1.74403	1.79189	1.44495	1.05137	1.44555	1.72711	2.77642	2.092	2.80458	2.20882	2.12255	3.22861	0.518261
-0.0238	1.04756	2.10143	2.45587	0.740618	2.7819	2.21629	0.514916	2.55888	2.28939	0.143776	0.673548	2.23178	1.7405	1.83562	1.49197	0.996393	1.39255	1.81216	2.67927	2.27502	2.67301	2.21405	2.04426	3.21805	0.495551
-0.0237	1.04756	2.21059	2.56731	0.886305	2.76325	2.19366	0.566467	2.59773	2.17305	0.104218	0.699727	2.21089	1.73364	1.90867	1.43381	0.978212	1.44555	1.68839	2.68119	2.26983	2.73883	2.15884	2.05229	3.2741	0.483706
-0.0236	1.05783	2.07545	2.5621	0.756097	2.88356	2.21446	0.628349	2.63662	2.22592	0.140822	0.639305	2.21611	1.75441	1.93586	1.40767	1.16252	1.54629	1.7909	2.71822	2.11272	2.71807	2.20882	2.03623	3.24651	0.478499
-0.0235	1.09894	2.17939	2.5986	0.827217	2.85216	2.27504	0.710892	2.69479	2.4164	0.125134	0.74162	2.24222	1.75089	1.88576	1.33971	1.1543	1.56751	1.87209	2.76055	2.16764	2.66263	2.22216	2.02818	3.27086	0.580741
-0.0234	1.18119	2.24699	2.53923	0.823188	2.90449	2.24415	0.717157	2.65526	2.40396	0.0915121	0.639305	2.32056	1.78557	1.85446	1.36883	1.22049	1.64016	1.94514	2.78514	2.18165	2.6487	2.28207	1.99714	3.22655	0.542379
-0.0233	1.12464	2.14821	2.62264	0.802542	2.89982	2.24936	0.784289	2.61864	2.3423	0.10719	0.707398	2.37061	1.69375	1.85649	1.34271	1.44415	1.59403	1.91322	2.83281	2.18165	2.63667	2.31348	1.98667	3.2424	0.549498
-0.0232	1.25319	2.299	2.62264	0.74687	2.93589	2.24231	0.773959	2.65296	2.39522	0.119905	0.739168	2.3915	1.67817	1.80232	1.37406	1.40505	1.45787	1.99304	2.85053	2.30615	2.63667	2.39445	1.9391	3.33224	0.601573
-0.0231	1.22747	2.27819	2.60904	0.766417	2.90449	2.33602	0.824452	2.65819	2.32643	0.0989896	0.728355	2.45942	1.6402	1.7678	1.37406	1.38922	1.46675	2.04095	2.877	2.43426	2.53649	2.46782	2.00722	3.24768	0.570326
-0.023	1.20176	2.35103	2.55688	0.744687	2.89925	2.2873	0.829616	2.74944	2.45875	0.119905	0.720672	2.48259	1.64701	1.79189	1.37704	1.33647	1.42791	2.01433	2.85582	2.44633	2.54686	2.44962	2.02856	3.33425	0.593095
-0.0229	1.23776	2.32501	2.57051	0.652931	2.99109	2.28544	0.887619	2.72617	2.32113	0.0728491	0.684019	2.49304	1.59869	1.77104	1.4129	1.47053	1.48625	2.09288	2.91408	2.49828	2.54845	2.46286	2.03136	3.42607	0.572254
-0.0228	1.20255	2.32166	2.57253	0.612704	2.99633	2.28209	0.850272	2.73374	2.37934	0.10719	0.746857	2.55581	1.56395	1.69093	1.36883	1.42833	1.42261	2.23804	2.90348	2.51387	2.53808	2.48105	2.05194	3.37454	0.669293
-0.0227	1.26862	2.33542	2.59657	0.615812	2.97253	2.26834	0.891591	2.74944	2.40925	0.130363	0.684019	2.41762	1.55357	1.71892	1.37406	1.4547	1.49326	2.25936	2.86641	2.44633	2.66098	2.54394	2.08862	3.40296	0.591157
-0.0226	1.27376	2.43621	2.607	0.586914	2.98586	2.22149	0.876095	2.71281	2.39337	0.130363	0.825436	2.59766	1.51725	1.67723	1.32704	1.44415	1.46317	2.32867	2.85582	2.45153	2.61591	2.55442	2.11483	3.48755	0.676485
-0.0225	1.23776	2.39975	2.58296	0.5086	2.92073	2.29437	0.850272	2.73663	2.27881	0.117642	0.864636	2.55874	1.52606	1.68244	1.30092	1.39669	1.47034	2.30734	2.83119	2.32172	2.68859	2.52297	2.11235	3.45053	0.658873
-0.0224	1.32521	2.40496	2.56731	0.44678	3.0382	2.2925	0.876095	2.80988	2.26823	0.101964	0.694491	2.64764	1.46537	1.60242	1.38973	1.53912	1.46675	2.33401	2.81877	2.40998	2.66782	2.52297	2.07814	3.48948	0.674503
-0.0223	1.36037	2.49158	2.65077	0.415879	3.07242	2.25793	0.866948	2.80464	2.32643	0.0810612	0.736383	2.68713	1.39795	1.56265	1.3763	1.45686	1.43321	2.32867	2.82751	2.12979	2.68859	2.55442	2.03623	3.54235	0.690135
-0.0222	1.37153	2.36144	2.66643	0.343796	3.03296	2.27019	0.845107	2.81225	2.40396	0.149003	0.681597	2.77847	1.43792	1.57827	1.35016	1.63413	1.40315	2.36067	2.77829	2.04686	2.7025	2.53345	2.03342	3.53515	0.729817
-0.0221	1.41876	2.39975	2.66436	0.317189	3.06961	2.2319	0.901922	2.83604	2.31395	0.130363	0.752095	2.81512	1.35647	1.521	1.40767	1.57606	1.38725	2.366	2.67061	2.09351	2.69212	2.62514	1.98667	3.46834	0.733839
-0.022	1.42816	2.52478	2.72594	0.338649	3.06437	2.16246	0.876095	2.82272	2.3336	0.143098	0.767808	2.74707	1.41869	1.48274	1.36584	1.59508	1.43495	2.32748	2.65138	2.15572	2.73883	2.59891	1.89534	3.58088	0.72341
-0.0219	1.37153	2.53521	2.69044	0.327478	3.11673	2.28916	0.828453	2.78084	2.33172	0.216971	0.812208	2.88568	1.47939	1.44294	1.35539	1.60565	1.44912	2.40219	2.56683	2.20758	2.70936	2.59905	1.91054	3.41155	0.856962
-0.0218	1.42301	2.47268	2.77391	0.231411	3.12721	2.20406	0.938086	2.85414	2.2769	0.169914	0.689255	2.8752	1.48976	1.43073	1.33748	1.70483	1.45615	2.44603	2.586	2.14016	2.83404	2.57014	1.84539	3.37124	0.916453
-0.0217	1.35696	2.39266	2.72383	0.318931	3.10102	2.2371	0.938086	2.91699	2.32643	0.151282	0.752095	2.79942	1.42906	1.43253	1.34493	1.61829	1.51447	2.52499	2.43276	2.40126	2.78208	2.54918	1.74832	3.39965	0.799597
-0.0216	1.32092	2.51957	2.79693	0.271744	3.14014	2.24231	1.01044	2.91699	2.31584	0.0676214	0.744402	2.85423	1.40313	1.38051	1.28003	1.6362	1.44025	2.55278	2.29231	2.37009	2.64541	2.5649	1.74309	3.41684	0.820455
-0.0215	1.40331	2.49873	2.81259	0.205678	3.16387	2.26834	1.02595	2.86985	2.39522	0.135593	0.728355	2.77847	1.43273	1.36491	1.40244	1.74832	1.58176	2.62116	2.23216	2.43075	2.78556	2.54918	1.7199	3.39569	0.900793
-0.0214	1.43846	2.51436	2.91707	0.250327	3.21352	2.27689	1.09833	2.88033	2.43228	0.138549	0.744074	2.80708	1.47055	1.40831	1.37406	1.73775	1.5569	2.64788	2.03402	2.60222	2.79247	2.56219	1.7199	3.37124	0.999996
-0.0213	1.42816	2.51436	2.90443	0.220296	3.14292	2.33602	1.21215	2.90894	2.35817	0.0915121	0.770276	2.87797	1.42906	1.36491	1.34493	1.6711	1.71451	2.54744	1.96328	2.76679	2.77517	2.55966	1.69377	3.3184	1.07094
-0.0212	1.43846	2.57691	2.90443	0.189434	3.14014	2.2925	1.26529	2.94319	2.40396	0.151282	0.775517	2.79418	1.41869	1.29212	1.35838	1.70279	1.59238	2.52185	1.93168	2.9385	2.83404	2.6016	1.67287	3.35011	0.987406
-0.0211	1.39816	2.58733	2.9432	0.194578	3.22948	2.37769	1.383	2.86985	2.50461	0.172204	0.794	2.8256	1.51725	1.41872	1.37928	1.69427	1.64709	2.5688	1.88955	2.91962	2.85658	2.59111	1.62806	3.30255	1.00613
-0.021	1.48481	2.58535	2.94843	0.185094	3.17682	2.2873	1.5214	2.94074	2.50112	0.161743	0.725909	2.83607	1.55357	1.43774	1.38152	1.54651	1.64341	2.54102	1.88428	2.91113	2.82884	2.62782	1.70945	3.34281	0.999996
-0.0209	1.42726	2.54563	2.94843	0.158578	3.17958	2.31519	1.53694	2.91175	2.49401	0.169914	0.773046	2.95656	1.56756	1.52436	1.3763	1.52856	1.62954	2.61153	2.00242	3.07071	2.76649	2.6016	1.75126	3.35011	1.09403
-0.0208	1.51056	2.57169	2.96934	0.0909884	3.09335	2.28024	1.67333	2.98511	2.45693	0.159458	0.854149	2.9748	1.57952	1.5158	1.43972	1.48635	1.59238	2.52075	2.12886	3.08114	2.80286	2.59636	1.74604	3.37653	1.11795
-0.0207	1.50026	2.57169	3.01936	0.276889	3.1115	2.24751	1.85502	2.90652	2.32983	0.177434	0.799239	2.9618	1.54319	1.56599	1.38451	1.44726	1.68425	2.5517	2.15303	3.13848	2.71455	2.55189	1.88724	3.35011	1.08661
-0.0206	1.49511	2.64788	3.01639	0.147511	3.11918	2.34644	2.03691	2.87509	2.51521	0.182665	0.833415	3.0247	1.54838	1.49498	1.4129	1.4156	1.64179	2.59016	2.14776	3.22194	2.76649	2.56744	1.80355	3.45249	1.13362
-0.0205	1.48574	2.73336	3.03207	0.158578	3.08008	2.35165	2.13573	2.88839	2.55761	0.206513	0.814957	3.11384	1.60548	1.53141	1.42109	1.34397	1.71769	2.53786	2.20578	3.36285	2.65579	2.58317	2.11235	3.41022	1.18064
-0.0204	1.54147	2.73652	3.09254	0.158578	3.09579	2.36537	2.17735	2.87268	2.55761	0.193128	0.809718	3.00626	1.66615	1.52621	1.44722	1.31011	1.75326	2.55278	2.16358	3.34196	2.69731	2.48629	2.02856	3.41881	1.15974
-0.0203	1.59716	2.7438	3.13437	0.0968829	3.12721	2.43306	2.45015	2.90652	2.62123	0.172851	0.785999	3.06664	1.64896	1.59389	1.47565	1.38922	1.68264	2.5891	2.10865	3.40243	2.56921	2.45239	2.23558	3.32897	1.10971
-0.0202	1.56626	2.78033	3.15006	0.16293	3.20329	2.36016	2.46378	2.92223	2.60357	0.190827	0.765035	3.04298	1.63663	1.5816	1.50996	1.39977	1.58707	2.51007	2.10337	3.28977	2.60553	2.47581	2.20395	3.38181	1.22995
-0.0201	1.54759	2.90563	3.17098	0.082212	3.14816	2.43306	2.62231	2.88556	2.57351	0.162401	0.746857	3.03518	1.56914	1.53997	1.46813	1.40196	1.6524	2.51118	2.19834	3.14054	2.63667	2.43391	2.34559	3.37124	1.14184
-0.02	1.50026	2.85863	3.16808	0.0711828	3.20578	2.40895	2.7559	2.91699	2.60002	0.175142	0.699727	2.97752	1.62624	1.56265	1.49135	1.32511	1.78513	2.58589	2.19523	3.21359	2.74571	2.4601	2.50825	3.40824	1.18362
-0.0199	1.58884	2.81165	3.1919	0.106402	3.20054	2.34975	2.96781	2.88839	2.58058	0.240215	0.809718	2.96431	1.6574	1.52621	1.40244	1.37032	1.67894	2.61687	2.26381	3.26057	2.82364	2.46258	2.58192	3.48032	1.16198
-0.0198	1.54147	2.8743	3.17854	0.179948	3.15863	2.16246	3.09269	2.85938	2.70779	0.169914	0.765035	2.99053	1.63501	1.60952	1.47042	1.4336	1.85266	2.67029	2.13413	3.25324	2.93621	2.38397	2.69479	3.53324	1.18587
-0.0197	1.50961	2.8252	3.15761	0.220296	3.18482	2.38099	3.12697	2.87509	2.69017	0.206513	0.694491	3.03518	1.60548	1.56786	1.442	1.3026	1.74264	2.64461	2.16668	3.13122	3.02642	2.332	2.80236	3.60052	1.14407
-0.0196	1.593	2.86694	3.12391	0.240873	3.23198	2.30291	3.26024	2.91175	2.62653	0.183302	0.715435	3.09544	1.58471	1.57306	1.41064	1.35978	1.78888	2.65857	2.31977	3.26368	3.04202	2.41296	2.84442	3.5616	1.09403
-0.0195	1.55275	2.90563	3.13145	0.312913	3.23198	2.36016	3.24211	2.8908	2.7678	0.177434	0.799239	3.05615	1.59509	1.51059	1.50181	1.42833	1.84887	2.71838	2.30603	3.23447	3.07324	2.31871	2.9841	3.6603	1.05528
-0.0194	1.61362	2.79911	3.21518	0.333501	3.20054	2.36537	3.32589	2.90128	2.79265	0.114676	0.649779	3.08762	1.61586	1.50539	1.45996	1.4969	1.77982	2.73441	2.34827	3.38896	3.09219	2.29254	3.14738	3.78394	1.11574
-0.0193	1.60331	2.9818	3.17854	0.44678	3.22674	2.41744	3.42795	2.96169	2.88655	0.0706109	0.725909	3.01151	1.66615	1.44113	1.442	1.62885	1.76545	2.78787	2.33243	3.42551	3.19297	2.26114	3.17596	3.8387	1.03656
-0.0192	1.6497	2.90041	3.20995	0.481884	3.23198	2.37387	3.53285	2.89362	2.81387	0.0780769	0.699353	3.11643	1.57433	1.50018	1.42109	1.62678	1.77451	2.86181	2.34299	3.57476	3.20146	2.27684	3.3319	3.9094	1.08139
-0.0191	1.63424	2.91698	3.23088	0.548835	3.24246	2.37578	3.50662	2.94319	2.92373	0.185598	0.759795	3.23192	1.58471	1.47234	1.44722	1.66582	1.8314	2.89483	2.30603	3.4882	3.15843	2.31871	3.38994	4.049	1.05746
-0.019	1.65072	2.9348	3.16052	0.616837	3.32364	2.40702	3.61684	2.97463	2.87755	0.15423	0.704963	3.14792	1.57952	1.47416	1.49428	1.75889	1.86102	2.90018	2.40224	3.54046	3.17214	2.24544	3.51134	4.1923	1.00829
-0.0189	1.61462	3.00489	3.25706	0.539518	3.35779	2.41223	3.70866	2.94843	2.82979	0.177434	0.699727	3.11118	1.55357	1.53997	1.53611	1.84215	1.83825	2.9965	2.33562	3.57182	3.15982	2.19836	3.52512	4.1923	0.985263
-0.0188	1.65588	3.01836	3.20759	0.668402	3.3473	2.43306	3.72183	2.94074	2.84939	0.190827	0.710199	3.19517	1.62624	1.61472	1.46519	1.91949	1.75484	3.02862	2.44332	3.51433	3.16173	2.1536	3.62025	4.26134	1.02917
-0.0187	1.65486	3.04147	3.17331	0.719982	3.33682	2.34455	3.79267	2.98788	2.9094	0.211742	0.773046	3.20567	1.54681	1.6616	1.48905	1.88052	1.76232	2.94922	2.37788	3.55613	3.28475	2.11991	3.60113	4.30915	0.994774
-0.0186	1.69611	3.09898	3.17331	0.750937	3.27915	2.45194	3.88197	3.00607	2.96623	0.193128	0.691682	3.25818	1.50013	1.65119	1.49197	1.95122	1.73044	2.99736	2.39373	3.33152	3.20859	2.06991	3.66453	4.32509	1.01873
-0.0185	1.66001	3.08852	3.14483	0.847855	3.31584	2.32373	3.9005	2.98264	3.05657	0.185598	0.702159	3.21617	1.51206	1.67723	1.46813	1.89834	1.67363	2.91088	2.38316	3.25324	3.23658	2.10423	3.75245	4.43285	1.02917
-0.0184	1.70747	3.05715	3.11052	0.797381	3.2607	2.36537	3.96606	2.96169	3.16971	0.208822	0.739168	3.27651	1.53281	1.63035	1.46813	1.95122	1.55857	2.94833	2.25641	3.17706	3.19297	2.09149	3.79671	4.42075	0.982186
-0.0183	1.72189	3.12512	3.10299	1	3.27915	2.435	3.9608	2.94843	2.99967	0.355372	0.754554	3.26868	1.48093	1.64598	1.49428	2.12587	1.74795	2.94298	2.2902	3.08316	3.19297	2.10129	3.87946	4.43139	0.966528
-0.0182	1.75284	3.12808	2.99323	0.978112	3.21876	2.49232	4.03967	2.99836	3.11655	0.538732	0.770276	3.24501	1.4913	1.70329	1.49428	2.11528	1.73044	2.98493	2.51201	3.04986	3.1357	2.0206	3.87417	4.49376	0.997846
-0.0181	1.69611	3.12808	3.05822	0.957448	3.23722	2.49232	4.05786	2.99035	3.0991	0.549216	0.809718	3.42883	1.44981	1.76385	1.48675	2.23002	1.76232	2.95904	2.54702	3.10199	3.14421	1.98402	3.94671	4.40865	0.9708
-0.018	1.70231	3.16696	2.99323	1.04654	3.30536	2.55809	4.03967	3.03228	3.02468	0.533491	0.720672	3.38154	1.39795	1.84723	1.47336	2.28478	1.8314	3.07681	2.50672	3.12806	3.18776	1.96091	3.84621	4.47924	0.999996
-0.0179	1.70642	3.2873	2.96711	1.07239	3.30266	2.47669	4.11331	3.00883	2.99967	0.43674	0.754872	3.44459	1.36684	1.89619	1.50996	2.31128	1.83825	3.01256	2.52587	3.1301	3.2138	1.97135	3.90593	4.52711	0.953964
-0.0178	1.76832	3.31634	2.85655	1.11377	3.27119	2.55809	4.2133	3.00883	3.20161	0.48387	0.809718	3.4421	1.38609	1.81796	1.41064	2.19651	1.75857	3.04468	2.53644	3.37851	3.20532	1.96313	3.86887	4.38354	0.929999
-0.0177	1.80553	3.31348	2.77604	1.2832	3.27662	2.56331	4.15831	3.05872	3.14696	0.538732	0.825436	3.51572	1.39127	1.85446	1.42109	2.20001	1.84735	3.02778	2.60382	3.53	3.25872	1.83565	3.9131	4.38354	0.971748
-0.0176	1.73115	3.31921	2.80215	1.32978	3.2477	2.59458	4.1291	3.04276	3.17502	0.520534	0.822692	3.58411	1.33799	1.87011	1.47336	2.35369	1.87012	3.01256	2.61244	3.63978	3.25547	1.87434	3.92368	4.3342	0.999996
-0.0175	1.74875	3.37151	2.70296	1.43853	3.31839	2.55288	4.20804	3.13191	3.08466	0.680312	0.804478	3.65779	1.31873	1.89732	1.41586	2.33607	1.96579	3.1518	2.61049	3.43074	3.33041	1.8639	3.81257	4.35697	0.916453
-0.0174	1.77972	3.24834	2.6873	1.52811	3.34987	2.69365	4.20043	3.13715	3.15228	0.544243	0.830676	3.77596	1.32537	1.88372	1.43677	2.31658	1.99093	3.14108	2.64752	3.46208	3.38575	1.95047	3.78084	4.22947	0.968663
-0.0173	1.74768	3.31348	2.66121	1.56289	3.26342	2.70094	4.28472	3.11093	3.09149	0.512526	0.744074	3.84442	1.32391	1.90662	1.50996	2.3749	1.9832	3.12501	2.59658	3.38069	3.3649	2.03105	3.76498	4.32509	0.961309
-0.0172	1.69095	3.36344	2.66436	1.68374	3.27119	2.68843	4.25311	3.08743	3.16439	0.481084	0.783523	3.86847	1.32391	1.82318	1.48905	2.3696	2.04945	3.06075	2.54371	3.50089	3.26264	2.09149	3.76498	4.18009	0.898693
-0.0171	1.83024	3.33727	2.66957	1.75999	3.23198	2.68322	4.27122	3.03752	3.06189	0.5597	0.694491	3.99501	1.29283	1.79189	1.50473	2.43687	1.97643	3.09207	2.59462	3.43074	3.31799	1.99447	3.73325	4.1376	0.942556
-0.017	1.76616	3.37914	2.61742	1.82392	3.26595	2.78756	4.31862	3.06374	3.17502	0.656785	0.754554	4.03193	1.3461	1.80033	1.47336	2.43323	2.07216	3.09742	2.55957	3.45907	3.28349	2.13037	3.7544	4.16045	0.919563
-0.0169	1.74768	3.33727	2.68522	1.82912	3.29217	2.62064	4.3216	3.05849	3.13632	0.554458	0.794	4.08997	1.35647	1.75864	1.50996	2.34839	2.24779	3.08752	2.47828	3.42772	3.26264	2.11761	3.80728	4.02248	0.966528
-0.0168	1.71779	3.29254	2.5986	1.89497	3.15586	2.7949	4.30808	3.05075	3.0991	0.635816	0.827934	4.13219	1.30982	1.80033	1.47336	2.39442	2.17326	3.1893	2.473	3.25535	3.12529	2.10129	3.89005	4.0792	0.95822
-0.0167	1.72705	3.28207	2.70608	1.94343	3.30012	2.79277	4.31862	3.09267	3.08998	0.609609	0.786285	4.11323	1.26176	1.74694	1.44427	2.45611	2.19987	3.33473	2.46974	3.08316	3.11488	2.1356	3.90593	4.07553	1.01567
-0.0166	1.72084	3.29777	2.60904	1.98848	3.22674	2.7406	4.29228	3.03503	3.15376	0.65933	0.770276	4.10052	1.30693	1.72087	1.4995	2.51445	2.29572	3.2697	2.5457	3.0623	3.12151	2.15129	3.85829	3.97305	0.989551
-0.0165	1.67548	3.37631	2.607	2.08724	3.2215	2.79799	4.28702	3.02428	3.15228	0.635816	0.681205	4.08469	1.24246	1.69093	1.53379	2.5781	2.30637	3.41385	2.4803	3.23027	3.06952	2.15884	3.92898	4.06492	0.968663
-0.0164	1.72189	3.33965	2.6873	2.04741	3.21102	2.77402	4.20278	3.06898	3.20547	0.562446	0.686443	4.10485	1.20102	1.70134	1.47336	2.47567	2.30105	3.49439	2.61049	3.31586	3.05243	2.16698	3.88664	4.10043	1.07835
-0.0163	1.68167	3.33965	2.64555	2.17044	3.22674	2.7093	4.21916	3.04801	3.24558	0.662027	0.825436	4.0025	1.15959	1.70329	1.47336	2.42793	2.27442	3.55942	2.57875	3.16456	3.11677	2.19547	3.96603	4.16575	0.997846
-0.0162	1.6858	3.31871	2.66121	2.19125	3.11918	2.71138	4.18172	3.12159	3.20692	0.693486	0.799239	4.0394	1.20998	1.64077	1.53088	2.39972	2.21186	3.5809	2.57543	3.47775	2.93621	2.19836	3.99067	4.16045	1.07094
-0.0161	1.70127	3.28495	2.64555	2.21391	3.15339	2.73328	4.09992	3.04276	3.37716	0.643595	0.749314	4.04467	1.19963	1.69286	1.48905	2.43323	2.26377	3.66095	2.64223	3.66826	3.08365	2.21875	3.93241	4.14452	0.980046
-0.016	1.71779	3.29829	2.62785	2.23288	3.08531	2.78543	4.11857	3.07946	3.20547	0.832506	0.788478	3.937	1.2321	1.81075	1.48382	2.39972	2.17994	3.80077	2.53314	3.84385	2.9796	2.18267	3.91839	4.05796	0.971748
-0.0159	1.73737	3.28495	2.67164	2.29533	3.14014	2.71243	4.16884	3.10044	3.31723	0.795757	0.749314	4.06886	1.23069	1.79711	1.49135	2.31128	2.14132	3.93032	2.61578	3.63456	3.00041	2.10423	3.93956	3.96775	1.08358
-0.0158	1.71674	3.34489	2.72905	2.23474	3.05631	2.7949	4.23436	3.08995	3.32394	0.787894	0.770276	3.90763	1.17512	1.87533	1.48089	2.27243	2.15334	3.94646	2.65281	3.61071	2.9744	2.23262	3.94671	3.95354	1.03961
-0.0157	1.70747	3.2873	2.60904	2.2693	3.10346	2.7166	4.22383	3.11635	3.41442	0.722283	0.74162	4.02358	1.2321	1.91706	1.49658	2.20709	2.19987	3.96762	2.57346	3.68452	2.98142	2.06241	3.95359	4.01884	1.12096
-0.0156	1.74253	3.27449	2.74782	2.33177	3.08531	2.76668	4.15014	3.07171	3.28138	0.719705	0.715435	4.06358	1.21656	1.98281	1.53611	2.29894	2.12675	4.10259	2.49615	3.59795	2.93621	2.10423	3.95544	4.0155	1.14929
-0.0155	1.69611	3.17284	2.73427	2.32657	3.1349	2.70722	4.15831	3.06647	3.21756	0.63564	0.712637	4.01917	1.21516	1.8649	1.52565	2.2318	2.24779	4.16696	2.44008	3.5875	2.87385	2.19836	3.97478	3.89522	1.14107
-0.0154	1.72189	3.20358	2.6299	2.41835	3.06679	2.70094	4.12383	3.04801	3.26542	0.496804	0.720672	4.06358	1.18928	1.92228	1.54367	2.26183	2.28507	4.25885	2.43804	3.69732	2.85482	2.07286	3.96787	3.90052	1.17766
-0.0153	1.73737	3.18788	2.6873	2.46918	3.02489	2.72704	4.09513	3.11093	3.3545	0.672513	0.710199	3.96864	1.16477	1.84723	1.51751	2.24769	2.30637	4.2858	2.26697	3.75249	2.89298	2.10423	3.9131	3.78394	1.22472
-0.0152	1.67652	3.1565	2.5986	2.52132	3.00679	2.66442	4.09227	3.1084	3.41308	0.682999	0.694491	4.12163	1.14406	1.87533	1.53088	2.30772	2.29572	4.2912	2.28281	3.68162	2.76649	2.07809	3.90781	3.84046	1.24336
-0.0151	1.69611	3.20127	2.56731	2.48283	3.00156	2.6905	4.05545	3.08743	3.24804	0.701296	0.746857	4.13219	1.14406	1.8649	1.49197	2.33076	2.24114	4.34495	2.32715	3.64442	2.82191	2.14314	3.94485	3.87932	1.20974
-0.015	1.79412	3.12512	2.46108	2.59751	2.96493	2.64671	4.04251	3.05325	3.19629	0.717036	0.715435	4.12691	1.1634	1.8336	1.51519	2.24769	2.42484	4.37733	2.37467	3.57704	2.88944	2.14083	4.00309	3.81043	1.21722
-0.0149	1.70747	3.17219	2.59772	2.63923	3.02489	2.61543	4.09753	3.13191	3.30126	0.701296	0.780758	4.11107	1.23587	1.84202	1.43154	2.28478	2.25312	4.33415	2.32187	3.56136	2.9484	2.01537	3.96603	3.84752	1.2038
-0.0148	1.72295	3.16696	2.43503	2.67365	3.03013	2.61543	4.09753	3.0952	3.16971	0.774762	0.759795	4.08686	1.1634	1.77427	1.40767	2.31128	2.46092	4.31816	2.49087	3.52478	2.90338	1.9788	3.96258	3.76276	1.22995
-0.0147	1.66001	3.12808	2.43698	2.63608	2.94636	2.66126	4.13962	3.07946	3.1576	0.685683	0.738834	4.22194	1.12852	1.81275	1.42335	2.23532	2.24247	4.38288	2.54371	3.43596	2.9484	2.11239	3.98904	3.67987	1.22768
-0.0146	1.7694	3.11763	2.48389	2.71226	3.01203	2.6279	4.01903	3.04027	3.32255	0.688242	0.74162	4.11323	1.2321	1.88054	1.36883	2.35369	2.35432	4.35052	2.61578	3.67116	3.00744	2.15652	4.00126	3.69391	1.25381
-0.0145	1.758	3.14604	2.36733	2.75923	2.93877	2.65193	3.98954	3.09267	3.27465	0.819375	0.684019	4.21138	1.23728	1.78668	1.43972	2.3749	2.3957	4.38272	2.71822	3.7758	3.16173	2.11175	4.11962	3.75036	1.23813
-0.0144	1.758	3.15422	2.31528	2.79361	2.85509	2.62586	3.98709	3.05599	3.22675	0.885017	0.835916	4.17442	1.24105	1.81075	1.35838	2.4634	2.33706	4.44763	2.76584	3.63456	3.16173	2.14606	4.17261	3.67803	1.1672
-0.0143	1.75392	3.15127	2.28925	2.7227	2.83647	2.63833	3.95308	3.03228	3.35982	0.864011	0.841156	4.16386	1.33055	1.82839	1.29267	2.41202	2.34239	4.5016	2.79044	3.69732	3.19625	2.05492	4.13551	3.69738	1.21949
-0.0142	1.75908	3.10421	2.25803	2.74666	2.77371	2.65193	3.93452	3.08743	3.21611	0.795757	0.833177	4.17654	1.32537	1.8649	1.25392	2.38381	2.38096	4.40971	2.79573	3.5091	3.12008	2.22975	4.18851	3.55631	1.24564
-0.0141	1.74253	3.15422	2.28592	2.78533	2.72441	2.6415	3.94782	3.02979	3.26542	0.835118	0.820196	4.10796	1.35129	1.84925	1.19342	2.35728	2.30105	4.48001	2.7923	3.5875	3.16364	2.27161	4.22032	3.5087	1.20677
-0.014	1.77972	3.15945	2.23722	2.78533	2.69529	2.6415	3.89773	3.21585	3.14844	0.78001	0.80723	4.26099	1.32537	1.92228	1.31357	2.41732	2.37971	4.57719	2.76055	3.6241	3.1357	2.31348	4.23622	3.54764	1.28518
-0.0139	1.71263	3.20358	2.19743	2.79577	2.69006	2.58735	3.92927	3.13191	3.25868	0.803629	0.841156	4.22404	1.34464	1.90141	1.29047	2.43854	2.31041	4.43144	2.71822	3.63978	3.16173	2.26637	4.29986	3.43135	1.23518
-0.0138	1.77864	3.19311	2.1644	2.7227	2.69529	2.56651	3.91101	3.1424	3.26932	0.85611	0.827934	4.31496	1.40832	1.99533	1.28003	2.51812	2.29975	4.4529	2.76771	3.51433	3.19297	2.25591	4.17791	3.53706	1.28225
-0.0137	1.75908	3.13558	2.1228	2.69661	2.69529	2.71451	3.92927	3.16863	3.16292	0.85611	0.806966	4.30851	1.355	1.94944	1.24042	2.3749	2.28909	4.4691	2.69515	3.54568	3.26068	2.28492	4.25913	3.54382	1.2561
-0.0136	1.758	3.13331	2.13499	2.76231	2.61167	2.59458	3.95555	3.16082	3.31862	0.913851	0.812208	4.42272	1.35129	2.00577	1.22998	2.41202	2.26909	4.41539	2.6581	3.5875	3.29913	2.25068	4.25743	3.47503	1.24858
-0.0135	1.79412	3.15422	2.05177	2.65696	2.63863	2.62382	3.92927	3.16082	3.36789	0.853508	0.778284	4.31379	1.37721	1.91706	1.22259	2.3925	2.34367	4.25863	2.68648	3.47475	3.29392	2.24021	4.25213	3.34683	1.30087
-0.0134	1.73737	3.20881	2.06042	2.66218	2.65348	2.63311	3.91875	3.16082	3.3612	0.840365	0.796482	4.45974	1.33573	1.97968	1.28828	2.56589	2.32768	4.35052	2.70235	3.55613	3.29715	2.27446	4.24152	3.59146	1.25904
-0.0133	1.80443	3.16173	2.1436	2.66009	2.74009	2.63833	3.9373	3.11364	3.29594	0.790508	0.780758	4.40158	1.45347	2.02976	1.28222	2.42793	2.40103	4.17774	2.80289	3.43596	3.42224	2.16698	4.25913	3.41684	1.26427
-0.0132	1.74661	3.07582	2.14539	2.66009	2.70351	2.58735	3.95029	3.11617	3.2374	0.890269	0.770276	4.51791	1.43425	2.00367	1.2979	2.45976	2.35838	4.04841	2.7269	3.35763	3.32841	2.22164	4.22032	3.52457	1.31364
-0.0131	1.77348	3.15194	2.22161	2.67574	2.67961	2.57373	4.00568	3.07422	3.37047	0.777402	0.773046	4.59198	1.48458	2.05276	1.21737	2.47037	2.34367	4.03763	2.75679	3.27101	3.35648	2.21928	4.21502	3.47697	1.27472
-0.013	1.77864	3.16696	2.21641	2.66218	2.76099	2.56331	3.98709	3.07171	3.33459	0.795757	0.809718	4.65739	1.52088	2.07673	1.28525	2.5781	2.36498	4.04873	2.70235	3.23237	3.44832	2.20648	4.18148	3.54573	1.29041
-0.0129	1.76316	3.17742	2.19743	2.6674	2.75802	2.57172	3.97132	3.09791	3.45169	0.759016	0.767808	4.61845	1.47421	2.00055	1.29047	2.42961	2.33429	4.08104	2.83465	3.28668	3.41499	2.39201	4.19566	3.48226	1.23518
-0.0128	1.74661	3.19604	2.19743	2.70183	2.7894	2.67073	3.9373	3.02704	3.50898	0.761665	0.843663	4.63432	1.42755	2.03709	1.26655	2.48628	2.39162	3.98377	2.82061	3.36285	3.4202	2.30824	4.15671	3.58276	1.29041
-0.0127	1.72189	3.10195	2.20784	2.7258	2.80509	2.60298	3.92153	3.01407	3.52093	0.777402	0.785999	4.72089	1.42387	2.12587	1.2561	2.40503	2.43959	4.0595	2.89289	3.35241	3.42224	2.43391	4.04196	3.60922	1.32178
-0.0126	1.72295	3.12286	2.27551	2.68096	2.79986	2.61022	3.98464	3.05075	3.53562	0.82987	0.83842	4.74552	1.43425	2.13109	1.18605	2.41202	2.25844	3.90879	2.86641	3.28764	3.35648	2.4105	4.22203	3.55441	1.24858
-0.0125	1.758	3.0997	2.24427	2.66531	2.82894	2.64355	3.88197	3.01931	3.64349	0.85611	0.841156	4.85857	1.45865	2.09761	1.21215	2.53242	2.46092	3.97337	2.93176	3.30543	3.45038	2.46534	4.16905	3.59146	1.32178
-0.0124	1.73843	3.08627	2.25803	2.64966	2.84693	2.5966	3.8637	2.98511	3.52093	0.795757	0.84389	4.91155	1.54838	2.08717	1.20171	2.58871	2.27311	3.97337	2.85582	3.32323	3.38372	2.42867	4.23451	3.57747	1.23813
-0.0123	1.72599	3.15127	2.28925	2.64758	2.96493	2.58415	3.86095	3.03752	3.39313	0.78001	0.830676	4.86208	1.56598	2.08409	1.17775	2.66301	2.40637	4.00531	2.86295	3.19064	3.4202	2.48105	4.22562	3.59146	1.18064
-0.0122	1.74253	3.14081	2.3238	2.68617	2.92019	2.55809	3.84519	3.10044	3.31862	0.848258	0.841156	4.9575	1.54681	2.05276	1.19649	2.6827	2.32236	4.0107	2.90168	3.23447	3.52134	2.40772	4.25043	3.57558	1.27243
-0.0121	1.83135	3.16467	2.32758	2.70393	2.96493	2.4936	3.81912	3.03503	3.3545	0.722283	0.833177	4.96984	1.43273	2.00889	1.21737	2.50587	2.22649	4.05412	2.81347	3.07592	3.52866	2.37387	4.29791	3.54573	1.12539
-0.012	1.68683	3.07358	2.39009	2.53696	2.99871	2.55809	3.8164	3.06123	3.35587	0.82987	0.827934	5.06528	1.44462	2.05585	1.21	2.5022	2.22649	4.12923	2.90168	3.05507	3.52656	2.47581	4.23622	3.59335	1.13362
-0.0119	1.76316	3.14376	2.39858	2.69139	3.07242	2.53403	3.78217	3.05599	3.48364	0.869262	0.780758	5.10241	1.47421	1.98489	1.23087	2.6349	2.37564	4.24784	2.82935	2.97367	3.49004	2.48105	4.33699	3.63912	1.11272
-0.0118	1.7838	3.14604	2.40706	2.60794	3.12721	2.59979	3.79012	3.08471	3.46767	0.890269	0.888325	5.21223	1.57635	1.97968	1.28828	2.62959	2.32236	4.24807	2.88412	2.7601	3.56308	2.515	4.29623	3.61451	1.08358
-0.0117	1.7838	3.20127	2.40051	2.64444	3.08774	2.58415	3.74016	3.14764	3.45169	0.885017	0.809718	5.15913	1.54162	2.07151	1.24348	2.59614	2.40228	4.31797	2.97764	2.74969	3.57874	2.48879	4.38474	3.6656	1.11051
-0.0116	1.79927	3.23788	2.34841	2.6674	3.12966	2.56651	3.77166	3.11888	3.39177	0.840365	0.76257	5.1432	1.51569	2.01621	1.23826	2.52873	2.42893	4.27502	2.92646	2.82069	3.63309	2.39201	4.38107	3.69391	1.11795
-0.0115	1.77456	3.22742	2.43177	2.57144	3.17958	2.54047	3.77961	3.16606	3.40775	0.803634	0.752095	5.16975	1.57952	2.06629	1.22998	2.62959	2.43959	4.4908	2.95115	2.99775	3.74281	2.29777	4.45003	3.75036	1.15974
-0.0114	1.758	3.23265	2.37775	2.64966	3.2215	2.63833	3.79792	3.10568	3.42906	0.853508	0.699727	5.12197	1.56237	2.10498	1.26436	2.62959	2.33834	4.45854	2.93877	3.04144	3.67792	2.4105	4.48028	3.69391	1.07835
-0.0113	1.81365	3.2716	2.38816	2.66009	3.20578	2.65193	3.83469	3.10316	3.46899	0.916531	0.781049	5.22816	1.57275	2.20946	1.25087	2.49323	2.36498	4.39367	2.92997	3.12806	3.72713	2.43914	4.49463	3.82103	1.07919
-0.0112	1.83428	3.21696	2.30675	2.71226	3.23722	2.62586	3.81893	3.16338	3.53691	0.940104	0.759795	5.18405	1.552	2.23337	1.21953	2.58552	2.35838	4.35034	2.96882	3.30021	3.78761	2.42065	4.31047	3.7045	0.982186
-0.0111	1.9025	3.33204	2.25989	2.70183	3.32889	2.53204	3.85045	3.1818	3.5742	0.798387	0.707398	5.11135	1.59191	2.20946	1.25087	2.52343	2.38629	4.29659	2.9953	3.32323	3.70403	2.52821	4.25383	3.6603	0.976967
-0.011	1.79005	3.33204	2.24762	2.83231	3.31315	2.69679	3.80589	3.18437	3.51027	0.85611	0.791241	5.13424	1.52762	2.21991	1.22998	2.48098	2.34367	4.17262	2.87171	3.29712	3.77417	2.48904	4.26443	3.61451	0.971748
-0.0109	1.78489	3.27972	2.206	2.75188	3.3106	2.54767	3.88472	3.15827	3.37047	0.961108	0.799239	5.10771	1.58471	2.20424	1.23826	2.51812	2.30105	4.21034	2.8876	3.31279	3.73015	2.51773	4.19381	3.60052	0.919563
-0.0108	1.84976	3.31871	2.27884	2.79055	3.25022	2.62586	3.82691	3.10044	3.25336	0.850862	0.809718	5.08817	1.46018	2.24082	1.25392	2.49689	2.2904	4.22112	2.86112	3.36285	3.78538	2.57014	4.18494	3.54044	1.00829
-0.0107	1.81992	3.29254	2.31528	2.85235	3.3106	2.62586	3.82418	3.07946	3.38781	0.911279	0.796482	5.0689	1.57275	2.27218	1.25087	2.45445	2.36498	4.16696	2.91058	3.33674	3.78314	2.60684	4.12492	3.5212	0.953964
-0.0106	1.86637	3.2873	2.31859	2.88233	3.27644	2.59777	3.79267	3.08743	3.43971	0.924352	0.81745	5.10074	1.552	2.3013	1.20386	2.48098	2.35432	4.14568	2.78701	3.32108	3.90783	2.57014	3.97845	3.40824	0.848602
-0.0105	1.83024	3.20127	2.32569	2.85842	3.31584	2.7166	3.84793	3.11617	3.32927	0.858759	0.759795	5.07421	1.53125	2.38723	1.17039	2.60835	2.30637	4.15618	2.84707	3.2115	3.82419	2.6016	4.08253	3.4241	0.906012
-0.0104	1.84684	3.25357	2.32237	2.78748	3.26342	2.56852	3.85045	3.12142	3.4943	0.871856	0.794	5.09013	1.54162	2.45002	1.20171	2.5218	2.2904	4.07027	2.68985	3.40984	3.92121	2.69075	3.98904	3.28671	0.832948
-0.0103	1.75392	3.28207	2.28071	2.81143	3.28168	2.6592	3.78217	3.09791	3.56888	0.808881	0.804478	5.02646	1.53644	2.40816	1.23303	2.44748	2.31574	3.98951	2.7288	3.25846	3.94211	2.65404	4.01368	3.41881	0.867394
-0.0102	1.79818	3.32395	2.26509	2.70704	3.3079	2.6592	3.7586	3.11364	3.38385	0.858759	0.833415	5.1432	1.57433	2.43432	1.21953	2.47567	2.33834	4.0969	2.78514	3.27411	3.81149	2.72223	4.11785	3.30458	0.862178
-0.0101	1.81476	3.29777	2.20784	2.77274	3.23175	2.59256	3.76116	3.12666	3.41442	0.921784	0.843663	5.13424	1.46902	2.42908	1.20908	2.5022	2.25844	4.08643	2.66196	3.12171	3.87123	2.75371	3.93956	3.36596	0.856962
-0.01	1.70537	3.38678	2.2703	2.85623	3.32364	2.68529	3.75591	3.11093	3.54628	0.8692	0.83842	5.14687	1.51206	2.38493	1.21431	2.48994	2.31574	4.01609	2.69177	3.01859	3.81671	2.7747	4.01898	3.22126	0.879915
-0.0099	1.84168	3.43149	2.35362	2.87931	3.30266	2.66236	3.75335	3.11093	3.32788	0.911174	0.848906	5.15015	1.50168	2.42908	1.24348	2.3978	2.35432	3.98951	2.71822	3.03744	3.84283	2.77995	4.02079	3.25825	0.947777
-0.0098	1.81476	3.5492	2.32758	2.86364	3.2477	2.67279	3.77166	3.05849	3.43572	0.969068	0.81745	5.19629	1.51725	2.39539	1.18083	2.3766	2.2904	3.97875	2.78701	3.28977	3.89214	2.80353	4.03138	3.24445	0.869477
-0.0097	1.81476	3.54396	2.43503	2.72792	3.29487	2.63945	3.76385	3.06374	3.35587	0.969068	0.856878	5.21223	1.48976	2.48142	1.21	2.34839	2.32364	3.89265	2.6461	3.37024	3.6914	2.74846	4.02079	3.18109	0.896597
-0.0096	1.79302	3.57541	2.28738	2.69661	3.27119	2.57693	3.78217	2.99836	3.52626	0.861358	0.848906	5.17506	1.56756	2.48142	1.16731	2.48628	2.27442	3.92993	2.69896	3.28455	3.76449	2.76159	4.02608	3.15998	0.909128
-0.0095	1.88413	3.59387	2.36213	2.68408	3.20054	2.66551	3.74284	3.01131	3.36652	0.866607	0.806966	5.12031	1.50532	2.44478	1.18819	2.49159	2.22649	3.97839	2.6091	3.29807	3.79806	2.72484	3.99962	3.14942	0.843384
-0.0094	1.85604	3.66201	2.42982	2.60588	3.35255	2.678	3.78487	2.92747	3.477	0.953158	0.833177	5.13789	1.58111	2.44245	1.15996	2.47567	2.15197	3.89803	2.61244	3.33152	3.78239	2.68551	3.92026	3.12619	0.976967
-0.0093	1.81586	3.66726	2.40378	2.54218	3.38667	2.63833	3.78487	3.0036	3.5156	1.06092	0.812208	5.12197	1.66259	2.40062	1.12132	2.56749	2.23714	3.95722	2.60715	3.23759	3.64443	2.72223	3.98904	3.07868	0.919563
-0.0092	1.85604	3.72485	2.4767	2.54016	3.41809	2.63629	3.70607	2.90128	3.5156	1.03739	0.835916	5.22445	1.61425	2.35062	1.2352	2.46142	2.16261	3.9357	2.62301	3.24802	3.72272	2.61464	3.99779	3.17053	0.871562
-0.0091	1.8446	3.65662	2.42788	2.47762	3.44958	2.66236	3.74541	2.99559	3.60743	0.958559	0.785999	5.30096	1.61586	2.3222	1.17775	2.51975	2.25844	4.04873	2.61244	3.23969	3.72794	2.61209	4.01716	3.11248	0.971748
-0.009	1.89218	3.69604	2.3953	2.35588	3.45221	2.66757	3.71391	2.93271	3.78097	1.00313	0.880367	5.27065	1.5935	2.31924	1.21953	2.49525	2.25179	3.93531	2.66003	3.33368	3.7197	2.63306	3.94485	3.19373	0.919563
-0.0089	1.92316	3.7092	2.32758	2.27263	3.45221	2.63107	3.78487	2.92223	3.49299	0.955857	0.911835	5.32378	1.66778	2.26696	1.12865	2.5022	2.12397	3.9084	2.63359	3.16456	3.7219	2.53073	3.92368	3.22333	0.900793
-0.0088	1.78489	3.67774	2.31007	2.2641	3.4732	2.73538	3.69817	2.96693	3.48897	1.04515	0.922325	5.33065	1.64182	2.32743	1.18605	2.3749	2.10408	3.91955	2.71483	3.25846	3.81671	2.54394	4.02079	3.28142	0.890353
-0.0087	1.86637	3.6803	2.37062	2.13404	3.47844	2.74791	3.79012	2.96693	3.53819	1.01636	0.835916	5.27754	1.64701	2.2804	1.1412	2.3802	2.18255	4.12413	2.58072	2.87275	3.72492	2.57809	4.06134	3.3184	0.859039
-0.0086	1.9025	3.67236	2.33089	2.04565	3.48108	2.72495	3.74284	3.01131	3.58486	1.01636	0.783523	5.36098	1.66259	2.19379	1.20693	2.26534	2.08952	4.16723	2.61578	2.98733	3.6914	2.69335	4.07545	3.43135	0.927885
-0.0085	1.91398	3.63834	2.40378	2.09584	3.48108	2.67073	3.76116	2.97463	3.53029	1.01363	0.783523	5.30253	1.77518	2.18334	1.19342	2.30598	2.11472	4.22651	2.65667	3.07794	3.76149	2.72747	4.00656	3.37523	0.945653
-0.0084	1.87153	3.57815	2.28925	1.9625	3.44171	2.74581	3.80063	3.01931	3.6275	1.03213	0.770276	5.30628	1.81325	2.16026	1.17253	2.44217	2.13068	4.25863	2.68648	3.0655	3.75104	2.67236	3.98537	3.41747	0.846531
-0.0083	1.83024	3.69347	2.41941	2.01446	3.41809	2.79277	3.79538	3.00607	3.87819	0.892852	0.775517	5.26375	1.87218	2.18637	1.18391	2.48628	2.1094	4.2912	2.66339	3.00098	3.85328	2.68026	4.04545	3.62168	0.921673
-0.0082	1.80443	3.64883	2.31528	1.96422	3.51784	2.78234	3.80589	3.04276	3.80881	0.887603	0.767808	5.23878	1.95364	2.18334	1.17039	2.3819	2.17326	4.34512	2.71293	3.08114	3.94966	2.68291	4.11432	3.38908	0.935217
-0.0081	1.79412	3.62785	2.51839	1.9625	3.4732	2.7406	3.74284	3.08743	3.7833	0.822005	0.794	5.18037	1.97965	2.13632	1.16731	2.3925	2.23581	4.43144	2.74656	2.85904	3.98861	2.61209	4.17965	3.53706	0.963441
-0.008	1.86524	3.59114	2.43177	1.88977	3.51518	2.68529	3.80063	3.02953	3.76613	1.0006	0.767808	5.28659	1.97266	2.09975	1.23826	2.45976	2.23048	4.48001	2.68839	2.93003	3.92874	2.5649	4.14436	3.54764	0.992626
-0.0079	1.85717	3.61212	2.41093	1.74281	3.47058	2.68115	3.80063	3.07946	3.79165	1.01363	0.794	5.16607	2.04027	2.15199	1.23826	2.54835	2.21849	4.56092	2.77642	3.07794	4.17748	2.61209	4.20799	3.62168	0.966528
-0.0078	1.89849	3.55969	2.39337	1.74961	3.45221	2.71451	3.83216	3.11093	3.70747	0.903351	0.770276	5.22285	1.97445	2.23337	1.20693	2.53079	2.24247	4.53939	2.78701	3.07911	4.03859	2.53597	4.25213	3.62323	0.984329
-0.0077	1.89218	3.51775	2.45262	1.68216	3.57818	2.66236	3.82691	3.02704	3.75963	0.921784	0.76257	5.21223	2.00386	2.26173	1.20171	2.5218	2.23048	4.52319	2.81877	3.13327	4.02289	2.44962	4.33865	3.4241	0.95822
-0.0076	1.85604	3.46535	2.40378	1.74442	3.44958	2.69365	3.82691	3.13445	3.68614	0.911279	0.773046	5.14485	1.95884	2.30355	1.22998	2.58712	2.24647	4.56099	2.7288	3.28977	4.11469	2.48105	4.32804	3.47697	0.992626
-0.0075	1.8446	3.38438	2.37254	1.69772	3.4627	2.69158	3.79012	3.02979	3.77564	0.942797	0.877842	5.14851	1.96925	2.24082	1.18083	2.5781	2.26909	4.44223	2.78358	3.48074	4.02576	2.48354	4.37249	3.42607	0.984329
-0.0074	1.86008	3.36867	2.48712	1.75837	3.56767	2.69886	3.83196	3.07422	3.66359	0.837756	0.736383	5.04937	1.97445	2.2931	1.16209	2.60835	2.19184	4.39892	2.74808	3.28668	4.02289	2.47058	4.42027	3.57936	1.00307
-0.0073	1.85604	3.31111	2.49431	1.73244	3.51784	2.70408	3.85844	3.1084	3.8515	0.743273	0.856878	5.08482	1.95706	2.2386	1.15783	2.65614	2.12004	4.30737	2.77113	3.4643	3.89737	2.54122	4.41127	3.57936	0.932114
-0.0072	1.73221	3.28207	2.59339	1.68735	3.57561	2.678	3.84267	3.15289	3.61559	0.869262	0.851637	5.07951	1.91723	2.27741	1.21737	2.74114	2.17722	4.2856	2.79044	3.32108	3.88397	2.48105	4.48028	3.5616	1.03439
-0.0071	1.8612	3.26926	2.59657	1.72885	3.57561	2.75625	3.84267	3.12142	3.75963	0.845613	0.830676	5.09013	1.90683	2.32447	1.19435	2.66832	2.15729	4.3453	2.73069	3.40159	3.8451	2.47306	4.53869	3.66744	1.02917
-0.007	1.81365	3.26403	2.66436	1.68216	3.67545	2.82716	3.85319	3.0952	3.76613	0.795757	0.841156	5.04237	1.83404	2.30355	1.21431	2.72141	2.05088	4.36686	2.70764	3.43074	3.69881	2.43144	4.56902	3.69575	0.992626
-0.0069	1.80959	3.27449	2.6435	1.64948	3.67019	2.73328	3.77692	3.23159	3.62092	0.793141	0.862118	4.98402	1.83752	2.31401	1.22781	2.7161	2.21584	4.4691	2.70954	3.35979	3.69662	2.45734	4.61686	3.73098	1.15974
-0.0068	1.8107	3.22742	2.65599	1.63393	3.78307	2.79277	3.77692	3.13985	3.72346	0.759016	0.749637	5.05129	1.8583	2.28787	1.19127	2.74645	2.17858	4.54471	2.69368	3.42249	3.59747	2.38397	4.63432	3.73098	0.969613
-0.0067	1.76316	3.19081	2.77604	1.68216	3.77534	2.81887	3.73759	3.17131	3.90912	0.795757	0.843663	4.97872	1.87044	2.28562	1.19342	2.59243	2.07216	4.6312	2.66003	3.32108	3.52656	2.44962	4.59712	3.75397	1.17243
-0.0066	1.78896	3.23497	2.66121	1.67336	3.78307	2.82623	3.77961	3.24998	3.92089	0.916531	0.867359	5.01225	1.78727	2.30355	1.20693	2.74114	2.0828	4.75549	2.75525	3.12284	3.54743	2.47581	4.68215	3.84222	1.11272
-0.0065	1.7838	3.14376	2.70087	1.69096	3.91453	2.81365	3.74284	3.23684	3.96468	0.858759	0.8726	4.90095	1.79766	2.3297	1.18819	2.66146	2.09203	4.83659	2.81877	3.03223	3.74582	2.42621	4.63963	3.88992	1.1784
-0.0064	1.81992	3.14899	2.69044	1.66503	3.93845	2.85325	3.78487	3.27358	3.86105	1.00585	0.87008	5.00165	1.84272	2.31401	1.20386	2.62959	2.14665	4.80955	2.86641	3.03423	3.78015	2.48354	4.60244	3.8175	1.23813
-0.0063	1.73843	3.08105	2.70818	1.67179	4.11225	2.7385	3.76641	3.20535	3.97857	0.811506	0.830676	5.01054	1.82365	2.26173	1.23609	2.47037	2.07074	4.72848	2.81162	2.78947	3.78538	2.4601	4.71789	3.91112	1.2561
-0.0062	1.77456	3.13104	2.71339	1.68577	4.00925	2.82409	3.84267	3.31033	3.78747	0.924352	0.806966	4.87268	1.70933	2.33493	1.18913	2.54465	2.15197	4.85831	2.8823	2.60222	3.89508	2.52297	4.61838	3.8175	1.16497
-0.0061	1.77864	3.08852	2.7656	1.60955	4.10105	2.83668	3.86895	3.29195	3.85263	0.903351	0.773046	4.95394	1.70414	2.34016	1.18605	2.54835	2.11333	4.9015	2.91227	2.80508	3.96825	2.50976	4.69278	3.86342	1.33457
-0.006	1.76724	3.12286	2.87614	1.62357	4.15669	2.78543	3.86895	3.38385	3.84616	0.853508	0.794	4.91685	1.7457	2.29832	1.22998	2.50914	2.1094	4.92856	2.84524	2.95412	3.98916	2.51249	4.67683	3.8175	1.24858
-0.0059	1.90767	3.04448	2.77082	1.594	4.18303	2.91284	3.85045	3.34183	3.75546	0.845651	0.841156	4.89918	1.76648	2.27218	1.20171	2.53935	2.1094	4.90161	2.86295	2.87084	4.0153	2.54918	4.69278	3.93061	1.25153
-0.0058	1.77348	3.08329	2.81045	1.57693	4.2041	2.75103	3.8557	3.36809	3.83015	0.942797	0.827934	4.93454	1.70249	2.25127	1.21737	2.43491	2.18255	4.90691	2.76584	2.90399	3.98916	2.47058	4.63432	3.79103	1.37409
-0.0057	1.82619	3.01012	2.9014	1.61992	4.28094	2.91503	3.90824	3.34708	3.64759	0.974322	0.898808	4.91685	1.76999	2.27741	1.18913	2.51281	2.16657	4.89609	2.7923	2.84151	3.98916	2.49403	4.67152	3.77514	1.3398
-0.0056	1.82508	2.95046	2.83348	1.49404	4.30425	2.76668	3.92153	3.39961	3.7116	0.950606	0.806966	4.9469	1.73698	2.17592	1.21737	2.48098	2.10408	4.85831	2.70235	2.798	3.98916	2.46782	4.68066	3.85812	1.3398
-0.0055	1.84572	2.94219	2.88354	1.56289	4.30952	2.83668	3.9373	3.36018	3.87396	0.921784	0.833177	4.91509	1.70414	2.23037	1.21647	2.54996	2.17326	4.97185	2.8487	2.97691	4.05952	2.48879	4.72468	3.75746	1.37409
-0.0054	1.80849	2.90348	2.92834	1.52811	4.40445	2.80321	3.90299	3.41537	3.82482	0.924352	0.775517	4.90271	1.71287	2.24082	1.17775	2.56589	2.13068	4.83667	2.77642	3.08635	4.06237	2.45209	4.67152	3.69738	1.34504
-0.0053	1.82508	2.87738	2.96411	1.48886	4.42341	2.81365	3.96606	3.43638	3.80348	0.948051	0.8726	4.89388	1.74403	2.15939	1.19649	2.53566	2.1839	4.86373	2.89999	3.12284	4.04954	2.47058	4.67152	3.75746	1.40548
-0.0052	1.80443	2.8743	2.99323	1.55771	4.47304	2.81887	3.94782	3.39692	3.92089	0.916531	0.841156	4.92569	1.73531	2.23037	1.17869	2.66677	2.1293	4.95034	2.85948	3.20837	3.99962	2.47581	4.68598	3.69575	1.34793
-0.0051	1.74661	2.82209	3.00593	1.65779	4.50471	2.82623	3.91101	3.48367	3.90378	0.99262	0.820196	4.88858	1.66778	2.28264	1.13598	2.62428	2.13068	4.91233	2.91937	3.33152	4.07283	2.51249	4.65939	3.61639	1.33224
-0.005	1.88185	2.86907	3.09777	1.61109	4.68426	2.86585	3.91101	3.49145	3.87819	0.96636	0.854149	4.90095	1.68856	2.24905	1.15996	2.51281	2.14665	5.09638	2.877	3.33674	4.01008	2.43914	4.62218	3.67803	1.41071
-0.0049	1.89218	2.85341	3.10822	1.62147	4.70867	2.82623	3.94782	3.44418	3.8942	1.02962	0.825436	4.81619	1.70933	2.2931	1.15996	2.43323	2.17326	5.09076	2.89819	3.32108	4.09376	2.5257	4.63963	3.61981	1.46304
-0.0048	1.94381	2.83041	3.11345	1.62511	4.7404	2.9024	3.9608	3.39692	3.84616	1.05566	0.835916	4.82149	1.65577	2.34016	1.12032	2.47202	2.16124	5.17764	2.83119	3.31586	3.90553	2.47333	4.68215	3.61451	1.46065
-0.0047	1.78896	2.80954	3.20471	1.6666	4.68426	2.85541	3.90575	3.4574	3.81834	0.995342	0.87008	4.71904	1.6522	2.38953	1.12132	2.50751	2.1506	5.28635	2.82935	3.22194	3.98393	2.55966	4.69278	3.63225	1.50492
-0.0046	1.81992	2.80121	3.16284	1.64741	4.73181	2.86801	3.9899	3.47316	3.76496	1.01636	0.773046	4.71904	1.66259	2.44478	1.14952	2.52873	2.16657	5.25323	2.96175	3.1301	4.04857	2.50999	4.68066	3.70633	1.46304
-0.0045	1.82508	2.78033	3.278	1.82746	4.69482	2.85019	3.95029	3.42587	3.81415	1.10296	0.804478	4.65739	1.59509	2.50235	1.17039	2.47567	2.1839	5.24809	2.87353	3.31586	4.12233	2.45486	4.73385	3.7045	1.52062
-0.0044	1.81881	2.79077	3.28085	1.61474	4.72653	2.82623	4.01864	3.50196	3.83015	0.950606	0.848906	4.63432	1.73364	2.51282	1.08169	2.60835	2.13738	5.25864	2.7923	3.32937	4.18271	2.5387	4.83104	3.72039	1.47591
-0.0043	1.91167	2.71249	3.30985	1.76356	4.62939	2.80534	4.01056	3.48367	3.84616	0.908601	0.825436	4.62564	1.78207	2.57565	1.11299	2.47567	2.19455	5.28092	2.83994	3.41507	4.12756	2.39724	4.80444	3.58276	1.57299
-0.0042	1.83428	2.6948	3.28085	1.72207	4.6103	2.81365	4.02915	3.48095	3.82482	0.885017	0.856878	4.70844	1.80635	2.5966	1.1474	2.52873	2.16261	5.35145	2.76055	3.31586	4.25849	2.49927	4.80055	3.7275	1.60965
-0.0041	1.80443	2.71455	3.39848	1.6666	4.63671	2.81365	4.03725	3.41524	3.85459	0.885017	0.846396	4.67138	1.79596	2.56279	1.12654	2.51118	2.19987	5.32942	2.71293	3.27624	4.25849	2.43391	4.85624	3.87046	1.64632
-0.004	1.7838	2.70206	3.35657	1.74603	4.55222	2.7688	4.05829	3.49145	3.75963	0.924352	0.875123	4.68914	1.82193	2.57326	1.12865	2.53242	2.15729	5.21557	2.76055	3.25324	4.3633	2.3791	4.90949	3.79103	1.59394
-0.0039	1.87153	2.70002	3.37752	1.68893	4.59974	2.80012	4.03198	3.53874	3.73946	1.05316	0.788762	4.75795	1.84964	2.58613	1.06812	2.54304	2.16398	5.26978	2.82406	3.12601	4.35552	2.3791	4.83777	3.87402	1.6306
-0.0038	1.78896	2.71249	3.32555	1.68893	4.54694	2.83145	3.97377	3.52572	3.75546	1.08996	0.833415	4.772	1.78727	2.61513	1.05769	2.69332	2.18787	5.36196	2.84524	3.12489	4.38696	2.35293	4.91618	3.82633	1.67252
-0.0037	1.81992	2.76781	3.34085	1.71848	4.4498	2.71138	3.99235	3.54149	3.87819	1.17411	0.898808	4.83208	1.82365	2.56518	1.09213	2.67894	2.27843	5.324	2.69177	3.18335	4.46558	2.30301	4.99071	3.85282	1.67002
-0.0036	1.90365	2.74902	3.34609	1.73564	4.38118	2.78234	4.06071	3.47316	3.80348	1.0399	0.891035	4.81257	1.82885	2.57849	1.11821	2.63647	2.26778	5.47631	2.63888	3.16456	4.48131	2.31348	4.93611	3.88636	1.683
-0.0035	1.86637	2.74587	3.38032	1.78594	4.45193	2.77924	4.03198	3.43368	3.88241	1.05041	0.875123	4.90272	1.78207	2.539	1.10778	2.74114	2.31041	5.56321	2.73938	3.26057	4.51014	2.29777	4.78706	3.85987	1.62013
-0.0034	1.83024	2.56127	3.33038	1.8067	4.34952	2.72704	3.97938	3.41011	3.90597	1.00838	0.796482	4.76324	1.78727	2.57326	1.12554	2.77833	2.26377	5.60078	2.69515	3.04986	4.43937	2.32635	4.78849	3.92172	1.64108
-0.0033	1.93348	2.71771	3.28085	1.75999	4.40229	2.73226	4.03198	3.46791	4.172	1.03739	0.893566	4.90448	1.87563	2.57326	1.07126	2.8687	2.29975	5.49219	2.66003	2.85383	4.48391	2.28731	4.77253	3.90755	1.62813
-0.0032	1.89218	2.69797	3.35133	1.8447	4.36007	2.75835	4.01094	3.38385	3.98925	1.04264	0.867359	4.81968	1.88603	2.55994	1.14952	2.87402	2.35965	5.44334	2.74996	3.12284	4.48916	2.28207	4.84168	3.91642	1.56251
-0.0031	1.84572	2.76259	3.36461	1.92613	4.29149	2.71973	4.02146	3.41793	3.9946	1.09244	0.875318	4.87976	1.90683	2.55994	1.08691	2.79577	2.33706	5.51432	2.69515	3.10199	4.37648	2.29493	4.8736	3.91642	1.59671
-0.003	1.97996	2.75216	3.37508	1.91574	4.32534	2.69365	3.97132	3.40742	4.19778	1.12924	0.814957	4.86208	1.95884	2.58613	1.12554	2.8368	2.23714	5.29689	2.73938	3.44118	4.42097	2.26114	4.83104	3.94823	1.59917
-0.0029	1.98513	2.70002	3.36461	1.87587	4.2937	2.70616	4.04777	3.45214	4.15061	1.10048	0.794	4.80379	1.919	2.59136	1.07334	2.7677	2.19058	5.23183	2.68985	3.43596	4.40524	2.37106	4.82431	3.96054	1.46828
-0.0028	1.96963	2.76573	3.38032	1.98501	4.29149	2.77924	3.9899	3.50995	4.14963	1.09522	0.796482	4.8109	1.96405	2.55471	1.06604	2.7252	2.19455	5.2752	2.69515	3.51433	4.4	2.32918	4.91086	4.0102	1.55484
-0.0027	1.91283	2.73336	3.38032	1.96942	4.26512	2.74269	3.98183	3.44164	4.10685	1.08996	0.862118	4.95394	1.91203	2.53376	1.09422	2.81405	2.14527	5.3189	2.70235	3.60025	4.41049	2.43637	4.63432	3.95354	1.48921
-0.0026	1.93982	2.77824	3.46661	1.9573	4.35388	2.73016	4.02389	3.40742	4.08113	1.05842	0.799239	4.90448	1.93107	2.52329	1.10778	2.77452	2.24114	5.33484	2.80818	3.53	4.37648	2.4601	4.77785	4.09308	1.56007
-0.0025	1.90651	2.70002	3.45613	1.92264	4.32753	2.72495	3.99235	3.38117	4.07579	1.05842	0.841156	4.92039	1.93804	2.54662	1.08691	2.87402	2.23714	5.23781	2.79945	3.4882	4.38696	2.43637	4.73239	4.10369	1.53109
-0.0024	1.96329	2.69889	3.46412	1.95211	4.35388	2.72495	4.06641	3.36284	4.02666	1.05041	0.791241	4.9575	2.05771	2.57565	1.11299	2.87788	2.22516	5.13429	2.78701	3.53523	4.42097	2.54646	4.66089	4.02945	1.53352
-0.0023	1.9593	2.76989	3.5008	1.94343	4.38646	2.71973	4.07408	3.44418	3.99994	0.995342	0.859392	4.92214	1.97786	2.5966	1.07648	2.93252	2.11472	5.11263	2.82406	3.50612	4.38682	2.42343	4.75126	4.16575	1.43925
-0.0022	1.92716	2.85129	3.53225	1.93823	4.33897	2.73748	4.01338	3.35493	3.954	0.948051	0.80723	4.93629	2.03168	2.55471	1.10778	2.92188	2.18787	5.1562	2.81347	3.4882	4.37633	2.5649	4.72321	4.02248	1.43402
-0.0021	1.95414	2.84607	3.57418	1.93652	4.25457	2.79277	4.12622	3.37067	4.11755	1.0479	0.804478	4.9575	2.00567	2.64898	1.11821	2.83296	2.23048	5.03681	2.86989	3.28455	4.38696	2.59111	4.67683	3.95884	1.45019
-0.002	1.91799	2.88996	3.58991	1.90536	4.2937	2.75414	4.08987	3.42318	4.02236	1.13975	0.877842	4.96281	1.99526	2.58613	1.09213	2.94457	2.24647	5.10179	2.92997	3.16977	4.40268	2.61209	4.67003	3.91112	1.45257
-0.0019	2.01216	2.8826	3.56894	1.9625	4.29897	2.76457	4.21623	3.46519	4.23175	1.10296	0.788762	4.9575	2.0473	2.58613	1.1151	2.85807	2.15197	4.91774	2.94937	3.37024	4.45244	2.6383	4.65026	3.99234	1.41594
-0.0018	1.97996	2.9087	3.53749	2.02661	4.20937	2.80321	4.15831	3.41537	4.18269	0.953305	0.851418	4.84268	2.08894	2.5966	1.10466	2.87256	2.17858	4.97726	2.89638	3.29712	4.41049	2.63573	4.70341	3.93233	1.45257
-0.0017	1.90651	2.91608	3.57942	1.97982	4.24099	2.83668	4.24257	3.45469	4.23082	1.04515	0.846396	4.79319	2.01946	2.63327	1.07648	2.93252	2.1719	4.89609	2.98118	3.34719	4.40524	2.63573	4.75803	3.92703	1.41594
-0.0016	2.06263	3.03625	3.55068	2.09244	4.19658	2.7949	4.25542	3.44943	4.13992	1.0847	0.885612	4.90625	2.06812	2.48377	1.08691	2.91656	2.20918	4.93397	2.94586	3.45163	4.43413	2.66977	4.70488	3.94823	1.41308
-0.0015	2.007	3.00269	3.57673	2.23808	4.20185	2.80108	4.26595	3.41268	4.30571	1.03739	0.877842	4.82498	2.04027	2.51519	1.0441	2.85953	2.17858	4.91244	2.9953	3.26579	4.34252	2.72486	4.66471	4.08451	1.46304
-0.0014	1.98632	3.03625	3.60564	2.18085	4.21464	2.78234	4.30282	3.43368	4.18708	1.23198	0.862118	4.81438	2.06107	2.49712	1.09213	2.9272	2.22117	4.89079	3.02533	3.27624	4.36854	2.75896	4.62218	3.91814	1.35317
-0.0013	1.96963	3.08031	3.63453	2.39426	4.22821	2.78756	4.24784	3.39167	4.16665	1.16078	0.83842	4.82149	2.01607	2.489	1.07648	2.85807	2.11472	4.78257	3.1897	3.09156	4.27146	2.73272	4.58119	3.98535	1.37409
-0.0012	1.95695	3.07582	3.62137	2.39621	4.22518	2.7949	4.24784	3.41793	4.10251	1.2081	0.856664	4.86208	1.98826	2.52566	1.05769	2.88465	2.13995	4.69604	3.22519	2.98733	4.11427	2.72223	4.5212	4.08614	1.32178
-0.0011	1.97996	3.10195	3.7499	2.39947	4.23348	2.76147	4.25542	3.42573	4.03839	1.11625	0.888325	4.76324	1.94844	2.50523	1.10778	2.8687	2.17053	4.68523	3.32237	2.93198	4.09332	2.67767	4.52963	4.08084	1.41071
-0.001	1.97082	3.05715	3.66592	2.51931	4.19883	2.76668	4.26069	3.43368	4.07044	1.20284	0.893566	4.73677	2.04027	2.53662	1.07126	2.73734	2.10268	4.58264	3.4817	2.84862	4.07522	2.74321	4.50152	4.1286	1.34793
-0.0009	1.91915	3.12512	3.68691	2.44635	4.30952	2.78234	4.23963	3.42062	4.20313	1.32383	0.851637	4.79319	1.97965	2.43955	1.09944	2.88465	2.10408	4.60419	3.50296	2.81549	4.03622	2.61464	4.47497	4.19603	1.39266
-0.0008	1.96565	3.1699	3.69219	2.4724	4.27262	2.80843	4.3216	3.42062	4.14527	1.27122	0.827934	4.81438	1.93626	2.42154	1.089	2.86724	2.12004	4.6204	3.52803	2.73928	4.09616	2.64088	4.48559	4.28412	1.35317
-0.0007	2.01612	3.2402	3.66332	2.49846	4.28622	2.80321	4.27945	3.43893	4.03735	1.29514	0.843663	4.75611	1.90683	2.43199	1.05561	2.92862	2.16261	4.54479	3.68763	2.7601	4.09899	2.60429	4.45905	4.39801	1.40261
-0.0006	2.03679	3.18036	3.65808	2.52653	4.31259	2.72182	4.29755	3.44689	4.04476	1.14781	0.843663	4.78442	1.90163	2.54423	1.12865	2.97899	2.11611	4.59879	3.5189	2.68542	4.08569	2.7747	4.42189	4.37142	1.30087
-0.0005	2.00063	3.22974	3.68691	2.60272	4.36752	2.70408	4.35549	3.38642	4.12923	1.12398	0.81745	4.85857	1.83061	2.52616	1.10778	2.96584	2.12397	4.4799	3.59186	2.72519	4.05191	2.73797	4.41496	4.46329	1.33224
-0.0004	2.01096	3.2559	3.58197	2.60478	4.26734	2.71451	4.29458	3.44943	4.31016	1.13203	0.796482	4.84088	1.8687	2.51046	1.15164	2.95911	2.17858	4.63657	3.55462	2.68203	4.15655	2.75108	4.36882	4.50052	1.47634
-0.0003	2.05746	3.23265	3.56099	2.58596	4.25903	2.70408	4.33969	3.42062	4.3637	1.16604	0.919777	4.75427	1.81325	2.56279	1.10988	2.9272	2.16261	4.53931	3.49233	2.80508	4.09616	2.75634	4.33168	4.46861	1.41594
-0.0002	1.96845	3.19835	3.52176	2.63608	4.29677	2.71138	4.36377	3.41268	4.16568	1.10821	0.893566	4.78789	1.73178	2.46861	1.02638	2.81554	2.24779	4.58259	3.42326	2.97691	4.12998	2.70649	4.32472	4.56828	1.42118
-0.0001	1.97877	3.25067	3.58467	2.58913	4.20185	2.70616	4.31862	3.40486	4.25848	1.18707	0.86988	4.75081	1.77518	2.49712	1.10988	2.86192	2.17858	4.48551	3.49082	2.91962	4.12756	2.68291	4.31941	4.63353	1.37409
0	2.07172	3.22974	3.54526	2.62043	4.18603	2.71451	4.28702	3.36018	4.4181	1.18707	0.864636	4.80379	1.77337	2.41339	1.08691	2.83148	2.31703	4.52311	3.50145	3.07071	4.21936	2.69075	4.38311	4.51647	1.39501
0.0001	1.96963	3.22974	3.44317	2.65696	4.20937	2.62268	4.28175	3.40742	4.40204	1.15026	0.862118	4.72433	1.80116	2.50235	1.14642	2.77683	2.21983	4.4907	3.48701	3.16456	4.19563	2.7747	4.34595	4.55371	1.39789
0.0002	1.98513	3.28495	3.4142	2.68305	4.22518	2.678	4.26069	3.41537	4.46012	1.12398	0.888325	4.6555	1.73531	2.539	1.07334	2.75708	2.34899	4.4529	3.47639	3.20315	4.2323	2.70124	4.28925	4.50973	1.38978
0.0003	2.03162	3.26926	3.49556	2.70915	4.2041	2.61022	4.22677	3.31294	4.48236	0.950606	0.935506	4.59006	1.79077	2.54423	1.10778	2.80491	2.30508	4.4583	3.37173	3.33152	4.27945	2.72484	4.36352	4.53916	1.39501
0.0004	1.99029	3.2716	3.44317	2.71226	4.30204	2.64876	4.23436	3.34183	4.28875	0.913851	0.890856	4.58333	1.81325	2.5	1.12343	2.76239	2.33301	4.41511	3.35953	3.47253	4.22706	2.64355	4.31941	4.51115	1.49968
0.0005	2.01096	3.29018	3.4065	2.72482	4.2704	2.65714	4.26826	3.29983	4.33246	0.969068	0.83842	4.66268	1.7648	2.55755	1.16517	2.70926	2.36904	4.51771	3.32608	3.70778	4.14327	2.72486	4.24512	4.52179	1.46828
0.0006	2.01216	3.19081	3.42468	2.74357	4.26512	2.61543	4.24257	3.23424	4.33781	1.0006	0.796482	4.59728	1.73531	2.54947	1.13175	2.76239	2.26245	4.57179	3.37389	3.7444	4.11186	2.63049	4.39372	4.40333	1.46304
0.0007	2.0225	3.20881	3.48508	2.74879	4.23876	2.62586	4.29525	3.27621	4.38512	0.961108	0.856878	4.55494	1.68856	2.58613	1.16731	2.70926	2.20654	4.60955	3.34892	3.76248	4.01766	2.71173	4.30879	4.37823	1.40312
0.0008	1.93865	3.22974	3.42992	2.77181	4.28622	2.63833	4.31862	3.31558	4.38149	0.948051	0.91438	4.56553	1.73011	2.5966	1.17561	2.7662	2.25179	4.642	3.42172	3.97478	3.96535	2.72223	4.28757	4.34483	1.49445
0.0009	2.05229	3.21696	3.44841	2.76659	4.2704	2.56531	4.34269	3.28408	4.53057	0.950606	0.867359	4.5093	1.68336	2.6099	1.11299	2.75025	2.33834	4.52859	3.49082	3.96954	3.98104	2.76945	4.24152	4.38205	1.45781
0.001	2.02008	3.22974	3.42745	2.73004	4.27262	2.58096	4.36076	3.30244	4.54664	1.00585	0.880367	4.43858	1.6574	2.6647	1.17039	2.7343	2.2904	4.55019	3.48018	3.91192	3.97581	2.72223	4.29986	4.39269	1.44211
0.0011	2.03162	3.20127	3.46137	2.80621	4.26734	2.57894	4.29228	3.30244	4.52599	0.871856	0.809718	4.45115	1.69211	2.62279	1.14642	2.75859	2.27843	4.66902	3.51358	3.75249	3.93397	2.68026	4.25213	4.38205	1.47351
0.0012	2.01612	3.1565	3.45889	2.90543	4.30204	2.59979	4.33741	3.2972	4.67992	0.756419	0.830676	4.46172	1.62624	2.6385	1.1412	2.84358	2.21584	4.73389	3.55079	3.64501	3.99439	2.696	4.26634	4.47248	1.44211
0.0013	2.0225	3.19835	3.5008	2.80621	4.2937	2.57172	4.28999	3.30769	4.56194	1.03716	0.835916	4.57082	1.538	2.60184	1.19127	2.80108	2.30105	4.70144	3.5189	3.83861	3.85032	2.65662	4.35125	4.49663	1.47591
0.0014	2.04196	3.10421	3.49807	2.82404	4.2704	2.58415	4.35323	3.27883	4.60558	1.02939	0.833177	4.44387	1.62105	2.64131	1.1151	2.81022	2.19455	4.66902	3.52803	3.73394	3.8003	2.60953	4.36352	4.39949	1.44734
0.0015	1.97877	3.22974	3.44593	2.84494	4.2704	2.63424	4.32915	3.31294	4.51985	1.06092	0.833177	4.40158	1.6574	2.62803	1.20171	2.83148	2.24911	4.58799	3.50145	3.62933	3.79284	2.7931	4.33002	4.50973	1.42118
0.0016	2.07296	3.16696	3.49282	2.92632	4.32534	2.59139	4.27649	3.2972	4.552	1.00585	0.882896	4.39629	1.70933	2.55994	1.17039	2.76088	2.28376	4.61499	3.4817	3.68162	3.76371	2.68026	4.35821	4.45652	1.46304
0.0017	2.00183	3.28207	3.44841	2.90764	4.21766	2.65193	4.27418	3.22375	4.66455	1.17129	0.877842	4.30645	1.73716	2.60184	1.18605	2.77302	2.30508	4.55552	3.43543	3.61657	3.83761	2.79829	4.43781	4.39801	1.5182
0.0018	2.04196	3.2559	3.3199	2.87106	4.22216	2.70094	4.3216	3.36018	4.67598	1.07668	0.914535	4.33082	1.75609	2.58613	1.17775	2.75176	2.24114	4.71765	3.4392	3.90947	3.8585	2.90595	4.40759	4.39949	1.42927
0.0019	1.91283	3.33442	3.36181	2.87106	4.28094	2.61225	4.33214	3.35759	4.46094	1.12924	0.9538	4.3223	1.82365	2.61755	1.15474	2.7252	2.28507	4.842	3.35953	3.86479	3.90783	2.93221	4.38311	4.36378	1.51539
0.002	2.06263	3.2716	3.45889	2.92332	4.19658	2.65398	4.29755	3.31033	4.5895	1.12924	1.03251	4.41215	1.79936	2.61231	1.19127	2.74114	2.31703	4.8962	3.37921	3.73917	4.04382	2.89545	4.39005	4.32888	1.41071
0.0021	2.05746	3.28207	3.42745	2.94722	4.23572	2.63311	4.33969	3.31819	4.64383	1.12924	0.90659	4.25891	1.84444	2.6099	1.16731	2.69864	2.26909	4.80955	3.32608	3.52478	4.16421	2.92171	4.37943	4.37142	1.44734
0.0022	2.07813	3.35297	3.36741	2.94722	4.2041	2.6415	4.39765	3.26047	4.84692	1.08193	0.92502	4.27475	1.79416	2.70138	1.18605	2.68801	2.26245	4.9014	3.31175	3.49417	4.28993	2.95049	4.43942	4.39801	1.46544
0.0023	2.00975	3.32395	3.37508	2.93155	4.21991	2.64671	4.3713	3.30244	4.74967	1.08719	0.9827	4.29588	1.90683	2.74855	1.15474	2.49689	2.29572	4.86896	3.34361	3.42551	4.31613	2.93746	4.41658	4.39949	1.48398
0.0024	2.05229	3.20358	3.33601	2.92855	4.22821	2.62268	4.39013	3.37067	4.76107	1.05291	0.898808	4.24625	1.87044	2.77476	1.17253	2.61366	2.27974	4.89609	3.29953	3.4882	4.38172	2.97949	4.40597	4.37823	1.41071
0.0025	2.06779	3.33204	3.27038	2.97037	4.1913	2.59139	4.34496	3.34708	4.59486	1.05566	0.927571	4.2906	1.84964	2.72758	1.14952	2.64552	2.23182	4.77716	3.23581	3.34196	4.3606	2.99526	4.45905	4.41012	1.43402
0.0026	2.08847	3.36867	3.20759	2.93377	4.17549	2.62064	4.42927	3.28408	4.82546	0.969068	0.92502	4.21349	1.90339	2.78798	1.12132	2.66677	2.14665	4.73389	3.12606	3.38069	4.42097	2.87969	4.47497	4.34634	1.43164
0.0027	2.05746	3.37631	3.16052	2.94722	4.14387	2.56331	4.424	3.36809	4.94892	0.963813	0.875123	4.1871	1.95364	2.88233	1.16517	2.60305	2.19987	4.58799	3.15788	3.5091	4.4918	2.96898	4.43411	4.44202	1.46304
0.0028	2.02129	3.30588	3.22042	3.05698	4.24403	2.62064	4.44508	3.35759	4.74498	1.00838	0.780758	4.12163	1.98646	2.81671	1.15474	2.5765	2.27442	4.76093	3.14727	3.59566	4.50751	3.01876	4.49779	4.50583	1.46304
0.0029	2.04835	3.29254	3.17098	3.09358	4.25153	2.6592	4.36377	3.32608	4.88389	1.10543	0.8726	4.2325	1.95706	2.81146	1.20171	2.59614	2.26508	4.6636	3.07304	3.78103	4.46817	2.99802	4.51214	4.50726	1.42927
0.003	2.04835	3.33442	3.11345	3.06973	4.21766	2.5601	4.49253	3.3786	5.11009	1.15026	0.81745	4.0394	1.94324	2.86391	1.12343	2.59243	2.24247	4.77171	3.17379	3.82814	4.54426	3.08215	4.4272	4.56967	1.44734
0.0031	1.99426	3.31348	3.10822	3.09881	4.14615	2.58617	4.48198	3.35759	5.06224	1.21336	0.81745	4.10268	1.96925	2.8272	1.16305	2.69864	2.28105	4.75005	3.28891	3.70255	4.57836	2.97699	4.49621	4.62152	1.45496
0.0032	2.00975	3.31871	3.01413	3.03607	4.17776	2.62586	4.46617	3.30769	5.05149	1.22388	0.875123	4.11107	1.97786	2.9138	1.12554	2.75176	2.28376	4.63657	3.21458	3.55091	4.68861	3.07689	4.46435	4.72272	1.58346
0.0033	2.1104	3.28207	2.98502	3.11449	4.21464	2.53204	4.40819	3.34443	4.99188	1.14781	0.822692	4.09524	1.92587	2.88233	1.13598	2.6349	2.19852	4.60419	3.16151	3.56954	4.80944	3.08215	4.54556	4.75067	1.37932
0.0034	2.11557	3.33965	2.93577	3.03835	4.14387	2.605	4.44813	3.36543	4.94412	1.22388	0.830676	4.0372	1.90163	2.90063	1.10256	2.56219	2.14665	4.57713	3.21257	3.52478	4.87778	3.01379	4.51214	4.66945	1.49162
0.0035	2.08722	3.35297	2.89398	3.02789	4.11522	2.66442	4.46395	3.38642	5.09346	1.17374	0.8961	4.00556	1.90163	2.92162	1.12865	2.64021	2.1839	4.58259	3.14028	3.34412	4.93036	3.04008	4.54245	4.76665	1.5025
0.0036	2.02008	3.27449	2.87092	3.09881	4.12279	2.48515	4.46089	3.43893	4.83556	1.0977	0.885612	3.96864	1.94324	2.81418	1.03997	2.7252	2.1839	4.54479	3.09253	3.41204	4.86481	3.08986	4.53182	4.87446	1.49445
0.0037	2.05746	3.30065	2.85221	3.11682	4.09348	2.51839	4.40292	3.42587	4.81472	1.08996	0.911835	4.02358	1.7648	2.91637	1.08691	2.62586	2.11472	4.55019	3.16151	3.44339	4.94614	3.09231	4.57056	4.91586	1.51015
0.0038	2.08454	3.23265	2.7656	3.11972	4.03557	2.50077	4.45562	3.42062	4.83619	1.08193	0.8726	3.8783	1.79766	2.82195	1.09213	2.59774	2.19987	4.45302	3.1897	3.36807	5.13558	3.174	4.59334	5.0854	1.47874
0.0039	2.03162	3.2559	2.72695	3.06973	4.12279	2.54967	4.50307	3.47316	4.92686	1.14501	0.883083	3.93398	1.76648	2.85342	1.13175	2.72141	2.1932	4.5123	3.22153	3.48597	5.20931	3.13193	4.56525	5.00118	1.43164
0.004	2.06779	3.24601	2.72905	3.08543	4.08295	2.53204	4.41649	3.49944	4.83145	1.17655	0.964293	3.94227	1.68856	2.88233	1.10778	2.72141	2.18923	4.36113	3.15788	3.3994	5.265	3.06604	4.55463	5.13346	1.42927
0.0041	2.09239	3.29254	2.70608	3.13542	4.09644	2.52683	4.46311	3.48872	4.71748	1.24492	0.932816	3.83159	1.66778	2.79573	1.11821	2.71079	2.18923	4.42065	3.24806	3.30021	5.44123	3.1032	4.68215	5.18262	1.544
0.0042	2.08454	3.29018	2.74471	2.99948	4.09348	2.53924	4.44813	3.4862	4.92802	1.20567	0.880367	3.78417	1.71972	2.81418	1.13386	2.75328	2.17326	4.25346	3.17379	3.38373	5.46016	3.15581	4.81508	5.28306	1.47067
0.0043	2.06386	3.25357	2.70818	3.15111	4.0303	2.54246	4.48198	3.42843	4.94297	1.22672	0.83842	3.83389	1.69895	2.81146	1.04518	2.7343	2.16398	4.36147	3.24112	3.29712	5.50767	3.07935	4.79912	5.34186	1.5021
0.0044	2.09488	3.253	2.68208	3.12205	3.9911	2.50796	4.50615	3.50196	4.95966	1.19233	0.90405	3.79471	1.71972	2.84293	1.02432	2.55527	2.16657	4.25346	3.14727	3.33152	5.54358	3.07129	4.88425	5.27875	1.46828
0.0045	2.08847	3.2559	2.68	3.05927	3.9753	2.47473	4.4978	3.49397	5.01874	1.10296	0.838652	3.80524	1.7457	2.8744	1.07126	2.67208	2.29442	4.37177	3.21788	3.22925	5.628	3.02401	4.93882	5.3108	1.48681
0.0046	2.04712	3.28495	2.71652	3.12205	4.05136	2.48515	4.47671	3.6018	4.89046	1.14501	0.83842	3.78417	1.82365	2.83768	1.11821	2.76239	2.26377	4.42051	3.32077	3.24491	5.69457	3.04534	4.88819	5.3108	1.52062
0.0047	2.07813	3.27449	2.76348	3.05927	3.9174	2.53924	4.55364	3.57304	5.25484	1.16604	0.806966	3.75783	1.82885	2.93736	1.03475	2.71988	2.32107	4.38288	3.31546	3.17813	5.83195	3.02679	4.91086	5.34387	1.38167
0.0048	2.12982	3.2716	2.70818	3.04129	3.91453	2.50077	4.55581	3.52298	4.92149	1.10048	0.86191	3.75724	1.81154	2.90331	1.0316	2.82617	2.36904	4.47461	3.30484	3.11763	5.92377	3.15822	4.89884	5.35355	1.44449
0.0049	2.12591	3.31871	2.68208	3.07496	3.9174	2.54047	4.5642	3.62563	5.08859	1.10048	0.875123	3.72097	1.83924	2.86406	1.12032	2.77833	2.38504	4.4962	3.22153	3.0655	6.03293	3.07935	4.95876	5.42304	1.43687
0.005	2.05229	3.29542	2.69565	3.17203	3.89635	2.45063	4.54836	3.59655	5.17997	1.12398	0.877842	3.68411	1.77518	2.9531	1.04518	2.75176	2.34772	4.52311	3.23909	3.03101	6.07342	3.06884	4.8736	5.37493	1.48398
0.0051	2.07296	3.2588	2.64555	3.16392	3.8753	2.41416	4.53999	3.5783	5.14234	1.10296	0.880367	3.62621	1.81154	2.96095	1.01911	2.71233	2.35432	4.4962	3.2746	3.09156	6.01706	3.08215	4.87754	5.37493	1.45257
0.0052	2.07813	3.2873	2.67479	3.05927	3.85425	2.53005	4.52417	3.60985	5.04612	1.16885	0.848906	3.46036	1.75609	2.92686	1.01073	2.78365	2.38504	4.47472	3.36111	3.22715	6.03481	3.07689	4.92014	5.45512	1.47591
0.0053	2.14533	3.35536	2.55688	3.18773	3.87771	2.49556	4.51054	3.56501	5.15846	1.2162	0.885612	3.57359	1.81845	2.96624	0.998249	2.86192	2.35432	4.41525	3.27991	3.15413	5.98341	3.15822	4.95344	5.44348	1.4602
0.0054	2.12465	3.34489	2.60904	3.13019	3.8118	2.48839	4.46089	3.59655	5.27099	1.21094	0.843663	3.54446	1.76129	2.9138	1.03997	2.77302	2.41703	4.4046	3.22684	3.1437	5.92184	3.01628	4.94415	5.46488	1.52062
0.0055	2.03557	3.33204	2.56529	3.08312	3.77255	2.49556	4.50088	3.55201	5.26023	1.24251	0.859392	3.55254	1.85311	2.84817	1.00551	2.78896	2.38504	4.39906	3.19501	3.16141	5.88677	3.13193	4.7619	5.40603	1.45542
0.0056	2.10397	3.33204	2.57891	3.10344	3.81216	2.55488	4.52198	3.59933	5.12084	1.42385	0.893566	3.47365	1.77518	2.90063	1.00346	2.89673	2.41703	4.45842	3.24806	3.01859	5.68929	3.09793	4.81508	5.39097	1.49204
0.0057	2.08206	3.37914	2.5236	3.06743	3.78307	2.53403	4.46923	3.58603	4.97521	1.33962	0.86988	3.43684	1.79246	2.89538	1.02432	2.82617	2.40761	4.4421	3.23745	2.89878	5.67139	3.09793	4.6981	5.43374	1.57822
0.0058	2.09363	3.35821	2.607	3.02038	3.7673	2.49754	4.43454	3.64386	5.08809	1.31094	0.814957	3.44736	1.85484	2.86391	1.07648	2.94847	2.39695	4.53939	3.24276	2.95803	5.55202	3.05586	4.5865	5.37592	1.47591
0.0059	2.10006	3.39202	2.54645	3.04652	3.7435	2.605	4.45868	3.62563	5.26023	1.31042	0.814957	3.46284	1.7648	2.90063	1.05769	2.87256	2.38912	4.65821	3.24276	3.07592	5.3674	3.04255	4.51745	5.41332	1.544
0.006	2.14405	3.42868	2.58614	3.05175	3.71474	2.50796	4.46089	3.66245	5.23375	1.39752	0.898808	3.42883	1.74754	2.82991	1.07126	2.85421	2.3264	4.69604	3.35953	3.13848	5.29664	3.06884	4.50683	5.37929	1.43687
0.0061	2.0742	3.41055	2.59339	3.00697	3.75153	2.45389	4.48505	3.70454	5.34636	1.36594	0.90659	3.38953	1.73531	2.82195	1.08169	2.87402	2.24114	4.72307	3.42857	3.2428	5.18595	3.0373	4.45905	5.34186	1.53633
0.0062	2.06263	3.42626	2.59136	2.97037	3.69397	2.6592	4.48505	3.74138	5.28216	1.45841	0.90659	3.40781	1.79246	2.8272	1.08482	2.87933	2.18923	4.80962	3.3914	3.28977	5.10926	3.06604	4.45374	5.33319	1.45781
0.0063	2.1104	3.45207	2.57051	3.06973	3.69898	2.52683	4.45562	3.64141	5.00263	1.39226	0.890856	3.3002	1.86524	2.76428	1.07648	2.9577	2.31703	4.79333	3.42857	3.25846	4.96192	3.06638	4.4362	5.40603	1.49445
0.0064	2.05229	3.44964	2.60904	2.97335	3.68048	2.59777	4.48725	3.75717	5.43824	1.45314	0.91708	3.29751	2.01426	2.80894	1.0504	2.83533	2.36371	4.91785	3.41264	3.2428	4.9251	3.10846	4.40434	5.30978	1.47874
0.0065	2.07813	3.53872	2.57253	2.98605	3.60713	2.54767	4.42927	3.6835	5.33058	1.46827	0.9538	3.32902	2.00567	2.7775	1.07126	2.7677	2.22117	4.89609	3.35953	3.17292	4.84624	3.06638	4.40434	5.28409	1.43687
0.0066	2.01492	3.48631	2.57572	3.05698	3.61493	2.59979	4.39238	3.72033	5.08909	1.38699	0.945992	3.39479	2.01607	2.8037	1.02432	2.71304	2.22516	4.82578	3.33299	3.06029	4.76466	3.06884	4.32274	5.28943	1.41071
0.0067	2.02524	3.57815	2.56008	2.99651	3.64917	2.61746	4.47978	3.66489	5.30906	1.43206	0.8961	3.37629	2.10976	2.80349	1.06083	2.81405	2.136	4.7393	3.35953	3.13643	4.68861	3.05832	4.35125	5.2884	1.45257
0.0068	2.09239	3.59911	2.61221	2.99128	3.62815	2.6279	4.46923	3.73852	5.2445	1.40572	0.948554	3.36053	2.0473	2.76952	1.01705	2.70926	2.18923	4.66361	3.38452	3.04986	4.64404	3.03482	4.24152	5.24136	1.52586
0.0069	2.12465	3.50727	2.5986	2.90543	3.59918	2.64876	4.47978	3.73326	5.21761	1.45544	0.875123	3.41581	2.03168	2.6832	1.10256	2.83148	2.24247	4.6204	3.33671	2.97888	4.62035	3.05307	4.33168	5.37493	1.48115
0.007	2.05229	3.58066	2.60382	2.98605	3.54935	2.71138	4.46923	3.67297	5.2714	1.50811	0.943308	3.38679	2.12538	2.80894	1.00868	2.77302	2.14527	4.5123	3.32768	2.86754	4.57836	3.04781	4.3476	5.24136	1.66728
0.0071	2.07813	3.65153	2.54444	3.04358	3.53359	2.66963	4.47978	3.71507	5.27637	1.78225	0.8961	3.47365	2.17035	2.65178	0.987821	2.84212	2.11079	4.6258	3.33617	2.74079	4.50489	2.99276	4.29093	5.33218	1.62537
0.0072	2.07172	3.65407	2.48191	3.0047	3.49158	2.70616	4.53035	3.76244	5.17997	1.88252	0.930263	3.4133	2.17035	2.7171	1.01911	2.77983	2.22649	4.58799	3.40202	2.75304	4.4551	3.05307	4.29623	5.32149	1.6386
0.0073	2.15956	3.65407	2.62581	3.05698	3.40234	2.66963	4.49033	3.70981	5.17952	1.76642	0.8961	3.46313	2.18076	2.65666	0.956542	2.8861	2.15197	4.59874	3.34733	2.80175	4.3633	3.0506	4.30879	5.35255	1.71192
0.0074	2.15567	3.66456	2.60904	2.90764	3.46008	2.70408	4.48945	3.71748	5.30407	1.72733	0.938062	3.43132	2.141	2.62279	0.922061	2.81022	2.08812	4.51779	3.33671	2.79987	4.46293	2.99802	4.24512	5.33218	1.71192
0.0075	2.11431	3.67505	2.53923	2.9838	3.46795	2.7093	4.52417	3.73326	5.29292	1.6504	0.924876	3.5392	2.18457	2.69368	0.98986	2.76239	2.13462	4.36686	3.44829	2.6144	4.44195	2.96898	4.18851	5.27875	1.74844
0.0076	2.12465	3.70396	2.58817	3.07496	3.40499	2.75103	4.52198	3.73086	5.28714	1.72205	0.995775	3.56024	2.19308	2.6986	0.916846	2.81405	2.11865	4.48001	3.32026	2.69062	4.48391	3.04781	4.23092	5.32683	1.66978
0.0077	2.14143	3.71702	2.61742	3.00697	3.4417	2.71973	4.57475	3.73612	5.1849	1.57661	1.02991	3.57601	2.19829	2.64131	0.970152	2.79428	2.24114	4.42051	3.29052	2.73223	4.37648	3.06638	4.20441	5.1933	1.76956
0.0078	2.14405	3.70396	2.56008	2.97335	3.44958	2.68007	4.52417	3.70696	5.15846	1.6504	0.914535	3.5578	2.2035	2.64374	0.914845	2.84743	2.25312	4.4799	3.34043	2.58662	4.42097	3.07163	4.28757	5.25633	1.80882
0.0079	2.06656	3.78525	2.55167	2.99948	3.42073	2.69365	4.57475	3.72559	5.23332	1.6504	0.995775	3.46839	2.13246	2.66749	0.906418	2.86338	2.3117	4.4799	3.38765	2.58319	4.30565	3.14528	4.17617	5.1239	1.77467
0.008	2.0988	3.7092	2.66121	3.01516	3.32633	2.73016	4.49253	3.74378	4.99133	1.63237	0.959046	3.52624	2.06996	2.65178	0.977394	2.79278	2.19058	4.46933	3.45892	2.61604	4.31613	3.16633	4.22562	5.19864	1.76687
0.0081	2.11431	3.73543	2.64034	2.95991	3.33938	2.73016	4.51143	3.76005	5.08271	1.52618	0.932816	3.5392	2.20871	2.74331	0.897221	2.76239	2.23714	4.4962	3.41795	2.40831	4.22213	3.19505	4.26273	5.21893	1.77211
0.0082	2.15956	3.69872	2.69252	3.07266	3.28168	2.73226	4.52417	3.76244	5.02358	1.55026	0.901345	3.58937	2.19308	2.71186	0.881596	2.73051	2.2904	4.56639	3.54016	2.49308	4.19842	3.15297	4.30516	5.12501	1.79576
0.0083	2.1854	3.71702	2.70087	3.04652	3.31584	2.73226	4.59058	3.83088	4.87852	1.59242	0.901345	3.58127	2.12538	2.66994	0.899212	2.90061	2.26778	4.58799	3.59332	2.57967	4.13561	3.1109	4.32638	5.17728	1.79833
0.0084	2.10914	3.76425	2.69774	2.97335	3.32902	2.74581	4.52198	3.82561	5.20686	1.68204	0.959046	3.58937	2.14953	2.6385	0.93048	2.82233	2.30105	4.77171	3.55846	2.71325	4.11709	3.18738	4.33533	5.13346	1.78528
0.0085	2.06779	3.6725	2.70087	3.1174	3.25546	2.73016	4.52726	3.88881	5.08321	1.59018	0.961616	3.57885	2.11497	2.68566	0.8595	2.82764	2.24779	4.89068	3.60395	2.68203	4.0153	3.18738	4.27696	5.15592	1.80882
0.0086	2.1104	3.70396	2.72174	2.9756	3.29217	2.75625	4.6117	3.81745	5.17459	1.72733	0.969539	3.59989	2.141	2.70662	0.847109	2.78896	2.34772	4.98794	3.5561	2.63341	4.10379	3.13961	4.33168	5.15169	1.87176
0.0087	2.14143	3.73801	2.69252	3.05404	3.21352	2.74269	4.60642	3.90757	5.17414	1.57964	0.945992	3.52869	2.14953	2.62279	0.894001	2.75025	2.1839	5.02057	3.55079	2.6404	3.98627	3.14528	4.33865	5.12923	1.81406
0.0088	2.11431	3.76425	2.65393	3.11159	3.30012	2.70302	4.58218	3.79929	5.26602	1.50583	0.943308	3.53395	2.141	2.72758	0.821064	2.81022	2.22649	5.10721	3.52953	2.42556	4.03336	3.08986	4.43411	5.06405	1.81148
0.0089	2.13889	3.7695	2.64981	3.10927	3.27119	2.76147	4.65393	3.82271	5.23375	1.56382	0.940749	3.59705	2.08894	2.74331	0.857528	2.81405	2.22649	5.04222	3.44982	2.53985	3.97058	3.19791	4.3778	5.10142	1.89274
0.009	2.12855	3.74592	2.68835	3.06743	3.24246	2.7406	4.68562	3.79113	5.42176	1.60073	0.877842	3.55741	2.12538	2.62803	0.83669	2.59933	2.20918	5.12888	3.44982	2.52426	3.97291	3.0243	4.45374	5.14525	1.82979
0.0091	2.14533	3.74326	2.66643	3.11972	3.24497	2.76147	4.55053	3.8385	5.28754	1.58715	0.883083	3.5052	2.09935	2.70138	0.862738	2.69332	2.21983	5.02598	3.36858	2.44803	3.91536	3.18738	4.46807	5.09301	1.84287
0.0092	2.08722	3.71445	2.65914	3.2215	3.18206	2.81579	4.68562	3.86482	5.35211	1.57436	0.940749	3.49715	2.10456	2.66749	0.80023	2.71304	2.2904	5.04222	3.45514	2.60919	3.98627	3.14002	4.45905	5.05452	1.71697
0.0093	2.12338	3.82199	2.78957	3.23721	3.2609	2.77613	4.62439	3.80982	5.31982	1.52392	1.00892	3.4789	2.11831	2.71186	0.850352	2.66832	2.22516	5.00433	3.45361	2.61084	3.92351	3.13719	4.56371	5.14102	1.75638
0.0094	2.05229	3.73018	2.71339	3.30529	3.25294	2.78968	4.68562	3.83323	5.34673	1.47124	0.990605	3.46313	2.16372	2.65946	0.852319	2.66832	2.20654	4.80962	3.30644	2.49137	3.93105	3.12141	4.544	5.09187	1.68573
0.0095	2.09488	3.80624	2.78957	3.26622	3.24246	2.81579	4.63809	3.82271	5.50287	1.59545	0.9827	3.42633	2.14953	2.72758	0.839939	2.67739	2.26377	4.80955	3.42857	2.49828	3.9026	3.14002	4.53714	5.11322	1.78784
0.0096	2.11948	3.7669	2.65599	3.30529	3.26342	2.75625	4.66133	3.85721	5.71846	1.56909	0.980033	3.43408	2.23997	2.71987	0.867948	2.64552	2.31703	4.77711	3.35953	2.54679	3.91536	3.19744	4.54776	5.04803	1.79833
0.0097	2.10914	3.76165	2.67479	3.38912	3.21876	2.9703	4.61384	3.84902	5.77225	1.56607	0.980033	3.37629	2.2035	2.68844	0.850352	2.65083	2.2904	4.75546	3.38609	2.45842	3.85328	3.15822	4.52276	5.22	1.72493
0.0098	2.13499	3.79574	2.65077	3.3996	3.23198	2.78234	4.66977	3.85721	5.32482	1.59242	0.9827	3.32917	2.25887	2.68042	0.865974	2.60305	2.42236	4.75546	3.30274	2.64901	3.84283	3.15297	4.52432	5.23068	1.81406
0.0099	2.08206	3.81674	2.59975	3.45726	3.22924	2.92026	4.64337	3.82561	5.40021	1.50811	0.911992	3.34749	2.3442	2.62279	0.826272	2.56589	2.35432	4.80409	3.4392	2.67501	3.83168	3.18978	4.47869	5.27237	1.74082
0.01	2.10272	3.83249	2.57051	3.3734	3.27915	2.82101	4.64865	3.83088	5.28714	1.47651	0.919777	3.38953	2.41401	2.6256	0.899212	2.56219	2.42893	4.69063	3.48018	2.68021	3.79284	3.36115	4.52807	5.24565	1.80882
0.0101	2.03041	3.82199	2.5986	3.45476	3.28168	2.89718	4.63494	3.81218	5.42209	1.4426	0.893566	3.36325	2.40677	2.62279	0.826272	2.60835	2.40228	4.64738	3.54931	2.44283	3.79806	3.19265	4.4909	5.33319	1.75114
0.0102	2.10397	3.8351	2.60904	3.47572	3.27644	2.89196	4.67506	3.75191	5.51875	1.57436	0.948554	3.42357	2.3442	2.71463	0.904423	2.58712	2.41703	4.46393	3.61846	2.38568	3.85032	3.22423	4.51588	5.35989	1.7092
0.0103	2.07296	3.84035	2.58817	3.47299	3.32109	2.89413	4.63282	3.77535	5.26023	1.54499	0.995775	3.37629	2.37348	2.77476	0.865974	2.56058	2.33706	4.38827	3.60395	2.18683	3.93166	3.19218	4.50152	5.39097	1.84028
0.0104	2.00975	3.82724	2.67164	3.43105	3.28439	2.89196	4.68244	3.70213	5.43253	1.52918	1.01677	3.33172	2.32856	2.87965	0.970152	2.44748	2.4277	4.33434	3.57737	2.00023	3.80329	3.1109	4.50152	5.27341	1.8193
0.0105	2.08206	3.8561	2.58296	3.46524	3.28963	2.93896	4.60329	3.78587	5.53008	1.49529	0.940749	3.41856	2.41199	2.8693	0.860766	2.49525	2.35559	4.17262	3.59186	1.97433	3.83987	3.14771	4.4325	5.34821	1.71716
0.0106	2.05623	3.79837	2.607	3.45202	3.3945	2.9024	4.68034	3.81218	5.48671	1.57661	0.927571	3.34749	2.4172	2.89538	0.922061	2.45611	2.35965	4.34495	3.53335	1.99505	3.8369	3.16107	4.509	5.25633	1.76162
0.0107	2.06386	3.87968	2.53602	3.53338	3.35255	2.92851	4.74051	3.77535	5.37902	1.60073	0.990528	3.39479	2.43488	2.9531	0.951329	2.54996	2.33173	4.35608	3.45892	2.05872	3.75326	3.21609	4.45905	5.17728	1.83504
0.0108	2.01612	3.87709	2.60178	3.49396	3.32633	2.90458	4.70356	3.78876	5.66433	1.606	0.948554	3.36578	2.40156	3.00559	0.883579	2.50056	2.25179	4.33991	3.56142	2.11272	3.7175	3.07935	4.48932	5.11322	1.76162
0.0109	2.02008	3.885	2.62785	3.57532	3.34206	2.91284	4.76485	3.82035	5.46548	1.57964	0.990528	3.38953	2.41199	2.93477	0.938892	2.57119	2.29572	4.37749	3.57737	2.02242	3.7436	3.11615	4.47497	5.05986	1.85077
0.011	2.05106	3.90076	2.6435	3.64615	3.37352	2.93373	4.68562	3.7964	5.65376	1.53445	0.951236	3.34477	2.36506	3.01084	0.938892	2.45976	2.27974	4.22651	3.55079	2.15936	3.78015	3.15297	4.42558	5.0812	1.84028
0.0111	2.00975	3.88759	2.62785	3.70646	3.36561	2.93896	4.75107	3.8385	5.50854	1.55026	1.05089	3.37376	2.37027	2.96885	0.935692	2.51812	2.23714	4.25368	3.53484	2.07796	3.76671	3.16107	4.51588	5.11856	1.81406
0.0112	2.0833	3.91384	2.60904	3.69072	3.34462	2.92632	4.81445	3.80982	5.61579	1.64513	1.00892	3.33698	2.3807	2.9636	0.968996	2.61366	2.136	4.18904	3.48701	2.17646	3.73537	3.01628	4.64344	5.09187	1.89013
0.0113	2.05352	3.95584	2.71339	3.80362	3.36036	2.93071	4.83355	3.77823	5.63219	1.56607	0.993114	3.33172	2.36184	3.00034	0.902429	2.60305	2.108	4.18878	3.50446	2.12095	3.58917	3.09267	4.69426	5.17837	1.70668
0.0114	2.05746	3.91652	2.69044	3.89021	3.43122	2.89413	4.78393	3.77009	5.64815	1.49459	0.9827	3.22927	2.29208	3.01871	0.914845	2.5749	2.18787	4.15107	3.53484	2.14535	3.60791	3.06358	4.79381	5.10676	1.83511
0.0115	2.15439	4.00058	2.80737	3.8692	3.3106	2.98297	4.78598	3.80166	5.54597	1.6368	1.04826	3.26868	2.33899	2.98198	0.93048	2.46871	2.23714	4.17262	3.4855	2.11576	3.5401	3.06604	4.79238	5.12923	1.79052
0.0116	2.10914	3.89026	2.74471	3.93224	3.33157	2.91284	4.88641	3.80692	5.86413	1.43438	1.10336	3.23977	2.26928	2.92686	0.920057	2.56058	2.2052	4.18339	3.59332	2.10539	3.62356	3.13719	4.72468	5.08654	1.81664
0.0117	2.12465	3.97685	2.73949	3.96902	3.36036	2.95985	4.80916	3.85429	5.66993	1.63986	1.00627	3.21617	2.27123	2.9531	0.940905	2.48098	2.19987	4.16696	3.52421	2.16609	3.58395	3.15581	4.77109	5.10788	1.85602
0.0118	2.12465	3.92434	2.5986	3.96902	3.35512	2.97552	4.80388	3.86775	5.51903	1.56382	1.06401	3.20567	2.17556	3.00559	0.975363	2.49854	2.26778	4.22112	3.65181	2.15726	3.60697	3.07409	4.80834	5.02135	1.75638
0.0119	2.12465	3.97431	2.58296	3.96654	3.36036	2.98597	4.77013	3.89408	5.66993	1.44491	1.04301	3.11908	2.25039	2.9531	0.972181	2.50751	2.18923	4.18878	3.6199	2.22314	3.62356	3.1109	4.90691	5.07473	1.82197
0.012	2.11431	3.94278	2.64144	3.94275	3.30536	2.97252	4.80712	3.90989	5.72925	1.43143	1.00102	3.12693	2.25039	2.98984	0.946117	2.51281	2.25844	3.93032	3.56821	2.29059	3.61834	3.18978	4.93747	5.12812	1.81406
0.0121	1.98394	4.01635	2.49953	4.05313	3.3945	3.03525	4.73523	3.80166	5.63219	1.55553	0.972211	3.18204	2.21392	2.9138	0.977394	2.58021	2.21584	3.98916	3.67309	2.3201	3.60483	3.07655	4.9947	5.18687	1.83769
0.0122	2.07689	4.09521	2.41808	4.09762	3.36561	3.00687	4.693	3.8385	5.90192	1.52165	0.993189	3.1663	2.23997	3.00822	1.00551	2.56589	2.18787	4.03258	3.64118	2.44114	3.55264	3.25292	4.93079	5.12278	1.90586
0.0123	2.06779	4.08441	2.46304	4.11382	3.29758	3.06435	4.83558	3.83323	5.54031	1.52165	0.964397	3.11908	2.24518	2.93211	0.954521	2.53773	2.33301	4.08643	3.69437	2.42037	3.55053	3.0243	5.00536	5.19756	1.83238
0.0124	2.06263	4.08469	2.31716	4.10046	3.29217	3.06139	4.80712	3.84141	5.6967	1.59769	0.91708	3.13482	2.22955	3.00297	0.958565	2.51281	2.18255	4.05982	3.6199	2.38048	3.58917	3.13719	5.10256	5.16769	1.79833
0.0125	2.01216	4.11098	2.20263	4.18988	3.29741	2.97774	4.79332	3.80692	5.55109	1.53445	0.932816	3.10859	2.25172	3.03184	0.966968	2.62802	2.31703	4.02181	3.7795	2.52426	3.63615	3.1109	5.05461	5.2264	1.88486
0.0126	2.07296	4.14254	2.22681	4.20041	3.3395	3.04867	4.86526	3.79113	5.72925	1.39226	0.993189	3.07445	2.31814	3.04234	1.03475	2.64021	2.34367	4.02147	3.64261	2.3616	3.60483	3.04781	5.07059	5.2958	1.81406
0.0127	2.03679	4.10572	2.20784	4.16884	3.36036	3.01732	4.72467	3.78349	5.62118	1.47948	1.00368	3.09019	2.30447	3.04495	1.01911	2.58021	2.4236	4.00566	3.58122	2.37198	3.63615	3.06112	5.04799	5.33218	1.89537
0.0128	2.06263	4.22145	2.13499	4.24251	3.27391	3.01956	4.76163	3.82561	5.66972	1.48475	1.02991	3.02979	2.29208	3.07385	0.993035	2.53935	2.50477	4.02686	3.62378	2.48269	3.54743	3.1032	5.02667	5.30012	1.93997
0.0129	2.01096	4.21092	2.03443	4.22436	3.31584	3.02777	4.89898	3.81218	5.83163	1.41858	0.969539	2.99849	2.3025	3.04759	0.966968	2.53036	2.51957	3.91417	3.6557	2.45672	3.55264	3.20557	4.97872	5.32149	1.79833
0.013	2.00579	4.22387	1.99286	4.35078	3.37086	3.02479	4.76163	3.80982	5.76145	1.55026	0.980033	3.01151	2.32335	3.0502	1.02226	2.62428	2.49824	4.00566	3.68905	2.43595	3.59961	3.25529	4.92546	5.32149	1.85602
0.0131	2.00459	4.23197	1.98247	4.25304	3.25818	3.06662	4.87784	3.81508	5.47025	1.70004	0.951236	3.02454	2.31293	3.0397	0.961755	2.6349	2.51957	3.89803	3.68763	2.22833	3.63093	3.2424	4.85764	5.35355	1.84818
0.0132	2.04196	4.21619	1.86987	4.21619	3.33682	2.99865	4.87256	3.80692	5.52953	1.60296	0.9827	3.022	2.37027	3.066	1.00029	2.6349	2.54506	3.90919	3.64506	2.28379	3.62878	3.24766	4.85232	5.34821	1.84294
0.0133	2.01492	4.27121	1.85948	4.29515	3.41024	3.06435	4.94126	3.87008	5.75622	1.65874	0.9538	3.00897	2.29208	2.99772	0.911632	2.65614	2.64761	3.9084	3.66245	2.3944	3.69359	3.21609	4.72853	5.37929	1.90324
0.0134	1.99029	4.26881	1.89418	4.22672	3.38135	3.07708	4.95712	3.83615	5.62118	1.74532	1.12176	3.00102	2.37548	3.04234	1.01389	2.49854	2.57708	3.94146	3.6199	2.34768	3.71145	3.25582	4.68598	5.33752	1.90324
0.0135	1.99546	4.26881	1.8215	4.21383	3.31839	3.0457	4.90227	3.73612	5.77225	1.67676	1.04564	2.9356	2.41518	3.02134	0.925269	2.60305	2.57824	4.00566	3.61459	2.49828	3.6914	3.16874	4.67683	5.38661	1.88488
0.0136	1.96963	4.25302	1.90289	4.22436	3.55985	3.12415	4.92871	3.79113	5.63736	1.61877	0.966967	2.93809	2.3827	3.02134	0.977394	2.55527	2.58891	3.98413	3.64118	2.2387	3.74882	3.16874	4.63583	5.44004	1.93472
0.0137	1.95296	4.30277	1.83707	4.23198	3.32889	3.06139	4.88841	3.74904	5.82083	1.79494	0.993189	2.89616	2.3149	2.95045	0.998249	2.60146	2.62093	3.94608	3.72489	2.15207	3.8003	3.174	4.66471	5.34387	1.91635
0.0138	1.98513	4.29225	1.88899	4.18174	3.46795	3.11663	4.86526	3.72274	5.77779	1.63764	0.974786	2.86996	2.3827	2.91637	0.954521	2.46871	2.58891	3.95722	3.6291	2.32172	3.89967	3.18978	4.67683	5.42839	1.96621
0.0139	2.03162	4.28173	1.85429	4.22146	3.43908	3.098	4.92541	3.73852	5.81017	1.59018	0.98528	2.85702	2.33054	2.93211	0.996206	2.56589	2.51543	3.89763	3.74619	2.43595	3.94675	3.18738	4.63812	5.34186	1.87176
0.014	1.96963	4.27934	1.78517	4.29283	3.45483	3.09049	4.97298	3.77297	5.81017	1.5608	1.00102	2.81512	2.40879	2.88758	0.966968	2.47037	2.58891	3.96799	3.72629	2.36325	3.95198	3.26345	4.68746	5.36959	1.91373
0.0141	2.02919	4.38464	1.77837	4.26649	3.48369	3.15554	4.9426	3.83088	5.65894	1.57661	0.980033	2.7966	2.36506	2.92428	0.951329	2.64021	2.61026	3.98413	3.76886	2.42037	3.92643	3.27633	4.5084	5.44443	1.99771
0.0142	1.87555	4.27647	1.79717	4.30568	3.49943	3.07185	4.87055	3.82271	5.68071	1.64819	0.987944	2.86471	2.37348	2.90063	0.979428	2.44915	2.59425	4.01643	3.70892	2.63341	3.92121	3.24766	4.69278	5.40263	1.99771
0.0143	2.03557	4.30277	1.74366	4.30042	3.45483	3.11663	4.89898	3.89346	5.80463	1.55855	0.990528	2.74947	2.29012	2.94261	0.959731	2.44384	2.57407	3.96799	3.75151	2.62301	3.99908	3.21609	4.74063	5.407	1.91373
0.0144	1.92832	4.33435	1.67623	4.25304	3.45483	3.18461	4.96044	3.83615	5.72385	1.59242	0.977455	2.77041	2.34942	2.85612	0.975363	2.3925	2.49291	3.96799	3.60395	2.69062	3.91306	3.29794	4.78849	5.48186	1.94522
0.0145	2.04074	4.34487	1.71772	4.27176	3.43647	3.1114	4.92871	3.79929	5.63736	1.64207	0.938062	2.71566	2.3807	2.88233	0.993035	2.56219	2.59958	4.08643	3.61459	2.57279	4.01243	3.20557	4.83104	5.3589	1.91636
0.0146	1.97361	4.33198	1.6866	4.23198	3.43647	3.15031	4.99218	3.8385	5.56752	1.63459	0.91708	2.74183	2.39954	2.82467	0.979428	2.5022	2.4917	4.12413	3.71565	2.62821	3.93397	3.22373	4.86296	5.42401	1.98721
0.0147	2.01371	4.31619	1.65549	4.30568	3.4732	3.13754	4.92342	3.75191	5.73464	1.63153	0.888325	2.74423	2.32335	2.90588	0.940905	2.50751	2.4236	4.11874	3.65713	2.73928	3.92351	3.27923	4.90553	5.40263	1.94522
0.0148	1.9025	4.29513	1.61401	4.24251	3.52309	3.14508	4.90756	3.81745	5.75082	1.6504	0.951236	2.7547	2.3025	2.85866	0.972181	2.5022	2.43426	4.10797	3.67024	2.53465	3.89443	3.26871	4.94279	5.44443	1.99771
0.0149	2.00339	4.29751	1.61401	4.28462	3.4732	3.18461	4.9816	3.78349	5.91804	1.58491	1.02201	2.76277	2.33899	2.90063	0.935692	2.50751	2.49824	4.1349	3.60927	2.61782	3.91536	3.27397	4.9734	5.49163	1.92684
0.015	2.13372	4.27407	1.57923	4.24542	3.52043	3.15323	4.90756	3.7677	5.88033	1.6135	1.01677	2.72328	2.3807	2.91112	0.920057	2.49159	2.41703	4.1349	3.6557	2.34249	3.93105	3.30029	4.99071	5.41673	2.03971
0.0151	2.02646	4.29513	1.57404	4.22963	3.5651	3.11663	4.89698	3.74665	5.63736	1.61877	0.9538	2.82804	2.31096	2.89538	0.904423	2.47732	2.47449	4.0272	3.60927	2.27143	3.9915	3.30555	4.95742	5.4177	1.88225
0.0152	2.05229	4.32145	1.45855	4.19804	3.54925	3.06958	4.90955	3.728	5.78858	1.58938	0.980033	2.8228	2.32138	2.92686	0.93249	2.57119	2.41294	4.0969	3.60927	2.18165	3.93397	3.32661	4.92014	5.407	2.01346
0.0153	2.06656	4.27934	1.44445	4.27176	3.62544	3.12185	4.80712	3.73852	5.84794	1.74316	1.02991	2.7547	2.3025	2.94785	0.883579	2.56589	2.46625	4.08643	3.61846	2.32172	3.91306	3.30263	4.99603	5.39631	1.92422
0.0154	2.04196	4.28987	1.40676	4.27936	3.67271	3.15323	4.93069	3.74378	5.91812	1.6135	0.972211	2.83328	2.24518	2.96885	0.918055	2.59083	2.49291	4.04335	3.6199	2.26305	4.03336	3.30555	4.93215	5.37493	1.90324
0.0155	2.06779	4.30566	1.46891	4.23489	3.60458	3.13462	4.86526	3.71507	5.87493	1.606	1.07713	2.81512	2.25887	2.91637	0.990995	2.53935	2.43836	4.10259	3.6199	2.04835	4.03336	3.29268	4.95742	5.39631	1.92422
0.0156	2.09363	4.30328	1.34084	4.24542	3.60443	3.20787	4.86526	3.67297	5.72907	1.52692	1.01417	2.85178	2.28491	2.90598	0.918055	2.47567	2.57291	4.08674	3.68373	2.12979	4.06475	3.19744	4.92682	5.36859	1.98196
0.0157	2.11305	4.30804	1.28253	4.2583	3.57561	3.14508	4.8937	3.69118	5.7724	1.63459	0.938062	2.84933	2.2556	2.94785	0.93249	2.50751	2.55157	4.04368	3.66777	2.12613	4.00485	3.31842	4.93747	5.4177	1.87176
0.0158	2.07172	4.28987	1.19976	4.24542	3.67271	3.21599	4.91285	3.64386	5.73447	1.62931	0.938062	2.82804	2.30575	2.95835	0.867948	2.61208	2.58358	3.973	3.66245	2.1002	4.03859	3.2424	4.88425	5.35255	1.90061
0.0159	2.07689	4.21335	1.23212	4.33201	3.74905	3.20264	4.87784	3.65963	5.4921	1.59769	0.9827	2.83328	2.27644	2.99248	0.923264	2.54996	2.55691	3.90341	3.66245	2.19202	4.05429	3.28976	4.85764	5.35255	1.92684
0.016	2.06263	4.25543	1.16485	4.23725	3.73853	3.18228	4.86199	3.67015	5.4544	1.63237	0.998434	2.82804	2.31293	2.99772	0.871181	2.52343	2.61559	3.86576	3.75684	2.16454	3.97581	3.21609	4.86689	5.44978	1.85077
0.0161	2.01096	4.28987	1.20625	4.22963	3.84373	3.13985	4.86526	3.64141	5.64275	1.59242	1.02991	2.76518	2.31814	2.96889	0.912846	2.56749	2.61979	3.90341	3.69437	2.10236	4.03049	3.22949	4.88425	5.39097	1.86126
0.0162	2.09363	4.27934	1.10152	4.35078	3.85142	3.18984	4.81769	3.56501	5.73464	1.51865	1.00627	2.81232	2.27644	2.98198	0.902429	2.51445	2.65717	3.89265	3.66245	2.05353	3.96012	3.26108	4.8736	5.43908	1.90848
0.0163	2.05229	4.25302	1.11186	4.39821	3.87245	3.19507	4.83029	3.57552	5.66454	1.52392	1.02466	2.84654	2.19829	3.03184	0.925269	2.6349	2.61979	3.89225	3.71565	2.17646	4.01008	3.27397	4.88286	5.32149	1.82188
0.0164	2.10788	4.23439	1.15451	4.23725	3.92792	3.17647	4.79332	3.59129	5.47563	1.60073	0.943308	2.77041	2.24845	3.03184	0.918055	2.67208	2.64761	3.84381	3.70501	2.2387	3.99439	3.25818	4.91086	5.31615	1.84294
0.0165	2.11431	4.15306	1.1752	4.49006	3.96477	3.2131	4.81973	3.51772	5.6915	1.62931	0.961723	2.88321	2.33576	2.98984	0.845145	2.58712	2.6114	3.82229	3.68763	2.15207	4.05952	3.36873	4.90553	5.40603	1.84294
0.0166	2.05746	4.18988	1.15322	4.28756	3.89635	3.2003	4.81445	3.5047	5.54031	1.51338	0.919777	2.88568	2.33701	3.02396	0.881596	2.65083	2.66362	3.76312	3.71425	2.19564	4.01766	3.374	4.91618	5.41673	1.8875
0.0167	2.0988	4.14254	1.22695	4.31917	3.93031	3.2131	4.8494	3.47842	5.6967	1.43669	0.919777	2.75753	2.3025	2.97674	0.940905	2.64709	2.69031	3.77387	3.69437	2.21795	4.02812	3.28741	4.96409	5.42304	1.90061
0.0168	2.08722	4.16602	1.21913	4.29809	3.95136	3.21834	4.94458	3.48095	5.6913	1.45774	0.969539	2.86225	2.30054	3.04234	0.895991	2.68801	2.72234	3.70984	3.80612	2.1417	4.10945	3.28976	5.06397	5.47023	1.91898
0.0169	2.0833	4.17654	1.14805	4.30863	3.95424	3.19217	4.81769	3.48893	5.56187	1.41332	0.964293	2.85702	2.21721	2.99509	0.985784	2.69864	2.71591	3.61258	3.77813	2.19877	4.05191	3.22373	4.95876	5.48721	1.97671
0.017	2.16212	4.22913	1.16873	4.26357	3.88297	3.18984	4.77747	3.50196	5.57265	1.42911	0.993189	2.90664	2.26081	2.94526	0.964942	2.6827	2.65295	3.64536	3.75151	2.03502	4.04905	3.27688	5.02134	5.51304	2.00296
0.0171	2.09488	4.24009	1.19072	4.2191	3.90401	3.19507	4.86199	3.47316	5.77225	1.53746	0.938062	2.87797	2.31814	2.9138	0.949311	2.7343	2.58358	3.5744	3.75684	2.02613	4.10379	3.23714	5.07059	5.48628	1.96362
0.0172	2.11948	4.28221	1.07568	4.32444	3.83038	3.24974	4.81973	3.39167	5.68051	1.52918	0.993189	2.91988	2.3442	2.96624	0.93048	2.73734	2.63581	3.6185	3.80079	2.06092	4.14327	3.18167	5.01733	5.56121	2.04496
0.0173	2.07296	4.33725	1.22562	4.23725	3.88297	3.26022	4.81973	3.41537	5.66433	1.50284	0.987944	2.89121	2.30054	2.94261	0.96378	2.65083	2.55691	3.55942	3.72768	2.08314	4.24801	3.18452	5.00536	5.5398	2.09748
0.0174	2.15956	4.33435	1.2088	4.26649	3.84899	3.29163	4.83883	3.35493	5.84783	1.48933	0.961723	2.89616	2.29012	3.00559	0.993035	2.64552	2.62093	3.59109	3.7036	2.21434	4.25601	3.29737	5.05461	5.48814	2.03177
0.0175	2.01733	4.35305	1.23982	4.2583	3.8753	3.26022	4.7637	3.33918	5.76161	1.67896	0.977455	2.88044	2.34222	3.04234	0.956542	2.6599	2.52905	3.53199	3.65038	2.21953	4.30816	3.21083	5.04526	5.46142	1.97929
0.0176	2.06779	4.31092	1.17908	4.13487	3.8753	3.22645	4.72467	3.33658	5.71846	1.66402	0.935372	2.9014	2.32335	2.92428	0.940905	2.61366	2.65183	3.50574	3.69295	2.3373	4.31885	3.30555	5.13327	5.48093	2.11849
0.0177	2.0742	4.39518	1.22045	4.17698	3.89875	3.25261	4.72787	3.26833	5.56778	1.60823	0.940749	2.8228	2.33899	2.98198	0.925269	2.74114	2.64227	3.53258	3.5759	2.28379	4.37378	3.30321	5.07996	5.47117	2.08697
0.0178	2.0742	4.39225	1.22045	4.1454	3.90401	3.21076	4.74372	3.17131	5.767	1.61877	0.938062	2.82036	2.35785	2.92428	0.998249	2.69487	2.55274	3.46217	3.62667	2.44633	4.41573	3.23714	5.14393	5.57281	2.09495
0.0179	2.06779	4.36884	1.16873	4.14779	3.9461	3.20553	4.71202	3.18971	5.74003	1.6135	1.02726	2.85947	2.34222	2.91895	0.946117	2.74645	2.48878	3.53795	3.56674	2.34932	4.366	3.31082	5.15052	5.41235	2.07393
0.018	2.07296	4.4742	1.25666	4.06083	3.97241	3.28401	4.76691	3.10044	5.81003	1.67676	0.993189	2.73899	2.31293	2.92162	0.956542	2.71304	2.58358	3.4628	3.64649	2.3944	4.41841	3.31082	5.19849	5.58262	2.04496
0.0181	2.02646	4.42678	1.25666	4.10856	3.92266	3.19507	4.76163	3.03228	5.69689	1.74221	0.995775	2.78331	2.27644	2.96624	0.875138	2.63333	2.50357	3.42523	3.59863	2.25067	4.36854	3.34767	5.24114	5.5621	2.05276
0.0182	2.02129	4.53444	1.29424	4.12675	3.87245	3.23692	4.77747	3.05075	5.71325	1.68204	0.980033	2.78894	2.37548	3.02134	0.935692	2.71988	2.57291	3.4145	3.59718	2.35806	4.43671	3.43492	5.19726	5.54515	2.12649
0.0183	2.05229	4.54272	1.26701	4.05068	3.88056	3.2131	4.80712	3.08471	5.84243	1.64513	1.00102	2.65053	2.35141	2.961	0.909634	2.65614	2.56224	3.38298	3.59332	2.12461	4.45244	3.32134	5.36916	5.5193	2.11072
0.0184	2.14533	4.53971	1.33428	4.06364	3.93558	3.18984	4.77013	3.04551	5.94505	1.69258	0.943308	2.7547	2.36506	3.01346	0.925269	2.7639	2.48516	3.39841	3.72097	2.07796	4.35806	3.36873	5.36268	5.47023	2.19979
0.0185	2.03162	4.54799	1.32393	4.04261	3.95951	3.33876	4.83029	3.0036	5.84254	1.71058	0.974786	2.72328	2.38591	2.97934	0.942919	2.84212	2.53557	3.38702	3.72097	2.18165	4.30565	3.46054	5.51329	5.5193	2.17629
0.0186	2.16084	4.55326	1.29288	4.02158	3.87003	3.16369	4.77542	3.08995	6.07476	1.68731	0.998434	2.62906	2.43807	2.94785	0.966968	2.8687	2.44615	3.37628	3.72097	2.20758	4.4551	3.45527	5.53894	5.49163	2.11849
0.0187	2.08454	4.56381	1.27219	3.94025	3.81987	3.24502	4.84086	3.07946	6.2262	1.6904	1.00892	2.73899	2.42242	2.90588	0.96378	2.87788	2.57407	3.43124	3.71033	2.35971	4.42622	3.48462	5.50795	5.46488	2.13425
0.0188	2.12982	4.49528	1.30704	3.97705	3.86477	3.24738	4.7986	3.04551	6.05313	1.58188	1.05351	2.66805	2.44328	2.99248	0.890777	2.87402	2.44903	3.32868	3.77813	2.21638	4.41573	3.57201	5.55497	5.42304	2.20257
0.0189	2.0988	4.5269	1.30841	3.94551	3.76204	3.24738	4.75428	3.03228	6.00989	1.69786	0.972115	2.7052	2.50067	2.91637	0.899212	2.91656	2.46625	3.39775	3.77418	2.25945	4.41573	3.50569	5.62547	5.38028	2.16328
0.019	2.17635	4.55025	1.41712	3.93224	3.80164	3.23169	4.77542	3.06123	6.08557	1.60519	0.969539	2.66334	2.4172	2.95045	0.852319	2.84065	2.48757	3.40377	3.79015	2.30097	4.41316	3.56588	5.61478	5.38028	2.15527
0.0191	2.17118	4.57659	1.4289	3.87718	3.69122	3.21834	4.84086	3.04801	6.11261	1.59769	0.964293	2.64476	2.4798	2.9636	0.961755	2.79428	2.49944	3.40849	3.67841	2.25427	4.42354	3.53205	5.64684	5.32785	2.17878
0.0192	2.10272	4.51636	1.39264	3.90345	3.65443	3.26545	4.85671	3.07422	6.16128	1.64071	0.888325	2.65523	2.41199	2.83244	0.873158	2.8687	2.42893	3.46816	3.78346	2.21276	4.4	3.52454	5.57738	5.25099	2.21308
0.0193	2.03162	4.4923	1.42372	3.91397	3.6622	3.19507	4.77219	3.08995	6.08016	1.49758	0.98528	2.70758	2.42763	2.84817	0.904423	2.7677	2.41703	3.46816	3.75151	2.20601	4.33437	3.514	5.59875	5.37394	2.14751
0.0194	2.15439	4.49528	1.31739	3.8587	3.6517	3.22881	4.77864	2.97463	5.92344	1.57964	0.8961	2.6895	2.36506	2.89806	0.869925	2.67363	2.38629	3.32401	3.76886	2.26305	4.36854	3.38979	5.58169	5.37493	2.23936
0.0195	2.05352	4.52163	1.29806	3.85616	3.62544	3.26831	4.73844	3.01655	6.10179	1.59769	0.927571	2.64476	2.36306	2.94261	0.937704	2.79278	2.38096	3.35549	3.81279	2.22156	4.31885	3.46354	5.53999	5.30114	2.17629
0.0196	2.25393	4.56908	1.44158	3.92173	3.58086	3.28924	4.74786	3.03503	5.96666	1.46071	0.938062	2.59766	2.37027	2.93211	0.899212	2.86338	2.44903	3.39775	3.70501	2.34085	4.32661	3.46881	5.4332	5.36959	2.23131
0.0197	2.03162	4.4923	1.3771	3.95602	3.55985	3.28401	4.81445	3.0952	5.83175	1.46597	0.830676	2.65758	2.3827	2.86916	0.894001	2.82085	2.3117	3.2958	3.5759	2.2351	4.29767	3.43193	5.46948	5.36424	2.20782
0.0198	2.00063	4.52163	1.29806	3.91671	3.50733	3.22645	4.75957	3.07171	5.81556	1.39985	0.930263	2.5715	2.37548	2.89014	0.920057	2.88465	2.34899	3.42523	3.59186	2.4706	4.32913	3.40857	5.5357	5.27237	2.26039
0.0199	2.05746	4.51636	1.35499	3.88496	3.47583	3.23169	4.71202	3.01655	5.85334	1.57661	0.91708	2.65523	2.28687	2.92428	0.894001	2.8687	2.33706	3.41515	3.63054	2.32691	4.35806	3.36642	5.52397	5.25204	2.24216
0.02	2.18669	4.51337	1.36156	3.90345	3.44433	3.26022	4.693	3.07171	5.83175	1.66402	0.974786	2.6058	2.33899	2.90063	0.873158	2.81554	2.44492	3.38231	3.63054	2.31653	4.37378	3.33714	5.50688	5.24136	2.1868
0.0201	2.12338	4.51337	1.32393	3.92173	3.41284	3.22645	4.72259	3.01655	6.08556	1.52918	0.987944	2.67093	2.3025	2.8822	0.904423	2.97507	2.43959	3.37092	3.59863	2.40479	4.35806	3.28976	5.42364	5.20932	2.22359
0.0202	2.0988	4.54799	1.36674	3.88496	3.46533	3.27069	4.68772	3.06647	6.12883	1.63237	0.956479	2.70758	2.3318	2.92162	0.985784	2.97899	2.56341	3.30116	3.56674	2.5052	4.32661	3.34535	5.3223	5.19864	2.27616
0.0203	2.14143	4.55025	1.29288	3.90597	3.45483	3.28924	4.68034	3.03503	5.90192	1.7084	0.966967	2.64999	2.34942	2.9138	0.95335	2.90981	2.48224	3.2429	3.5174	2.34249	4.38682	3.37169	5.2998	5.18262	2.22112
0.0204	2.07813	4.57659	1.31876	3.83514	3.40759	3.26831	4.65393	3.03752	5.95051	1.7928	0.959046	2.63429	2.32335	2.96885	0.890777	2.96052	2.51838	3.24899	3.53484	2.21638	4.30291	3.3424	5.26247	5.09608	2.19731
0.0205	2.14405	4.4607	1.34981	3.87446	3.44433	3.27354	4.61698	3.06374	5.90183	1.63459	0.959046	2.70758	2.24518	2.95575	0.966968	2.97116	2.4917	3.26361	3.5561	2.28379	4.32137	3.35061	5.23994	5.2029	2.20257
0.0206	2.17635	4.4923	1.34326	3.8692	3.42858	3.25785	4.61384	3.04801	5.91272	1.68204	0.91438	2.69996	2.23997	2.87185	1.00346	2.89673	2.46625	3.16787	3.65181	2.35287	4.35282	3.32894	5.05461	5.15059	2.18957
0.0207	2.14143	4.51636	1.30459	3.80362	3.41809	3.26022	4.62439	3.01407	5.66972	1.69258	0.940749	2.64476	2.21584	2.95051	0.892012	2.87256	2.45148	3.19542	3.68905	2.26464	4.33709	3.32894	5.00136	5.13457	2.23131
0.0208	2.18152	4.48176	1.25283	3.85616	3.34987	3.23928	4.56636	2.98264	5.63736	1.61655	0.935506	2.72328	2.18787	2.90331	0.958565	2.77833	2.49291	3.25898	3.59718	2.18683	4.27695	3.29268	4.95876	5.10255	2.15777
0.0209	2.17764	4.48474	1.29806	3.77469	3.33413	3.2241	4.54836	3.07422	5.81017	1.67676	0.92502	2.66569	2.19308	2.8744	0.937704	2.81554	2.45025	3.174	3.6557	2.2854	4.22953	3.34535	4.91618	5.17085	2.19205
0.021	2.20221	4.50582	1.28636	3.74059	3.40234	3.24738	4.59586	3.03254	5.84254	1.43964	0.972211	2.63952	2.22955	2.92162	0.902429	2.67208	2.41827	3.30793	3.79944	2.24389	4.29243	3.33481	4.847	5.10788	2.16328
0.0211	2.20738	4.53745	1.31876	3.80887	3.36561	3.23692	4.52198	2.99559	5.85323	1.50811	0.935506	2.69996	2.26081	2.99509	0.909634	2.7677	2.40637	3.18394	3.72236	2.32172	4.34757	3.31901	4.86296	5.11322	2.26602
0.0212	2.18669	4.51864	1.28636	3.75894	3.3945	3.25785	4.54526	2.94598	5.88033	1.56607	0.919777	2.72852	2.23476	2.95835	0.867948	2.7981	2.37971	3.19006	3.72489	2.37009	4.32409	3.31842	4.8456	4.97689	2.19483
0.0213	2.24491	4.52163	1.23464	3.7511	3.28168	3.21834	4.54836	3.05075	5.84794	1.61127	0.956479	2.66569	2.21063	2.92162	0.883579	2.78215	2.43549	3.2697	3.75151	2.31297	4.31089	3.374	4.88031	5.08234	2.13951
0.0214	2.22939	4.49756	1.2308	3.70909	3.28168	3.22881	4.53781	2.99836	5.80477	1.57964	0.888325	2.6971	2.18076	2.97934	0.914845	2.77683	2.43303	3.30653	3.76886	2.29059	4.22706	3.26871	4.92682	5.06634	2.18957
0.0215	2.21255	4.55552	1.22177	3.7485	3.3133	3.25261	4.60114	2.94598	5.51875	1.52918	0.9538	2.66334	2.23283	2.97674	0.854287	2.78365	2.45436	3.22756	3.73693	2.38402	4.20856	3.28214	4.86689	5.07053	2.21833
0.0216	2.3005	4.48474	1.27736	3.74319	3.28692	3.18694	4.55581	2.9383	5.78844	1.42911	0.9538	2.70234	2.17556	2.89282	0.894001	2.83148	2.57175	3.2429	3.7795	2.25945	4.13803	3.28159	4.81366	5.07053	2.20782
0.0217	2.27463	4.47123	1.30977	3.7327	3.27119	3.19217	4.61698	3.06647	5.63219	1.46071	0.956479	2.60289	2.18787	2.9636	0.8419	2.79428	2.44492	3.2697	3.90196	2.30615	4.22983	3.33714	4.75126	5.077	2.26846
0.0218	2.28498	4.43205	1.20238	3.73534	3.2477	3.23928	4.60543	2.93795	5.63736	1.46071	0.932816	2.65288	2.14433	2.94785	0.857528	2.86338	2.58358	3.37561	3.79015	2.29059	4.17748	3.37104	4.73145	5.11856	2.31297
0.0219	2.29668	4.40571	1.28253	3.80887	3.21876	3.2131	4.693	2.94843	5.81017	1.57134	0.998434	2.6814	2.18787	2.92428	0.869925	2.73051	2.46503	3.38702	3.82607	2.25945	4.31089	3.42368	4.78317	5.11856	2.32349
0.022	2.3419	4.38464	1.30459	3.85616	3.20054	3.25498	4.56947	2.99559	5.70228	1.52692	0.91708	2.6814	2.141	2.99246	0.847109	2.78215	2.52372	3.30187	3.7795	2.53811	4.30816	3.36873	4.74063	5.16126	2.2972
0.0221	2.3212	4.41098	1.35499	3.83769	3.19006	3.16601	4.63282	3.00607	5.69689	1.47124	0.91708	2.72328	2.02128	3.03445	0.821064	2.65083	2.57175	3.29651	3.80215	2.43244	4.34233	3.40033	4.63281	5.1388	2.42871
0.0222	2.40262	4.34487	1.36912	3.80362	3.17682	3.14508	4.65077	2.93271	5.56726	1.50811	0.995775	2.79942	2.1358	3.00034	0.824319	2.70926	2.61026	3.30187	3.83273	2.3944	4.25325	3.34767	4.629	5.18153	2.36031
0.0223	2.39367	4.32145	1.51182	3.74844	3.18482	3.22881	4.60329	2.90652	5.76145	1.60823	0.980033	2.70758	2.0525	2.98459	0.789814	2.56589	2.61026	3.32799	3.92197	2.45153	4.38158	3.40789	4.61838	5.05452	2.35265
0.0224	2.35364	4.33725	1.45337	3.88769	3.1349	3.16369	4.59488	2.89604	5.67532	1.5608	0.951236	2.74423	2.07332	2.99509	0.805438	2.58552	2.6743	3.32799	3.89532	2.41165	4.4078	3.44474	4.58119	5.16016	2.39714
0.0225	2.42991	4.38172	1.56736	3.79311	3.13768	3.16369	4.6117	2.85938	5.65376	1.53445	0.959156	2.80989	1.98826	2.98459	0.795022	2.66521	2.64649	3.38231	3.94329	2.56408	4.4	3.48462	4.60091	5.05871	2.42345
0.0226	2.43509	4.28699	1.42748	3.83244	3.03296	3.17647	4.61698	2.86221	5.41637	1.58188	0.998434	2.7523	1.93284	2.95835	0.789814	2.59083	2.65828	3.34477	3.90196	2.43426	4.45244	3.40857	4.53714	4.98933	2.36318
0.0227	2.48544	4.36358	1.48817	3.87971	3.11114	3.17124	4.65921	2.84128	5.63197	1.52918	0.969539	2.7209	2.03506	2.98459	0.795022	2.53404	2.60911	3.46754	3.91794	2.33211	4.36584	3.51623	4.52276	4.99584	2.42635
0.0228	2.4492	4.38991	1.43265	3.91123	3.10346	3.11369	4.52944	2.83843	5.88572	1.52692	0.964293	2.78089	2.02466	2.98984	0.80023	2.6827	2.65717	3.52662	3.9499	2.31653	4.47607	3.53427	4.54621	4.96265	2.39188
0.0229	2.44545	4.37411	1.3771	3.91648	3.05631	3.15031	4.58218	2.78895	5.89661	1.53219	0.888325	2.6814	2.05587	2.99248	0.78654	2.61208	2.69031	3.59109	3.926	2.40479	4.49704	3.57949	4.46435	4.99584	2.33927
0.023	2.35882	4.4607	1.31876	3.94551	3.06961	3.16892	4.50307	2.84606	5.82083	1.43733	0.8726	2.69473	2.01789	2.95575	0.849075	2.5749	2.62626	3.44606	3.94457	2.35806	4.5862	3.63003	4.46966	4.95731	2.40478
0.0231	2.60089	4.39751	1.40818	3.93224	3.04867	3.21834	4.54836	2.83604	5.69689	1.49529	0.945992	2.66569	2.08188	2.97149	0.812593	2.63864	2.61979	3.4306	3.83273	2.25427	4.54162	3.56673	4.40434	4.87197	2.34694
0.0232	2.50761	4.40277	1.40158	3.96654	3.01965	3.13985	4.48813	2.74944	5.88563	1.52392	0.9538	2.74423	2.0473	2.92686	0.796961	2.69332	2.58358	3.4789	3.91391	2.26823	4.49965	3.62694	4.47711	4.87731	2.34979
0.0233	2.52315	4.40044	1.31739	4.01633	3.06155	3.18927	4.52417	2.84367	6.05314	1.50284	0.943308	2.67903	2.08373	2.90588	0.727332	2.61683	2.6743	3.45143	3.81009	2.26983	4.54687	3.64059	4.48559	4.80927	2.35792
0.0234	2.54388	4.42383	1.30841	3.99005	3.0539	3.16601	4.47671	2.77325	6.08557	1.51338	0.966967	2.72898	2.13912	2.94526	0.68569	2.63333	2.56757	3.41922	3.77281	2.16609	4.55997	3.63749	4.41658	4.72937	2.36031
0.0235	2.56092	4.43732	1.44301	3.99809	3.18206	3.17124	4.50835	2.68141	6.03693	1.51638	0.92502	2.67093	2.16894	2.88233	0.701304	2.63864	2.59007	3.41385	3.77813	2.11576	4.56526	3.63222	4.40597	4.68677	2.40003
0.0236	2.68021	4.43437	1.31876	4.00056	3.09298	3.17938	4.51889	2.69711	5.99372	1.53445	1.00109	2.66046	2.212	2.92953	0.690895	2.60146	2.64761	3.37092	3.77813	2.07277	4.58361	3.5953	4.45905	4.73871	2.41293
0.0237	2.5942	4.43963	1.34843	3.96377	3.11918	3.1974	4.46089	2.72384	5.99912	1.54499	0.927571	2.64476	2.16515	2.92428	0.701304	2.67208	2.64761	3.38298	3.76354	2.11272	4.63085	3.59838	4.41866	4.6588	2.38662
0.0238	2.61126	4.42678	1.27736	3.92173	3.03537	3.1788	4.46923	2.64251	5.82623	1.64513	0.859392	2.63429	2.10976	2.90331	0.70651	2.53404	2.65183	3.25898	3.77813	2.18165	4.61768	3.66386	4.4362	4.58031	2.33927
0.0239	2.47135	4.42151	1.23597	3.92448	3.03013	3.1817	4.52944	2.68141	5.64297	1.54499	0.888325	2.62149	2.08894	2.89538	0.711715	2.61897	2.60492	3.36086	3.66634	1.92629	4.59935	3.65114	4.42558	4.6016	2.35745
0.024	2.6631	4.38172	1.4289	3.9718	3.07727	3.14508	4.46617	2.68141	5.7724	1.45544	0.854149	2.66334	2.12538	2.89282	0.619889	2.60305	2.54624	3.35549	3.75821	2.00023	4.55997	3.61112	4.41127	4.65085	2.33401
0.0241	2.58684	4.33198	1.19329	3.92448	3.02773	3.15554	4.43758	2.6291	5.90192	1.30805	0.877842	2.61103	2.1533	2.92953	0.682364	2.60146	2.63581	3.32332	3.72097	1.81382	4.62035	3.66697	4.43942	4.6016	2.36031
0.0242	2.6024	4.39518	1.34981	3.90345	3.03537	3.17647	4.43231	2.65819	5.5783	1.41626	0.945992	2.75753	2.09935	2.92686	0.644057	2.54465	2.59844	3.20613	3.69828	1.93807	4.60727	3.5931	4.4182	4.6588	2.35505
0.0243	2.6201	4.35305	1.19459	3.90345	3.05631	3.13462	4.44286	2.68664	5.75605	1.45544	0.888325	2.63195	2.19638	2.88489	0.675281	2.52505	2.56641	3.15716	3.76354	1.947	4.6256	3.57728	4.45745	4.5736	2.34453
0.0244	2.56461	4.4765	1.30977	3.87971	3.10102	3.08982	4.51143	2.63433	5.84794	1.59242	0.938062	2.6895	2.13059	2.85342	0.654464	2.62055	2.57175	3.39775	3.74757	1.95505	4.65185	3.60277	4.44843	4.52037	2.2341
0.0245	2.60759	4.37645	1.20625	3.81669	3.07765	3.19507	4.44286	2.6291	5.63219	1.56607	0.898808	2.71805	2.16183	2.9032	0.649261	2.67208	2.49291	3.30653	3.74225	1.85523	4.6571	3.65859	4.4272	4.55903	2.38136
0.0246	2.63199	4.43963	1.33566	3.87971	3.14292	3.16369	4.46395	2.60819	5.57804	1.62182	0.893566	2.67093	2.2035	2.85866	0.628448	2.59774	2.55157	3.3394	3.66777	1.97433	4.64135	3.54036	4.46064	4.46329	2.37848
0.0247	2.6631	4.43732	1.27353	3.83514	3.15339	3.15554	4.40067	2.60069	5.46517	1.53972	0.998434	2.69187	2.19829	2.85612	0.623245	2.61897	2.60606	3.38231	3.73554	1.91218	4.62828	3.63003	4.55994	4.4367	2.35505
0.0248	2.64908	4.45313	1.35499	3.90597	3.1087	3.16601	4.50396	2.52976	5.68051	1.60296	0.885612	2.64764	2.13059	2.85866	0.638854	2.54465	2.57824	3.4366	3.76354	1.87076	4.66505	3.514	4.56525	4.45942	2.28668
0.0249	2.68748	4.49528	1.36534	3.78786	3.1611	3.23928	4.41649	2.48272	5.71846	1.6368	0.848906	2.66857	2.18267	2.84293	0.654464	2.67739	2.66251	3.5111	3.76491	1.90182	4.58886	3.51847	4.63432	4.4512	2.28951
0.025	2.66465	4.47191	1.4223	3.73534	3.11394	3.17415	4.45035	2.52231	5.7724	1.54273	0.773046	2.77041	2.15142	2.79573	0.618042	2.61366	2.67963	3.62924	3.74225	1.92254	4.52588	3.54563	4.62218	4.42607	2.30772
0.0251	2.69422	4.55853	1.44301	3.66709	3.03253	3.18461	4.44508	2.44092	5.84254	1.59018	0.864636	2.71805	2.18267	2.81671	0.664872	2.58021	2.63581	3.5809	3.80079	1.91736	4.59935	3.5975	4.68215	4.46861	2.31539
0.0252	2.64908	4.59991	1.50146	3.68809	3.03013	3.16892	4.35023	2.49097	5.82635	1.68204	0.877842	2.76518	2.20871	2.85612	0.689012	2.59243	2.63694	3.54332	3.85803	1.907	4.47342	3.62694	4.70194	4.47537	2.2972
0.0253	2.65273	4.67148	1.58291	3.73534	3.00918	3.11369	4.40595	2.44092	5.86953	1.61877	0.919777	2.73899	2.17225	2.89282	0.635505	2.63333	2.7266	3.53853	3.82741	1.94325	4.44461	3.54786	4.68215	4.53102	2.31297
0.0254	2.73053	4.70094	1.5896	3.67498	3.05631	3.1817	4.3954	2.50885	5.89112	1.62099	0.932816	2.71805	2.18076	2.91637	0.687572	2.55527	2.65295	3.61313	3.79547	1.94986	4.53901	3.71134	4.59712	4.48988	2.27372
0.0255	2.71339	4.69038	1.61034	3.71434	2.92542	3.1114	4.36076	2.4566	6.11801	1.52392	0.854149	2.79137	2.16183	2.86916	0.677157	2.53935	2.62626	3.53258	3.81144	1.91736	4.54424	3.69551	4.49994	4.50052	2.27091
0.0256	2.72015	4.74004	1.65703	3.58838	2.95211	3.13985	4.3954	2.48052	5.92351	1.59545	0.922325	2.75994	2.2035	2.90063	0.742951	2.53773	2.67853	3.63999	3.82472	1.97951	4.58626	3.71348	4.55463	4.45265	2.25233
0.0257	2.62681	4.69475	1.67104	3.61461	2.97253	3.11369	4.38486	2.45441	6.09638	1.69567	0.935506	2.72852	2.09935	2.90063	0.652601	2.58181	2.56107	3.69372	3.89	1.91736	4.51801	3.76622	4.46807	4.48068	2.29477
0.0258	2.69266	4.65873	1.64512	3.5963	2.93589	3.12938	4.38486	2.44396	6.00992	1.59242	0.856878	2.67616	2.11497	2.90331	0.680485	2.44748	2.59844	3.70984	3.81676	1.99505	4.49965	3.63003	4.48028	4.486	2.24742
0.0259	2.65273	4.71366	1.65549	3.57532	2.84693	3.16601	4.35549	2.46485	6.04771	1.72423	0.794	2.68663	2.11497	2.92162	0.732538	2.52873	2.54506	3.60776	3.81279	2.00169	4.52588	3.67225	4.39535	4.50973	2.26039
0.026	2.71496	4.67983	1.60882	3.60412	2.81784	3.148	4.36377	2.37302	5.92351	1.64734	0.791241	2.79137	2.12538	2.9531	0.680485	2.3855	2.62093	3.70984	3.81144	2.03132	4.52851	3.82008	4.35656	4.40333	2.2632
0.0261	2.63199	4.64291	1.63262	3.46775	2.86263	3.10846	4.31862	2.4775	6.22072	1.67676	0.788762	2.78613	2.16183	2.92686	0.675281	2.51812	2.5504	3.6717	3.83273	2.0365	4.47866	3.72717	4.39372	4.54839	2.24216
0.0262	2.67866	4.64512	1.56736	3.56739	2.85216	3.14277	4.35323	2.47227	6.04775	1.60073	0.699727	2.78613	2.13059	2.93477	0.680485	2.48628	2.62093	3.59702	3.81144	1.907	4.47077	3.80105	4.40066	4.61757	2.32349
0.0263	2.63047	4.70312	1.50664	3.57788	2.8574	3.14508	4.34796	2.44092	6.04234	1.56909	0.752095	2.70996	2.18076	2.94785	0.657802	2.52873	2.72126	3.54926	3.77813	1.84867	4.45768	3.75143	4.36352	4.38737	2.21833
0.0264	2.55794	4.62708	1.51554	3.55435	2.76099	3.14508	4.29525	2.37609	6.08557	1.52918	0.746857	2.71043	2.2035	3.01084	0.779399	2.41202	2.74904	3.42588	3.86336	1.87076	4.52326	3.76199	4.42027	4.48988	2.20009
0.0265	2.66674	4.69257	1.50517	3.58848	2.77963	3.12415	4.25837	2.43874	6.28032	1.58188	0.752095	2.76277	2.18407	3.00034	0.664872	2.45445	2.7437	3.58627	3.90196	1.93807	4.4918	3.76938	4.29818	4.47392	2.18957
0.0266	2.59052	4.6873	1.5533	3.56215	2.75279	3.10846	4.20804	2.43352	6.2694	1.56607	0.717876	2.77565	2.17936	2.96885	0.697987	2.3802	2.85485	3.50513	3.79944	1.95879	4.50489	3.75355	4.3141	4.46861	2.19205
0.0267	2.59571	4.66401	1.47554	3.5752	2.68261	3.148	4.26891	2.37302	6.34515	1.61877	0.715435	2.73136	2.20871	3.04234	0.659668	2.49159	2.86122	3.68834	3.90196	1.95361	4.51539	3.80633	4.25743	4.53775	2.23936
0.0268	2.62162	4.70312	1.41194	3.58581	2.71619	3.12185	4.27945	2.39913	6.06396	1.55327	0.74162	2.83328	2.212	3.02134	0.704619	2.51281	2.78003	3.69909	3.85803	2.11424	4.48651	3.70079	4.20441	4.46861	2.21833
0.0269	2.54906	4.72732	1.44445	3.60154	2.69006	3.14508	4.29296	2.44178	6.06394	1.6135	0.725909	2.70758	2.12351	3.02134	0.711715	2.44384	2.93506	3.72596	3.87665	1.91218	4.34757	3.76199	4.26804	4.4778	2.22112
0.027	2.66829	4.65873	1.44676	3.5963	2.65127	3.13462	4.30052	2.39913	5.89643	1.6135	0.675967	2.90416	2.20159	3.10804	0.76049	2.45976	2.89763	3.82273	3.80612	1.97433	4.4	3.70392	4.16026	4.46329	2.13951
0.0271	2.57129	4.67148	1.44301	3.58313	2.66172	2.98074	4.21564	2.3678	5.98827	1.58715	0.712637	2.75753	2.212	3.10011	0.654464	2.43323	2.9725	3.84381	3.94862	1.86558	4.44461	3.74827	4.21158	4.55903	2.16854
0.0272	2.61277	4.61654	1.36017	3.5491	2.70351	3.10617	4.27945	2.41264	6.30727	1.55553	0.846396	2.77847	2.22955	3.00559	0.711715	2.58181	2.87291	3.8066	3.89	2.00023	4.31885	3.72717	4.26273	4.52179	2.15002
0.0273	2.70097	4.61654	1.3512	3.53862	2.65348	3.09049	4.20804	2.35735	6.35583	1.55855	0.736383	2.76277	2.14621	3.0791	0.70651	2.61208	2.9832	3.87155	3.81676	1.91218	4.31613	3.67441	4.17965	4.46861	2.07901
0.0274	2.62162	4.72732	1.32911	3.50193	2.58555	3.15614	4.19282	2.4148	6.36153	1.41099	0.746857	2.76518	2.18076	3.06335	0.696099	2.65614	2.95645	3.76896	3.84338	1.87076	4.31613	3.63531	4.18678	4.44734	2.07393
0.0275	2.60456	4.62181	1.33566	3.54386	2.60427	3.12415	4.29525	2.33434	6.09637	1.51638	0.717876	2.7523	2.15142	3.07385	0.70651	2.66677	2.98416	3.69909	3.64261	1.82281	4.30041	3.65114	4.26804	4.48988	2.10546
0.0276	2.61644	4.60295	1.3771	3.53338	2.50722	3.1817	4.28472	2.39391	6.32905	1.55553	0.694491	2.70758	2.18076	3.02659	0.649261	2.70926	3.03136	3.68834	3.77418	1.81763	4.26373	3.60366	4.17791	4.37674	2.04496
0.0277	2.61796	4.59768	1.27353	3.54386	2.54162	3.00164	4.26069	2.35735	6.37763	1.58491	0.699727	2.76277	2.13059	3.11587	0.659668	2.62802	3.0002	3.64483	3.69437	1.86558	4.35299	3.71134	4.21502	4.51115	2.11849
0.0278	2.61796	4.6293	1.26184	3.53862	2.53641	3.09571	4.26826	2.40742	6.30186	1.63459	0.694491	2.81232	2.13059	3.08435	0.602435	2.5749	2.97881	3.73671	3.69828	1.78278	4.26373	3.6164	4.19911	4.51647	2.07122
0.0279	2.56461	4.56606	1.29153	3.55704	2.47589	3.08526	4.3615	2.39913	6.2099	1.65126	0.773046	2.75187	2.08373	3.13688	0.624749	2.6827	3.03763	3.73623	3.76749	1.88111	4.26373	3.69239	4.15671	4.4778	2.16827
0.028	2.55942	4.60599	1.22045	3.54386	2.37989	3.13524	4.34269	2.39391	5.85323	1.53445	0.707398	2.81756	2.15662	3.08435	0.586829	2.6827	3.02065	3.72596	3.73161	1.81763	4.22706	3.64276	4.18678	4.46329	2.20009
0.0281	2.51279	4.58793	1.27353	3.51765	2.39868	3.06662	4.33214	2.31036	5.89103	1.51865	0.634068	2.76518	2.18597	3.04759	0.618042	2.6349	2.94576	3.72009	3.73161	1.86419	4.20889	3.60893	4.14966	4.58563	2.04766
0.0282	2.56241	4.60599	1.28906	3.51241	2.43205	3.08231	4.38486	2.35	5.76161	1.56909	0.60265	2.77324	2.14953	3.00822	0.533018	2.52873	3.06438	3.79585	3.73693	1.93432	4.15655	3.65859	4.20799	4.48844	2.10546
0.0283	2.49725	4.60376	1.29424	3.53338	2.37989	3.04867	4.30282	2.39391	5.97206	1.64513	0.639305	2.82036	2.16183	3.09486	0.543413	2.57119	3.03321	3.91378	3.7795	1.94468	4.25601	3.58255	4.17791	4.42607	2.05546
0.0284	2.49207	4.5721	1.23212	3.5097	2.44457	3.04867	4.37431	2.34169	6.04234	1.63764	0.639305	2.88044	2.15474	3.07385	0.543413	2.45445	3.07417	3.83392	3.72629	1.8618	4.16421	3.62694	4.09842	4.54839	2.20257
0.0285	2.5387	4.62708	1.31358	3.53862	2.34339	3.14277	4.43231	2.34691	6.10717	1.60823	0.631671	2.80708	2.14621	2.97674	0.571224	2.59614	3.04833	3.82855	3.8394	1.89665	4.25049	3.63222	4.2186	4.55231	2.129
0.0286	2.45581	4.59017	1.24632	3.59105	2.28806	3.10617	4.51889	2.31248	6.15043	1.65874	0.660254	2.86749	2.18597	3.01084	0.519219	2.46506	3.04833	3.74746	3.76886	1.97288	4.24801	3.55313	4.20799	4.39949	2.10021
0.0287	2.53204	4.60822	1.28388	3.58045	2.25799	3.05093	4.51889	2.31347	6.12883	1.62931	0.636905	2.83607	2.07853	3.05809	0.491443	2.55366	3.09023	3.75821	3.81676	2.05056	4.21412	3.60893	4.11785	4.46861	2.15527
0.0288	2.49352	4.59768	1.23212	3.54386	2.28605	3.03002	4.49033	2.31036	6.07476	1.71895	0.618359	2.97207	2.12538	2.97934	0.495004	2.55897	3.06973	3.91995	3.82741	2.01577	4.22182	3.57422	4.18148	4.4367	2.14476
0.0289	2.52315	4.62181	1.26835	3.46	2.3486	3.0457	4.55053	2.27694	6.16128	1.61877	0.746857	2.83328	2.10976	2.97934	0.44124	2.52343	3.0046	3.7963	3.87533	2.07277	4.25325	3.65331	4.17261	4.53775	2.19205
0.029	2.57348	4.66401	1.24114	3.55959	2.30892	3.06958	4.57691	2.29992	6.45904	1.65567	0.684019	2.81232	2.07332	3.00559	0.491443	2.51812	2.98855	3.96799	3.89663	1.97951	4.26622	3.60058	4.22733	4.41544	2.17103
0.0291	2.52315	4.70312	1.24247	3.57532	2.31935	3.04047	4.55053	2.27904	6.36153	1.63764	0.752095	2.83852	2.11831	2.98984	0.463797	2.52711	2.94041	3.93032	3.96183	1.84867	4.2323	3.59003	4.19035	4.50194	2.18431
0.0292	2.61492	4.69566	1.2308	3.5963	2.335	3.04867	4.4978	2.22685	6.32905	1.64513	0.675967	2.85947	2.12871	2.99509	0.465463	2.48628	2.93506	3.9307	4.01792	1.82935	4.32933	3.57949	4.10372	4.46861	2.18154
0.0293	2.57866	4.74531	1.18037	3.63036	2.29849	3.00388	4.52944	2.2112	6.47509	1.6504	0.691682	2.88321	2.15662	2.9636	0.482825	2.54996	3.00114	3.90919	3.91794	1.83453	4.32409	3.5215	4.20441	4.44202	2.21587
0.0294	2.58534	4.79066	1.15451	3.58838	2.23393	3.01732	4.57691	2.28948	6.38304	1.73789	0.673548	2.95656	2.14621	2.90588	0.456833	2.63333	2.97346	3.97337	3.98187	1.77895	4.30816	3.64276	4.11432	4.46329	2.16578
0.0295	2.60089	4.89946	1.20107	3.6435	2.25156	3.01508	4.61698	2.25086	6.13421	1.63459	0.684019	2.91988	2.16183	3.01084	0.48105	2.62428	2.93604	3.91496	3.86336	1.75557	4.30041	3.56894	4.18851	4.55371	2.32108
0.0296	2.60089	4.8857	1.18425	3.62776	2.16295	3.05093	4.56636	2.25086	6.13965	1.6504	0.668313	2.8228	2.17556	2.9636	0.442995	2.54304	3.0046	3.9307	4.01259	1.70518	4.36854	3.58255	4.17617	4.48456	2.28425
0.0297	2.55942	4.87514	1.12347	3.59362	2.30892	3.05093	4.60642	2.2112	6.13965	1.60296	0.636905	2.8256	2.15474	3.0397	0.430846	2.55527	3.0002	3.95722	3.89131	1.85902	4.39476	3.54869	4.22562	4.54166	2.22112
0.0298	2.58534	4.93003	1.23212	3.57008	2.25478	2.97774	4.59801	2.20392	6.23703	1.69258	0.670729	3.01945	2.19638	3.00034	0.486246	2.59243	3.00114	3.855	4.01917	1.819	4.39744	3.58783	4.16026	4.53634	2.24707
0.0299	2.69059	4.97756	1.11313	3.6356	2.19225	3.03597	4.59586	2.24043	5.87483	1.65874	0.644542	2.95656	2.24711	3.00034	0.472428	2.62959	2.92535	3.91417	4.00193	1.72201	4.33709	3.57422	4.17261	4.46329	2.28668
0.03	2.65119	5.0178	1.16485	3.63825	2.30168	3.03822	4.55053	2.30825	5.76161	1.65874	0.746857	2.9618	2.141	2.98984	0.482825	2.66521	2.9832	3.91955	3.90598	1.81382	4.38427	3.56367	4.10372	4.52179	2.28911
0.0301	2.64083	5.08124	1.14933	3.69334	2.28083	3.07481	4.5642	2.3208	5.82096	1.63459	0.623595	2.99053	2.14621	3.01346	0.446438	2.81022	2.84519	3.91955	3.93796	1.79177	4.44195	3.52677	4.18148	4.47392	2.20782
0.0302	2.70459	5.14137	1.11313	3.70384	2.27041	3.04867	4.61384	2.27173	6.06394	1.56909	0.723115	2.93809	2.19118	2.96885	0.430846	2.75708	2.88894	4.01105	4.00193	1.89384	4.41573	3.57422	4.07723	4.4048	2.28668
0.0303	2.64083	5.11825	1.10278	3.6356	2.2652	2.97774	4.55364	2.23207	6.01532	1.62404	0.636467	2.92237	2.16183	2.93211	0.495004	2.71457	2.89328	4.0595	3.87001	1.85005	4.43937	3.49291	4.07015	4.42607	2.30003
0.0304	2.6994	5.15723	1.15451	3.67759	2.28284	2.99119	4.62652	2.21957	5.92891	1.57134	0.686443	2.9618	2.18787	2.97934	0.446438	2.79959	2.82382	3.98449	3.93796	1.69484	4.38951	3.48462	4.11785	4.38886	2.31055
0.0305	2.72534	5.08652	1.09119	3.62511	2.189	3.01209	4.64865	2.25294	6.02613	1.56607	0.613122	2.93285	2.22955	2.9636	0.468998	2.78747	2.8014	3.97911	3.9273	1.76859	4.47607	3.50569	4.00656	4.33952	2.28142
0.0306	2.6994	5.16057	1.14933	3.60421	2.25677	2.97552	4.65921	2.26338	6.08016	1.57964	0.686443	2.89092	2.18787	2.92953	0.427395	2.81405	2.78537	3.98449	3.92326	1.77626	4.45768	3.5584	4.03305	4.27881	2.36557
0.0307	2.69578	5.23994	1.12864	3.60412	2.2307	3.01209	4.68034	2.19555	6.1288	1.56607	0.69692	2.96431	2.23804	2.90588	0.422196	2.89385	2.93069	4.05444	3.90598	1.8397	4.53375	3.50872	4.00838	4.22416	2.29194
0.0308	2.76165	5.14333	1.12864	3.62776	2.27241	3.09277	4.61698	2.3239	6.23154	1.56607	0.644542	2.9618	2.15474	2.88745	0.453396	2.90204	2.87725	4.00566	3.90598	1.70904	4.41573	3.60366	3.99597	4.20134	2.36557
0.0309	2.68903	5.23465	1.13381	3.67759	2.20267	3.00687	4.64865	2.24043	6.28032	1.61877	0.595037	2.96431	2.17035	2.90855	0.384078	2.88465	2.81847	4.0975	3.93796	1.89665	4.41316	3.50872	3.90251	4.24916	2.34213
0.031	2.76165	5.23656	1.17391	3.62776	2.22351	3.03822	4.63494	2.25608	6.26399	1.56607	0.631671	2.92512	2.11163	2.92162	0.429099	2.86724	2.89763	4.1675	4.04459	1.81001	4.4944	3.53205	4.00656	4.23322	2.35265
0.0311	2.73053	5.31405	1.09119	3.68022	2.29327	3.06435	4.6909	2.2112	6.07476	1.52465	0.660254	2.88844	2.11497	2.9557	0.482825	2.95379	2.8719	4.0975	3.94457	1.79313	4.52063	3.52677	4.02427	4.10206	2.39714
0.0312	2.72015	5.25052	1.13771	3.69334	2.28605	3.08231	4.64337	2.18828	5.94505	1.49529	0.64214	3.03773	2.15662	2.97674	0.358101	2.90061	2.94576	4.18365	4.00851	1.74656	4.49701	3.54036	3.97478	4.16575	2.44215
0.0313	2.6994	5.21877	1.12864	3.71434	2.27041	3.02704	4.68034	2.27694	6.25326	1.57964	0.618359	2.94334	2.12351	2.98721	0.420452	2.80108	2.94576	4.21621	4.01917	1.8397	4.48391	3.5584	4.00126	4.1376	2.34979
0.0314	2.71496	5.16781	1.11186	3.68809	2.27041	3.08231	4.74579	2.25608	6.11261	1.51338	0.581708	3.0247	2.11684	3.06335	0.397935	2.8687	2.98855	4.16211	4.09913	1.97951	4.50228	3.5953	4.02427	4.07187	2.41056
0.0315	2.67347	5.2154	1.13127	3.68809	2.25677	3.02777	4.73315	2.27173	6.22079	1.51638	0.589804	2.99849	2.16704	3.00034	0.404862	2.90981	3.04298	4.15645	4.09793	1.93432	4.60194	3.55091	3.96418	3.95524	2.32108
0.0316	2.82555	5.21684	1.11703	3.74585	2.29849	3.01508	4.80184	2.25294	5.96677	1.52692	0.64214	2.94084	2.16704	2.99248	0.415255	2.88852	2.92436	4.31835	4.01917	1.92914	4.55212	3.54563	3.99433	4.05961	2.39714
0.0317	2.8395	5.25052	1.10152	3.70384	2.33296	3.06139	4.75957	2.28738	6.15046	1.548	0.663078	3.00102	2.12538	3.06335	0.375406	2.98572	2.97785	4.19468	3.9806	1.90323	4.52063	3.6164	3.98374	4.00657	2.4024
0.0318	2.82036	5.16252	1.1222	3.6356	2.29849	3.06958	4.79332	2.25816	6.13421	1.52918	0.621204	2.95907	2.12871	3.06335	0.410059	2.88997	2.98855	4.2216	3.89663	1.90182	4.56786	3.60058	4.01368	4.07389	2.38662
0.0319	2.80835	5.22935	1.09636	3.65135	2.3976	3.00164	4.81445	2.28426	6.14506	1.52692	0.759795	2.97228	2.13767	3.08435	0.397935	3.03893	3.12235	4.08104	3.93925	1.92771	4.6256	3.61112	3.95889	3.94823	2.3316
0.032	2.72534	5.18896	1.11703	3.70909	2.37151	3.04345	4.88313	2.29049	5.98832	1.4426	0.69692	3.04042	2.10976	3.02659	0.439488	2.89673	3.02694	4.11904	3.88598	1.90323	4.63085	3.61112	3.99067	3.93592	2.41293
0.0321	2.85507	5.1447	1.19976	3.76426	2.30168	3.01956	4.86325	2.30825	5.61063	1.55327	0.689255	2.97752	2.15662	3.06335	0.436043	2.89529	3.06973	4.0975	3.79015	1.86041	4.58361	3.56894	3.97662	4.00126	2.33401
0.0322	2.85507	5.23994	1.18037	3.69334	2.33817	3.03299	4.88641	2.3896	5.52953	1.51638	0.720672	3.04567	2.10121	3.05284	0.392741	2.89917	3.1607	4.07566	3.79944	1.89665	4.59669	3.5975	3.96948	4.04735	2.34979
0.0323	2.86026	5.19954	1.2373	3.7117	2.27562	2.96729	4.93929	2.28426	5.4056	1.48774	0.636905	3.07713	2.22955	3.03709	0.387548	2.85807	3.04298	3.96297	3.75821	1.77377	4.66235	3.57422	4.02957	3.99234	2.28425
0.0324	2.83594	5.25772	1.20107	3.72484	2.3486	3.03822	4.92541	2.29781	5.62095	1.59242	0.60265	3.05091	2.12538	3.05809	0.389274	2.88078	3.11253	3.98449	3.80612	1.78278	4.67031	3.5584	4.00126	4.01717	2.38423
0.0325	2.88788	5.27169	1.19976	3.68547	2.36108	3.00911	4.84412	2.33434	5.79923	1.64513	0.660254	3.00897	2.17035	3.04499	0.408322	2.96584	3.09113	3.90879	3.79015	1.79313	4.63085	3.60058	4.07194	4.10043	2.32634
0.0326	2.86026	5.27169	1.18555	3.67759	2.34339	3.04345	4.85998	2.36043	5.84254	1.55553	0.725909	3.04042	2.14953	2.99248	0.389274	2.89529	3.12946	3.87652	3.77418	1.74139	4.6598	3.57642	4.10372	4.03309	2.38136
0.0327	2.8966	5.21348	1.15839	3.71434	2.29849	3.05913	4.86728	2.32602	5.95591	1.55026	0.673548	3.12693	2.09935	3.05284	0.404862	2.94316	3.19647	3.91417	3.87533	1.87215	4.59935	3.62167	4.14257	4.1286	2.31823
0.0328	2.87583	5.20483	1.15968	3.68809	2.30892	3.10617	4.8917	2.40958	5.94505	1.44787	0.644542	3.05347	2.10456	2.98198	0.455073	2.8687	3.14377	3.78509	3.84871	1.86041	4.72538	3.4816	4.26104	4.05961	2.34694
0.0329	2.87749	5.17644	1.15451	3.69334	2.32457	3.02479	4.81445	2.33647	6.13965	1.57964	0.665491	3.04822	2.16515	3.0791	0.373687	2.97507	3.19732	3.78509	3.88066	1.83072	4.6571	3.52901	4.23451	4.11268	2.34213
0.033	2.91385	5.14999	1.1222	3.6461	2.27241	3.03002	4.91484	2.30514	6.24244	1.52918	0.634068	3.02994	2.07332	3.01609	0.392741	2.99104	3.18211	3.8178	3.84871	1.90418	4.74639	3.54036	4.35821	4.14452	2.44215
[truncated: 8,383 more rows]

## Sheet: Data - Processed
Time (s)	Transient 1	Transient 2	Transient 3	Transient 4	Transient 5	Transient 6	Transient 7	Transient 8	Transient 9	Transient 10	Transient 11	Transient 12	Transient 13	Transient 14	Transient 15	Transient 16	Transient 17	Transient 18	Transient 19	Transient 20	Transient 21	Transient 22	Transient 23	Transient 24	Transient 25
[truncated: 10,000 more rows]
