# Supplementary material for: Perforation of the host cell plasma membrane during Toxoplasma invasion requires rhoptry exocytosis
Source: EMBO Rep. 2025 Sep 19;26(20):5027–47. doi: 10.1038/s44319-025-00564-9 (PMC12549874; doi:10.1038/s44319-025-00564-9)
Supplement: Supplementary file 11 — Source data Fig. 4 [file 44319_2025_564_MOESM11_ESM.zip]

Archive with 28 entries (25 files):
- Figure 4/
- __MACOSX/._Figure 4
- Figure 4/.DS_Store
- __MACOSX/Figure 4/._.DS_Store
- Figure 4/4B/
- __MACOSX/Figure 4/._4B
- Figure 4/4C/
- __MACOSX/Figure 4/._4C
- Figure 4/4B/CLAMP_depleted_transient_time_ROI.xlsx
- __MACOSX/Figure 4/4B/._CLAMP_depleted_transient_time_ROI.xlsx
- Figure 4/4B/.DS_Store
- __MACOSX/Figure 4/4B/._.DS_Store
- Figure 4/4B/CLAMP_expressing_transient_time_ROI.xlsx
- __MACOSX/Figure 4/4B/._CLAMP_expressing_transient_time_ROI.xlsx
- Figure 4/4B/ROI_coordinates.xlsx
- __MACOSX/Figure 4/4B/._ROI_coordinates.xlsx
- Figure 4/4C/~$CLAMP_transients_invasions_replicate1.xlsx
- __MACOSX/Figure 4/4C/._~$CLAMP_transients_invasions_replicate1.xlsx
- Figure 4/4C/.DS_Store
- __MACOSX/Figure 4/4C/._.DS_Store
- Figure 4/4C/CLAMP_transients_invasions_replicate1.xlsx
- __MACOSX/Figure 4/4C/._CLAMP_transients_invasions_replicate1.xlsx
- Figure 4/4C/CLAMP_transients_invasions_replicate3.xlsx
- __MACOSX/Figure 4/4C/._CLAMP_transients_invasions_replicate3.xlsx
- Figure 4/4C/CLAMP_transients_invasions_replicate2.xlsx
- __MACOSX/Figure 4/4C/._CLAMP_transients_invasions_replicate2.xlsx
- Figure 4/4C/~$CLAMP_transients_invasions_replicate3.xlsx
- __MACOSX/Figure 4/4C/._~$CLAMP_transients_invasions_replicate3.xlsx
