# Supplementary material for: Perforation of the host cell plasma membrane during Toxoplasma invasion requires rhoptry exocytosis
Source: EMBO Rep. 2025 Sep 19;26(20):5027–47. doi: 10.1038/s44319-025-00564-9 (PMC12549874; doi:10.1038/s44319-025-00564-9)
Supplement: Supplementary file 11 — Source data Fig. 4 [file 44319_2025_564_MOESM11_ESM.zip › Figure 4/4B/CLAMP_depleted_transient_time_ROI.xlsx]

## Sheet: Data
ROI	Frame
39	983
80	201
80	227
80	279
81	212
81	216
81	271
124	240
124	248
125	199
125	238
125	245
125	285
125	288
125	295
125	301
165	940
170	985
230	624
241	984
282	368
283	322
283	327
284	320
284	323
284	328
284	336
284	419
329	394
329	405
329	416
329	443
330	343
330	371
330	391
330	401
330	423
382	625
383	623
384	622
433	623
434	624
435	625
487	397
587	623
588	412
588	624
589	412
589	624
592	191
636	412
637	412
902	1151
923	918
924	917
925	918
991	499
1050	607
1116	917
1117	917
1118	917
1127	917
1128	917
1129	917
1130	918
1136	1151
1140	1148
1313	1149
1319	919
1320	917
1321	917
1322	917
1331	918
1332	918
1333	918
1363	1016
1397	685
1408	556
1408	784
1409	257
1409	556
1409	784
2035	359
2765	61
3175	528
3427	805
3510	805
3629	805
3630	804
3631	805
3714	805
3715	804
4321	295
4741	361
4742	360
4743	360
4841	941
4845	361
4846	361
4848	361
4849	361
4944	361
4945	361
4946	361
4947	361
4948	362
5050	362
5053	362
5135	499
5137	500
5149	363
5151	362
5226	668
5257	362
5268	500
5269	500
5270	499
5271	499
5272	498
5337	498
5338	498
5339	498
5340	499
5341	499
5473	500
5474	500
5475	498
5476	499
5542	499
5543	498
5760	268
5761	269
5868	269
5869	268
5870	268
5916	645
5962	268
5963	269
5964	268
5965	268
5966	269
6072	269
6074	268
6075	269
6119	519
6123	521
6168	269
6169	269
6259	896
6321	521
6322	521
6322	548
6323	548
6324	520
6325	520
6326	519
6327	519
6327	548
6389	895
6390	896
6391	896
6392	896
6462	896
6463	895
6464	895
6524	520
6525	520
6526	519
6527	519
6528	519
6528	547
6529	520
6529	547
6530	520
6531	519
6532	519
6592	896
6593	895
6594	896
6631	827
6833	531
6834	531
6835	531
6836	531
6837	530
7033	531
7034	531
7035	531
7036	530
7037	530
7038	530
7038	828
7039	530
7040	529
7041	529
7042	530
7043	530
7044	531
7087	1019
7088	1020
7193	1019
7194	1020
7236	531
7237	531
7238	530
7239	529
7240	529
7241	529
7245	528
7245	1110
7290	1020
7291	1019
7292	1019
7293	1020
7294	1020
7369	482
7397	1020
7398	1020
7442	1110
7443	1110
7444	1110
7448	1110
7449	1110
7450	1109
7451	1109
7605	56
7607	56
7645	1109
7646	1109
7647	1109
7648	1110
7649	1110
7653	1110
7654	1109
7655	1109
7693	56
7694	56
7697	56
7708	64
7807	55
7808	55
7809	54
7810	54
7811	55
7813	56
7851	1110
7896	56
7897	55
7898	55
7899	54
7900	54
7901	55
7913	59
7921	320
7922	310
7992	299
8012	55
8013	54
8014	54
8015	55
8016	55
8029	228
8030	228
8030	492
8047	245
8071	245
8086	228
8087	228
8087	270
8087	492
8088	228
8088	492
8102	54
8168	606
8234	228
8249	244
8250	245
8273	247
8276	245
8452	245
8454	245
8455	246
8469	667
8470	667
8524	756
8525	483
8525	756
8613	757
8615	756
8658	246
8667	667
8724	758
8726	756
9000	312
9093	650
9206	129
9355	608
9356	607
9412	606
9413	555
9413	607
9414	608
9415	609
9416	609
9524	750
9525	750
9526	750
9558	608
9559	608
9560	591
9560	607
9561	608
9566	214
9615	607
9616	608
9617	607
9618	607
9619	608
9620	608
9644	945
9644	1021
9650	751
9652	750
9653	749
9654	749
9654	1163
9725	750
9727	750
9728	749
9729	749
9731	751
9735	170
9736	170
9736	945
9737	1020
9748	664
9765	608
9821	743
9822	609
9822	744
9852	170
9856	750
9857	750
9931	750
9932	751
9939	169
9940	169
9942	171
9964	743
9966	744
9967	743
10025	744
10026	743
10027	743
10028	743
10029	744
10030	744
10061	751
10143	170
10145	170
10168	743
10169	744
10171	744
10172	744
10185	918
10188	918
10213	917
10214	918
10215	917
10216	917
10217	918
10231	744
10233	744
10257	171
10387	918
10388	917
10389	916
10390	916
10391	917
