# Supplementary material for: Perforation of the host cell plasma membrane during Toxoplasma invasion requires rhoptry exocytosis
Source: EMBO Rep. 2025 Sep 19;26(20):5027–47. doi: 10.1038/s44319-025-00564-9 (PMC12549874; doi:10.1038/s44319-025-00564-9)
Supplement: Supplementary file 11 — Source data Fig. 4 [file 44319_2025_564_MOESM11_ESM.zip › Figure 4/4B/CLAMP_expressing_transient_time_ROI.xlsx]

## Sheet: Data
ROI	Frame
5	983
6	984
7	154
7	983
8	155
8	288
9	155
9	289
10	156
52	339
53	339
59	986
61	986
62	986
70	392
93	390
135	391
144	986
145	986
193	157
194	289
195	155
195	288
196	155
196	289
197	155
197	289
198	154
198	287
202	984
211	154
212	154
213	155
213	289
214	155
215	156
266	987
275	390
396	155
398	156
399	155
400	155
416	156
416	288
417	155
418	156
479	389
567	1004
583	550
601	157
604	156
622	155
655	573
656	573
658	1005
659	156
659	1005
723	690
771	573
773	572
774	573
823	578
860	572
861	573
904	390
909	690
910	690
911	1000
912	1000
924	1000
925	999
926	690
926	999
927	690
927	999
928	690
929	690
1014	579
1026	579
1027	580
1028	580
1053	392
1100	1123
1113	690
1114	999
1115	999
1116	999
1117	1000
1120	608
1121	608
1122	609
1123	608
1124	608
1125	608
1126	608
1127	1000
1129	1000
1130	999
1145	1122
1146	1123
1173	115
1174	114
1192	391
1217	579
1219	578
1231	579
1249	391
1274	114
1275	115
1276	114
1277	115
1305	1122
1320	1000
1322	609
1323	608
1324	608
1325	608
1326	608
1328	608
1329	609
1330	608
1348	1122
1374	114
1376	113
1377	113
1378	114
1379	114
1380	114
1396	390
1421	579
1453	389
1454	389
1461	390
1463	1048
1464	1048
1465	1047
1478	113
1479	113
1479	364
1480	113
1481	113
1482	114
1483	114
1485	391
1486	391
1491	265
1492	265
1495	911
1496	910
1497	910
1498	910
1558	572
1559	572
1562	910
1563	910
1564	910
1565	910
1568	264
1569	264
1570	265
1571	264
1574	476
1575	477
1576	476
1579	114
1579	363
1580	113
1581	113
1582	114
1583	114
1596	1047
1597	1047
1598	1047
1631	390
1665	389
1666	1047
1667	1046
1668	1046
1669	1046
1670	1047
1682	114
1683	364
1684	113
1684	363
1685	114
1685	363
1688	476
1689	476
1690	476
1691	477
1692	476
1693	477
1694	265
1695	264
1696	265
1697	265
1700	910
1701	910
1702	910
1703	910
1704	910
1708	572
1765	299
1766	300
1767	299
1767	910
1768	910
1769	910
1772	265
1773	264
1774	264
1775	264
1776	477
1777	477
1778	334
1778	477
1779	334
1779	476
1780	333
1780	476
1782	364
1783	363
1784	363
1785	363
1786	363
1787	365
1799	1048
1800	1047
1801	1046
1802	1047
1803	1048
1870	1047
1871	1047
1872	1047
1873	1047
1886	365
1888	364
1889	363
1890	363
1892	364
1892	477
1893	334
1893	477
1894	477
1895	334
1895	477
1905	300
1906	300
1907	299
1908	299
1917	585
1919	585
1958	585
1959	584
1960	584
1969	299
1970	299
1971	300
1976	473
1980	477
1981	477
1982	477
1984	477
1986	478
1987	364
1988	364
1990	365
1991	365
1999	369
2005	1047
2040	388
2049	748
2050	749
2051	749
2056	752
2057	752
2058	752
2058	812
2059	752
2059	812
2060	11
2060	29
2060	221
2060	262
2060	811
2061	812
2079	369
2080	369
2081	369
2082	368
2083	369
2093	364
2094	363
2097	478
2099	477
2100	477
2104	472
2105	473
2106	105
2106	473
2108	106
2114	257
2115	257
2116	256
2121	584
2122	585
2123	585
2153	355
2161	585
2163	584
2168	457
2169	256
2170	256
2171	257
2172	257
2174	140
2175	141
2178	473
2179	473
2180	472
2181	473
2202	369
2203	368
2204	368
2205	368
2225	751
2225	811
2226	751
2226	811
2227	751
2228	751
2228	812
2233	748
2236	748
2252	748
2253	748
2254	748
2255	749
2257	257
2258	257
2259	257
2260	752
2261	752
2261	812
2262	752
2262	811
2263	751
2263	811
2264	751
2264	810
2283	369
2284	368
2285	368
2286	369
2287	368
2308	473
2309	473
2310	473
2311	105
2314	140
2315	141
2316	141
2318	257
2319	256
2320	457
2321	457
2322	457
2334	354
2370	457
2371	457
2372	457
2373	256
2373	457
2374	457
2375	141
2376	141
2377	141
2378	140
2379	103
2379	140
2380	104
2380	139
2382	104
2383	473
2384	103
2384	473
2385	472
2407	368
2408	368
2409	368
2410	369
2413	776
2413	919
2414	500
2414	919
2420	399
2429	811
2430	811
2431	811
2432	811
2434	257
2435	257
2436	256
2436	749
2437	257
2439	749
2440	748
2459	257
2460	256
2461	256
2462	256
2463	257
2478	396
2482	919
2483	919
2484	919
2513	102
2513	473
2514	103
2514	474
2515	103
2515	473
2516	103
2516	140
2517	140
2518	140
2519	141
2520	141
2523	458
2524	457
2525	457
2526	457
2527	458
2543	388
2560	387
2575	458
2576	458
2577	458
2584	141
2585	103
2585	141
2588	103
2616	241
2618	750
2619	320
2625	802
2626	803
2639	256
2640	257
2641	257
2672	659
2672	814
2673	815
2674	814
2678	802
2679	803
2680	803
2712	684
2718	103
2718	938
2721	141
2742	387
2743	386
2744	387
2745	385
2753	586
2754	586
2755	586
2756	586
2757	586
2766	386
2791	938
2792	938
2793	938
2796	684
2797	683
2808	372
2809	372
2816	120
2816	458
2817	458
2825	535
2830	802
2831	801
2832	802
2835	659
2835	814
2836	659
2836	814
2837	659
2837	815
2852	644
2853	644
2853	918
2860	645
2861	644
2862	643
2874	458
2875	659
2876	660
2876	814
2877	659
2877	814
2878	659
2879	659
2886	535
2887	534
2888	534
2889	534
2895	457
2896	458
2897	458
2903	372
2904	372
2905	372
2906	372
2911	580
2915	683
2916	683
2917	682
2918	683
2919	683
2936	386
2937	386
2956	586
2957	586
2958	586
2960	140
2961	141
2979	386
2980	386
2981	386
2998	683
2999	682
3000	682
3001	682
3002	683
3003	683
3005	504
3006	504
3007	504
3010	373
3011	372
3012	371
3013	372
3014	372
3020	457
3021	457
3022	458
3022	1098
3023	458
3027	533
3029	535
3033	902
3034	902
3035	902
3038	660
3039	659
3040	459
3040	659
3041	660
3055	644
3056	644
3057	644
3063	644
3064	644
3065	644
3066	643
3067	644
3081	660
3082	659
3084	902
3085	902
3086	902
3087	902
3088	902
3091	535
3093	534
3098	1097
3099	457
3099	1097
3100	458
3100	1097
3103	282
3108	372
3109	371
3110	372
3114	503
3120	682
3121	682
3122	682
3123	683
3140	386
3142	387
3155	388
3160	140
3161	140
3162	140
3163	139
3164	140
3165	140
3166	810
3168	395
3170	394
3171	394
3184	387
3202	684
3203	683
3204	683
3205	683
3206	389
3207	684
3216	372
3221	282
3222	282
3223	282
3224	1097
3225	1097
3226	1097
3227	1097
3237	902
3238	902
3239	902
3240	902
3241	902
3259	644
3260	644
3262	644
3269	644
3270	644
3271	644
3289	903
3290	902
3300	1097
3301	1097
3302	1097
3303	1097
3304	1097
3305	1097
3306	282
3307	282
3308	282
3323	388
3324	683
3324	878
3325	683
3325	940
3327	684
3344	84
3358	394
3359	393
3360	394
3360	810
3361	394
3364	140
3365	140
3366	141
3367	484
3368	140
3368	484
3368	719
3369	485
3370	809
3371	394
3373	394
3374	393
3375	394
3386	83
3387	82
3388	83
3388	136
3389	83
3389	136
3390	84
3396	440
3407	956
3410	585
3426	282
3428	1098
3429	1097
3430	1097
3431	1097
3432	1097
3445	226
3446	225
3452	1197
3453	1197
3454	1196
3462	644
3483	1196
3484	1196
3485	1197
3490	225
3491	225
3492	225
3493	225
3499	1066
3505	1097
3507	1097
3508	1097
3541	440
3542	440
3546	137
3547	84
3547	136
3548	82
3548	136
3549	82
3549	136
3550	82
3550	136
3551	82
3552	83
3558	827
3559	827
3562	394
3563	394
3566	809
3568	484
3569	484
3569	719
3570	484
3570	719
3571	484
3571	719
3572	484
3572	502
3572	719
3572	808
3573	501
3574	501
3575	809
3576	809
3582	826
3583	826
3584	827
3590	82
3590	136
3591	82
3591	136
3592	83
3592	136
3593	83
3593	136
3594	83
3594	136
3640	1065
3642	389
3648	224
3649	224
3650	224
3651	225
3657	1197
3658	1196
3694	225
3695	225
3696	224
3697	225
3698	225
3703	389
3703	1065
3704	1065
3705	1066
3706	1065
3721	862
3722	863
3723	862
3726	700
3727	699
3745	381
3747	381
3748	381
3750	137
3751	136
3752	82
3752	136
3753	82
3753	136
3754	83
3754	136
3755	83
3755	136
3761	827
3762	826
3763	826
3771	501
3772	501
3773	484
3773	501
3774	484
3774	719
3777	501
3778	502
3794	136
3795	83
3795	136
3796	84
3796	136
3797	136
3798	84
3798	136
3799	137
3801	381
3802	381
3803	382
3804	382
3821	700
3822	700
3823	699
3824	700
3825	700
3827	862
3828	862
3829	862
3830	862
3831	546
3832	547
3844	1066
3845	1066
3846	389
3851	225
3852	225
3853	225
3854	225
3907	1066
3908	1065
3920	548
3921	546
3922	863
3924	862
3926	862
3927	699
3927	862
3928	699
3929	699
3930	699
3931	700
3932	701
3949	382
3950	381
3951	381
3952	381
3955	136
3956	84
3956	137
3957	136
3957	853
3958	136
3959	136
3999	853
4000	137
4000	853
4001	137
4001	853
4002	136
4005	381
4006	381
4007	381
4008	382
4009	382
4025	700
4026	701
4027	700
4028	700
4029	700
4030	699
4031	862
4032	862
4033	862
4034	862
4053	391
4060	478
4061	478
4062	478
4099	478
4100	478
4101	478
4102	479
4107	390
4108	388
4127	862
4128	862
4129	861
4130	862
4131	700
4132	700
4133	700
4134	700
4135	700
4153	382
4154	381
4155	381
4156	381
4160	853
4161	852
4162	853
4179	685
4184	684
4185	685
4186	685
4187	685
4203	853
4204	853
4205	853
4210	184
4229	69
4230	69
4231	701
4232	700
4233	700
4257	388
4258	388
4264	478
4265	478
4266	415
4266	478
4267	415
4302	415
4303	415
4304	415
4304	478
4338	69
4339	68
4340	68
4341	69
4342	69
4357	185
4358	185
4359	184
4382	685
4383	685
4384	684
4385	684
4388	686
4389	685
4390	685
4407	411
4408	411
4413	186
4413	392
4414	392
4415	184
4416	184
4417	185
4431	69
4432	68
4433	68
4434	68
4435	69
4461	92
4470	415
4471	415
4534	365
4542	69
4543	68
4544	68
4545	68
4546	69
4561	185
4562	391
4563	185
4563	391
4564	392
4565	392
4570	410
4571	411
4572	140
4573	140
4574	139
4603	331
4606	140
4607	139
4608	139
4609	139
4610	319
4610	410
4616	392
4617	186
4617	392
4618	185
4618	392
4619	392
4620	185
4636	69
4637	69
4638	69
4646	365
4715	198
4746	612
4747	612
4766	391
4767	392
4768	392
4769	393
4771	449
4772	448
4774	319
4775	319
4776	139
4776	319
4777	139
4777	320
4778	139
4795	611
4796	611
4810	140
4811	139
4812	139
4812	320
4813	319
4814	319
4815	319
4815	449
4816	448
4817	448
4818	449
4818	633
4819	449
4821	393
4822	392
4823	392
4842	612
4843	612
4845	887
4860	502
4873	251
4911	635
4920	700
4947	887
4948	887
4949	887
4974	449
4975	448
4975	633
4976	448
4976	633
4977	448
4977	633
4978	320
4979	319
4980	320
4998	611
4999	611
5000	611
5008	121
5015	193
5016	193
5017	193
5017	319
5020	449
5020	633
5021	449
5021	633
5022	449
5027	379
5035	457
5036	457
5037	457
5049	887
5081	249
5105	389
5120	248
5121	248
5122	248
5164	457
5165	457
5166	457
5167	457
5172	380
5173	379
5174	379
5180	450
5180	633
5181	633
5183	194
5184	193
5185	193
5186	193
5187	193
5202	611
5218	193
5219	193
5220	192
5221	193
5222	193
5231	379
5232	379
5233	379
5240	457
5241	457
5283	248
5284	249
5285	249
5286	250
5295	965
5296	966
5297	965
5312	965
5313	965
5314	965
5315	967
5378	379
5379	379
5387	193
5388	193
5389	192
5390	193
5391	193
5422	193
5423	194
5424	193
5448	993
5449	993
5465	211
5498	966
5499	966
5500	965
5501	965
5505	827
5512	827
5517	965
5518	966
5551	210
5552	211
5553	211
5554	211
5568	993
5600	969
5604	466
5616	466
5617	466
5618	466
5619	467
5641	453
5652	993
5667	212
5668	211
5669	211
5670	210
5671	210
5678	866
5679	866
5680	867
5686	510
5703	966
5708	826
5709	827
5716	827
5717	827
5739	510
5740	510
5741	511
5742	511
5744	866
5745	866
5746	866
5749	186
5750	186
5750	863
5751	185
5752	186
5752	863
5754	210
5755	211
5756	211
5757	211
5758	212
5766	748
5767	749
5783	453
5784	453
5785	453
5786	453
5807	467
5808	466
5809	466
5820	467
5822	466
5843	453
5844	453
5845	453
5846	453
5862	748
5863	748
5864	749
5873	211
5874	211
5876	862
5877	185
5877	863
5878	185
5879	185
5880	185
5881	186
5882	866
5883	865
5884	865
5885	852
5885	866
5887	511
5888	511
5889	510
5889	1102
5890	509
5890	1101
5913	827
5923	389
5924	390
5936	139
5942	509
5942	1101
5943	509
5943	1101
5944	510
5944	1101
5945	511
5945	1102
5946	1102
5947	853
5947	867
5948	852
5948	865
5949	852
5949	865
5950	852
5950	865
5951	866
5952	186
5953	185
5954	184
5954	863
5955	184
5955	863
5956	185
5956	862
5959	211
5960	211
5968	749
5969	749
5970	749
5971	748
5972	750
5987	453
5988	453
5989	453
5990	453
6019	330
6064	749
6067	749
6078	459
6079	459
6080	862
6081	186
6081	862
6082	184
6082	862
6083	185
6083	863
6084	185
6086	865
6087	852
6087	865
6088	851
6088	865
6089	852
6089	865
6090	852
6090	866
6091	853
6091	1102
6092	510
6092	1101
6093	510
6093	1101
6094	510
6094	1101
6095	1101
6112	389
6113	389
6114	389
6115	391
6116	391
6125	391
6126	389
6127	389
6128	389
6129	389
6147	511
6147	1101
6148	1101
6149	1101
6150	852
6150	866
6150	1101
6151	852
6151	867
6152	851
6152	866
6153	851
6153	866
6154	851
6154	865
6156	186
6158	186
6158	863
6159	186
6159	862
6160	862
6161	458
6161	485
6162	458
6162	485
6164	459
6174	749
6204	535
6205	534
6206	534
6220	551
6222	330
6223	330
6223	551
6224	330
6224	551
6225	551
6238	533
6240	534
6279	1189
6280	1189
6281	1190
6282	459
6282	485
6283	458
6283	485
6284	458
6284	484
6285	458
6285	484
6287	186
6289	186
6292	851
6293	851
6294	853
6295	853
6296	1101
6297	1101
6298	1101
6308	797
6316	389
6317	390
6318	390
6319	390
6320	391
6331	390
6332	390
6333	390
6334	389
6338	797
6340	796
6341	796
6342	797
6355	852
6356	852
6364	458
6364	484
6365	458
6365	485
6366	459
6366	485
6367	459
6367	485
6367	1190
6368	1189
6369	1188
6370	1189
6423	551
6424	550
6425	331
6425	550
6426	330
6426	551
6427	331
6427	551
6428	331
6428	550
6429	550
6430	551
6484	1188
6485	1189
6486	1189
6487	459
6487	485
6488	459
6488	485
6489	458
6489	484
6510	797
6511	797
6512	796
6513	797
6514	796
6515	797
6516	796
6519	390
6522	391
6523	390
6533	390
6542	796
6543	796
6544	796
6545	796
6546	797
6568	357
6568	486
6569	485
6570	486
6571	1189
6572	486
6572	1189
6626	551
6628	551
6629	551
6630	551
6692	357
6692	486
6693	356
6694	356
6695	356
6715	797
6716	796
6717	795
6718	796
6719	796
6721	798
6726	472
6738	472
6739	472
6740	472
6741	472
6745	797
6746	796
6747	796
6748	796
6749	796
6750	797
6770	356
6771	356
6772	356
6773	356
6774	356
6790	477
6797	351
6836	503
6848	652
6849	652
6850	652
6851	652
6871	562
6871	565
6872	496
6878	477
6879	477
6880	477
6895	356
6896	356
6897	356
6897	588
6898	356
6899	356
6900	356
6920	797
6921	796
6922	797
6923	797
6924	798
6928	472
6929	472
6930	472
6931	473
6943	472
6944	165
6974	356
6975	356
6975	589
6976	356
6976	589
6977	356
6977	588
6994	477
6995	477
7008	121
7022	652
7023	652
7024	652
7038	503
7039	503
7040	502
7042	502
7053	652
7054	652
7071	120
7077	445
7085	874
7086	874
7100	356
7100	588
7101	356
7101	588
7102	356
7102	588
7103	589
7120	695
7133	164
7134	164
7135	164
7136	164
7145	164
7146	164
7147	165
7178	588
7179	588
7180	587
7181	588
7195	874
7196	874
7197	734
7197	874
7198	733
7199	734
7209	121
7210	121
7211	121
7235	273
7236	272
7237	273
7238	273
7242	502
7247	273
7248	272
7249	273
7250	273
7262	431
7263	431
7273	121
7273	548
7274	120
7274	548
7275	120
7276	120
7277	120
7281	524
7284	606
7285	733
7286	733
7287	733
7288	733
7289	874
7290	874
7304	588
7305	588
7306	297
7306	588
7307	589
7323	695
7325	695
7331	670
7332	670
7336	230
7337	230
7338	164
7338	230
7338	1164
7339	164
7339	1164
7340	164
7340	280
7340	1164
7341	164
7341	279
7346	278
7347	279
7348	1164
7349	165
7349	279
7349	1164
7350	1164
7351	229
7351	1164
7352	229
7353	230
7355	671
7356	587
7356	670
7357	586
7357	670
7358	670
7359	353
7364	694
7365	695
7383	738
7384	737
7385	297
7385	589
7399	874
7400	874
7403	733
7404	605
7405	606
7406	605
7408	524
7409	523
7412	119
7413	120
7414	119
7415	120
7416	121
7416	548
7417	549
7425	431
7426	431
7427	431
7428	431
7438	273
7439	272
7440	273
7441	273
7442	273
7452	273
7453	273
7454	273
7465	431
7466	431
7467	431
7472	134
7472	1009
7477	120
7478	120
7483	523
7484	524
7486	605
7487	605
7488	605
7489	604
7490	604
7505	968
7508	738
7509	297
7509	738
7509	1187
7510	737
7529	695
7530	695
7531	696
7534	671
7535	587
7535	670
7536	587
7536	670
7537	586
7537	670
7538	586
7538	670
7539	587
7541	230
7542	230
7542	1164
7543	230
7543	1163
7544	278
7544	1163
7545	279
7545	1164
7546	279
7546	1165
7547	278
7548	279
7549	279
7550	278
7551	278
7552	278
7553	278
7553	1164
7555	1164
7556	230
7558	586
7559	586
7559	670
7560	586
7560	670
7561	586
7561	670
7562	586
7562	670
7588	737
7588	1187
7589	738
7590	738
7590	1187
7592	968
7593	969
7594	969
7607	604
7608	604
7609	605
7610	605
7611	606
7612	524
7613	524
7614	524
7615	524
7620	120
7624	132
7624	201
7624	302
7625	139
7626	122
7630	431
7631	431
7632	431
7644	273
7646	477
7647	477
7648	477
7652	476
7653	477
7654	476
7656	76
7657	76
7658	76
7678	201
7679	200
7687	524
7688	524
7689	524
7690	605
7691	605
7692	605
7693	604
7694	604
7707	969
7708	969
7709	969
7710	1188
7711	738
7712	738
7712	1187
7713	737
7713	1187
7738	586
7739	585
7740	586
7740	670
7741	586
7741	671
7742	586
7742	671
7743	587
7747	279
7748	278
7749	278
7750	278
7751	278
7752	279
7753	279
7754	279
7755	278
7757	279
7761	586
7762	586
7763	586
7764	586
7765	586
7766	586
7792	1188
7793	738
7793	1187
7795	519
7796	519
7796	969
7797	157
7797	520
7797	969
7811	604
7812	605
7813	605
7814	606
7817	524
7820	375
7821	375
7822	375
7826	201
7827	200
7828	200
7846	76
7847	75
7848	75
7849	76
7852	477
7853	476
7854	475
7860	76
7861	76
7862	76
7863	76
7868	1151
7882	200
7883	201
7884	126
7885	126
7886	126
7886	376
7887	376
7888	375
7889	375
7896	606
7908	1067
7909	1067
7910	1066
7911	155
7911	969
7912	156
7912	519
7913	157
7913	519
7914	518
7915	519
7926	125
7936	527
7938	527
7939	526
7940	526
7941	526
7943	586
7944	586
7945	586
7946	586
7947	586
7948	587
7953	939
7954	279
7954	940
7955	940
7958	280
7958	939
7959	939
7960	939
7961	940
7967	587
7968	586
7972	526
7973	526
7974	527
7975	527
7976	527
7985	125
7986	125
7987	125
7999	157
7999	519
8000	519
8001	156
8001	519
8002	156
8003	1066
8004	1066
8005	1067
8024	376
8025	375
8026	376
8027	126
8028	126
8029	125
8030	125
8031	126
8044	1151
8045	1150
8046	1151
8051	76
8052	76
8053	77
8071	1151
8072	1151
8073	1150
8086	126
8087	126
8088	126
8089	126
8090	126
8092	376
8111	1067
8112	1066
8113	1066
8114	1066
8115	155
8116	155
8117	519
8118	157
8118	519
8119	519
8128	125
8129	124
8130	124
8131	124
8140	528
8142	527
8143	526
8144	527
8145	527
8148	586
8158	939
8159	939
8176	528
8177	527
8178	527
8179	528
8190	124
8191	124
8192	125
8204	156
8205	155
8206	155
8208	1066
8209	1066
8210	1066
8225	671
8226	672
8232	125
8233	126
8234	126
8235	126
8289	978
8290	165
8291	126
8291	166
8292	126
8293	126
8299	671
8300	671
8301	672
8309	813
8310	814
8311	813
8319	156
8320	156
8320	280
8321	281
8332	125
8333	125
8340	390
8345	527
8348	527
8350	528
8377	596
8378	597
8379	597
8382	390
8407	157
8409	157
8409	281
8410	156
8410	280
8411	278
8420	813
8421	813
8429	672
8436	166
8437	166
8438	166
8439	166
8439	978
8440	166
8440	978
8441	979
8461	213
8471	213
8472	213
8473	213
8492	979
8493	165
8493	978
8494	165
8495	166
8496	166
8497	166
8513	814
8521	278
8522	279
8523	279
8524	157
8524	281
8526	281
8545	423
8546	423
8547	424
8553	597
8554	597
8555	597
8556	597
8580	596
8581	596
[truncated: 348 more rows]
