# Supplementary material for: Perforation of the host cell plasma membrane during Toxoplasma invasion requires rhoptry exocytosis
Source: EMBO Rep. 2025 Sep 19;26(20):5027–47. doi: 10.1038/s44319-025-00564-9 (PMC12549874; doi:10.1038/s44319-025-00564-9)
Supplement: Supplementary file 11 — Source data Fig. 4 [file 44319_2025_564_MOESM11_ESM.zip › Figure 4/4B/ROI_coordinates.xlsx]

## Sheet: Data
ROI	x	y
1	1	1
2	2	1
3	3	1
4	4	1
5	5	1
6	6	1
7	7	1
8	8	1
9	9	1
10	10	1
11	11	1
12	12	1
13	13	1
14	14	1
15	15	1
16	16	1
17	17	1
18	18	1
19	19	1
20	20	1
21	21	1
22	22	1
23	23	1
24	24	1
25	25	1
26	26	1
27	27	1
28	28	1
29	29	1
30	30	1
31	31	1
32	32	1
33	33	1
34	34	1
35	35	1
36	36	1
37	37	1
38	38	1
39	39	1
40	40	1
41	41	1
42	42	1
43	43	1
44	44	1
45	45	1
46	46	1
47	47	1
48	48	1
49	49	1
50	50	1
51	51	1
52	52	1
53	53	1
54	54	1
55	55	1
56	56	1
57	57	1
58	58	1
59	59	1
60	60	1
61	61	1
62	62	1
63	63	1
64	64	1
65	65	1
66	66	1
67	67	1
68	68	1
69	69	1
70	70	1
71	71	1
72	72	1
73	73	1
74	74	1
75	75	1
76	76	1
77	77	1
78	78	1
79	79	1
80	80	1
81	81	1
82	82	1
83	83	1
84	84	1
85	85	1
86	86	1
87	87	1
88	88	1
89	89	1
90	90	1
91	91	1
92	92	1
93	93	1
94	94	1
95	95	1
96	96	1
97	97	1
98	98	1
99	99	1
100	100	1
101	101	1
102	102	1
103	102	2
104	101	2
105	100	2
106	99	2
107	98	2
108	97	2
109	96	2
110	95	2
111	94	2
112	93	2
113	92	2
114	91	2
115	90	2
116	89	2
117	88	2
118	87	2
119	86	2
120	85	2
121	84	2
122	83	2
123	82	2
124	81	2
125	80	2
126	79	2
127	78	2
128	77	2
129	76	2
130	75	2
131	74	2
132	73	2
133	72	2
134	71	2
135	70	2
136	69	2
137	68	2
138	67	2
139	66	2
140	65	2
141	64	2
142	63	2
143	62	2
144	61	2
145	60	2
146	59	2
147	58	2
148	57	2
149	56	2
150	55	2
151	54	2
152	53	2
153	52	2
154	51	2
155	50	2
156	49	2
157	48	2
158	47	2
159	46	2
160	45	2
161	44	2
162	43	2
163	42	2
164	41	2
165	40	2
166	39	2
167	38	2
168	37	2
169	36	2
170	35	2
171	34	2
172	33	2
173	32	2
174	31	2
175	30	2
176	29	2
177	28	2
178	27	2
179	26	2
180	25	2
181	24	2
182	23	2
183	22	2
184	21	2
185	20	2
186	19	2
187	18	2
188	17	2
189	16	2
190	15	2
191	14	2
192	13	2
193	12	2
194	11	2
195	10	2
196	9	2
197	8	2
198	7	2
199	6	2
200	5	2
201	4	2
202	3	2
203	2	2
204	1	2
205	1	3
206	2	3
207	3	3
208	4	3
209	5	3
210	6	3
211	7	3
212	8	3
213	9	3
214	10	3
215	11	3
216	12	3
217	13	3
218	14	3
219	15	3
220	16	3
221	17	3
222	18	3
223	19	3
224	20	3
225	21	3
226	22	3
227	23	3
228	24	3
229	25	3
230	26	3
231	27	3
232	28	3
233	29	3
234	30	3
235	31	3
236	32	3
237	33	3
238	34	3
239	35	3
240	36	3
241	37	3
242	38	3
243	39	3
244	40	3
245	41	3
246	42	3
247	43	3
248	44	3
249	45	3
250	46	3
251	47	3
252	48	3
253	49	3
254	50	3
255	51	3
256	52	3
257	53	3
258	54	3
259	55	3
260	56	3
261	57	3
262	58	3
263	59	3
264	60	3
265	61	3
266	62	3
267	63	3
268	64	3
269	65	3
270	66	3
271	67	3
272	68	3
273	69	3
274	70	3
275	71	3
276	72	3
277	73	3
278	74	3
279	75	3
280	76	3
281	77	3
282	78	3
283	79	3
284	80	3
285	81	3
286	82	3
287	83	3
288	84	3
289	85	3
290	86	3
291	87	3
292	88	3
293	89	3
294	90	3
295	91	3
296	92	3
297	93	3
298	94	3
299	95	3
300	96	3
301	97	3
302	98	3
303	99	3
304	100	3
305	101	3
306	102	3
307	102	4
308	101	4
309	100	4
310	99	4
311	98	4
312	97	4
313	96	4
314	95	4
315	94	4
316	93	4
317	92	4
318	91	4
319	90	4
320	89	4
321	88	4
322	87	4
323	86	4
324	85	4
325	84	4
326	83	4
327	82	4
328	81	4
329	80	4
330	79	4
331	78	4
332	77	4
333	76	4
334	75	4
335	74	4
336	73	4
337	72	4
338	71	4
339	70	4
340	69	4
341	68	4
342	67	4
343	66	4
344	65	4
345	64	4
346	63	4
347	62	4
348	61	4
349	60	4
350	59	4
351	58	4
352	57	4
353	56	4
354	55	4
355	54	4
356	53	4
357	52	4
358	51	4
359	50	4
360	49	4
361	48	4
362	47	4
363	46	4
364	45	4
365	44	4
366	43	4
367	42	4
368	41	4
369	40	4
370	39	4
371	38	4
372	37	4
373	36	4
374	35	4
375	34	4
376	33	4
377	32	4
378	31	4
379	30	4
380	29	4
381	28	4
382	27	4
383	26	4
384	25	4
385	24	4
386	23	4
387	22	4
388	21	4
389	20	4
390	19	4
391	18	4
392	17	4
393	16	4
394	15	4
395	14	4
396	13	4
397	12	4
398	11	4
399	10	4
400	9	4
401	8	4
402	7	4
403	6	4
404	5	4
405	4	4
406	3	4
407	2	4
408	1	4
409	1	5
410	2	5
411	3	5
412	4	5
413	5	5
414	6	5
415	7	5
416	8	5
417	9	5
418	10	5
419	11	5
420	12	5
421	13	5
422	14	5
423	15	5
424	16	5
425	17	5
426	18	5
427	19	5
428	20	5
429	21	5
430	22	5
431	23	5
432	24	5
433	25	5
434	26	5
435	27	5
436	28	5
437	29	5
438	30	5
439	31	5
440	32	5
441	33	5
442	34	5
443	35	5
444	36	5
445	37	5
446	38	5
447	39	5
448	40	5
449	41	5
450	42	5
451	43	5
452	44	5
453	45	5
454	46	5
455	47	5
456	48	5
457	49	5
458	50	5
459	51	5
460	52	5
461	53	5
462	54	5
463	55	5
464	56	5
465	57	5
466	58	5
467	59	5
468	60	5
469	61	5
470	62	5
471	63	5
472	64	5
473	65	5
474	66	5
475	67	5
476	68	5
477	69	5
478	70	5
479	71	5
480	72	5
481	73	5
482	74	5
483	75	5
484	76	5
485	77	5
486	78	5
487	79	5
488	80	5
489	81	5
490	82	5
491	83	5
492	84	5
493	85	5
494	86	5
495	87	5
496	88	5
497	89	5
498	90	5
499	91	5
500	92	5
501	93	5
502	94	5
503	95	5
504	96	5
505	97	5
506	98	5
507	99	5
508	100	5
509	101	5
510	102	5
511	102	6
512	101	6
513	100	6
514	99	6
515	98	6
516	97	6
517	96	6
518	95	6
519	94	6
520	93	6
521	92	6
522	91	6
523	90	6
524	89	6
525	88	6
526	87	6
527	86	6
528	85	6
529	84	6
530	83	6
531	82	6
532	81	6
533	80	6
534	79	6
535	78	6
536	77	6
537	76	6
538	75	6
539	74	6
540	73	6
541	72	6
542	71	6
543	70	6
544	69	6
545	68	6
546	67	6
547	66	6
548	65	6
549	64	6
550	63	6
551	62	6
552	61	6
553	60	6
554	59	6
555	58	6
556	57	6
557	56	6
558	55	6
559	54	6
560	53	6
561	52	6
562	51	6
563	50	6
564	49	6
565	48	6
566	47	6
567	46	6
568	45	6
569	44	6
570	43	6
571	42	6
572	41	6
573	40	6
574	39	6
575	38	6
576	37	6
577	36	6
578	35	6
579	34	6
580	33	6
581	32	6
582	31	6
583	30	6
584	29	6
585	28	6
586	27	6
587	26	6
588	25	6
589	24	6
590	23	6
591	22	6
592	21	6
593	20	6
594	19	6
595	18	6
596	17	6
597	16	6
598	15	6
599	14	6
600	13	6
601	12	6
602	11	6
603	10	6
604	9	6
605	8	6
606	7	6
607	6	6
608	5	6
609	4	6
610	3	6
611	2	6
612	1	6
613	1	7
614	2	7
615	3	7
616	4	7
617	5	7
618	6	7
619	7	7
620	8	7
621	9	7
622	10	7
623	11	7
624	12	7
625	13	7
626	14	7
627	15	7
628	16	7
629	17	7
630	18	7
631	19	7
632	20	7
633	21	7
634	22	7
635	23	7
636	24	7
637	25	7
638	26	7
639	27	7
640	28	7
641	29	7
642	30	7
643	31	7
644	32	7
645	33	7
646	34	7
647	35	7
648	36	7
649	37	7
650	38	7
651	39	7
652	40	7
653	41	7
654	42	7
655	43	7
656	44	7
657	45	7
658	46	7
659	47	7
660	48	7
661	49	7
662	50	7
663	51	7
664	52	7
665	53	7
666	54	7
667	55	7
668	56	7
669	57	7
670	58	7
671	59	7
672	60	7
673	61	7
674	62	7
675	63	7
676	64	7
677	65	7
678	66	7
679	67	7
680	68	7
681	69	7
682	70	7
683	71	7
684	72	7
685	73	7
686	74	7
687	75	7
688	76	7
689	77	7
690	78	7
691	79	7
692	80	7
693	81	7
694	82	7
695	83	7
696	84	7
697	85	7
698	86	7
699	87	7
700	88	7
701	89	7
702	90	7
703	91	7
704	92	7
705	93	7
706	94	7
707	95	7
708	96	7
709	97	7
710	98	7
711	99	7
712	100	7
713	101	7
714	102	7
715	102	8
716	101	8
717	100	8
718	99	8
719	98	8
720	97	8
721	96	8
722	95	8
723	94	8
724	93	8
725	92	8
726	91	8
727	90	8
728	89	8
729	88	8
730	87	8
731	86	8
732	85	8
733	84	8
734	83	8
735	82	8
736	81	8
737	80	8
738	79	8
739	78	8
740	77	8
741	76	8
742	75	8
743	74	8
744	73	8
745	72	8
746	71	8
747	70	8
748	69	8
749	68	8
750	67	8
751	66	8
752	65	8
753	64	8
754	63	8
755	62	8
756	61	8
757	60	8
758	59	8
759	58	8
760	57	8
761	56	8
762	55	8
763	54	8
764	53	8
765	52	8
766	51	8
767	50	8
768	49	8
769	48	8
770	47	8
771	46	8
772	45	8
773	44	8
774	43	8
775	42	8
776	41	8
777	40	8
778	39	8
779	38	8
780	37	8
781	36	8
782	35	8
783	34	8
784	33	8
785	32	8
786	31	8
787	30	8
788	29	8
789	28	8
790	27	8
791	26	8
792	25	8
793	24	8
794	23	8
795	22	8
796	21	8
797	20	8
798	19	8
799	18	8
800	17	8
801	16	8
802	15	8
803	14	8
804	13	8
805	12	8
806	11	8
807	10	8
808	9	8
809	8	8
810	7	8
811	6	8
812	5	8
813	4	8
814	3	8
815	2	8
816	1	8
817	1	9
818	2	9
819	3	9
820	4	9
821	5	9
822	6	9
823	7	9
824	8	9
825	9	9
826	10	9
827	11	9
828	12	9
829	13	9
830	14	9
831	15	9
832	16	9
833	17	9
834	18	9
835	19	9
836	20	9
837	21	9
838	22	9
839	23	9
840	24	9
841	25	9
842	26	9
843	27	9
844	28	9
845	29	9
846	30	9
847	31	9
848	32	9
849	33	9
850	34	9
851	35	9
852	36	9
853	37	9
854	38	9
855	39	9
856	40	9
857	41	9
858	42	9
859	43	9
860	44	9
861	45	9
862	46	9
863	47	9
864	48	9
865	49	9
866	50	9
867	51	9
868	52	9
869	53	9
870	54	9
871	55	9
872	56	9
873	57	9
874	58	9
875	59	9
876	60	9
877	61	9
878	62	9
879	63	9
880	64	9
881	65	9
882	66	9
883	67	9
884	68	9
885	69	9
886	70	9
887	71	9
888	72	9
889	73	9
890	74	9
891	75	9
892	76	9
893	77	9
894	78	9
895	79	9
896	80	9
897	81	9
898	82	9
899	83	9
900	84	9
901	85	9
902	86	9
903	87	9
904	88	9
905	89	9
906	90	9
907	91	9
908	92	9
909	93	9
910	94	9
911	95	9
912	96	9
913	97	9
914	98	9
915	99	9
916	100	9
917	101	9
918	102	9
919	102	10
920	101	10
921	100	10
922	99	10
923	98	10
924	97	10
925	96	10
926	95	10
927	94	10
928	93	10
929	92	10
930	91	10
931	90	10
932	89	10
933	88	10
934	87	10
935	86	10
936	85	10
937	84	10
938	83	10
939	82	10
940	81	10
941	80	10
942	79	10
943	78	10
944	77	10
945	76	10
946	75	10
947	74	10
948	73	10
949	72	10
950	71	10
951	70	10
952	69	10
953	68	10
954	67	10
955	66	10
956	65	10
957	64	10
958	63	10
959	62	10
960	61	10
961	60	10
962	59	10
963	58	10
964	57	10
965	56	10
966	55	10
967	54	10
968	53	10
969	52	10
970	51	10
971	50	10
972	49	10
973	48	10
974	47	10
975	46	10
976	45	10
977	44	10
978	43	10
979	42	10
980	41	10
981	40	10
982	39	10
983	38	10
984	37	10
985	36	10
986	35	10
987	34	10
988	33	10
989	32	10
990	31	10
991	30	10
992	29	10
993	28	10
994	27	10
995	26	10
996	25	10
997	24	10
998	23	10
999	22	10
1000	21	10
1001	20	10
1002	19	10
1003	18	10
1004	17	10
1005	16	10
1006	15	10
1007	14	10
1008	13	10
1009	12	10
1010	11	10
1011	10	10
1012	9	10
1013	8	10
1014	7	10
1015	6	10
1016	5	10
1017	4	10
1018	3	10
1019	2	10
1020	1	10
1021	1	11
1022	2	11
1023	3	11
1024	4	11
1025	5	11
1026	6	11
1027	7	11
1028	8	11
1029	9	11
1030	10	11
1031	11	11
1032	12	11
1033	13	11
1034	14	11
1035	15	11
1036	16	11
1037	17	11
1038	18	11
1039	19	11
1040	20	11
1041	21	11
1042	22	11
1043	23	11
1044	24	11
1045	25	11
1046	26	11
1047	27	11
1048	28	11
1049	29	11
1050	30	11
1051	31	11
1052	32	11
1053	33	11
1054	34	11
1055	35	11
1056	36	11
1057	37	11
1058	38	11
1059	39	11
1060	40	11
1061	41	11
1062	42	11
1063	43	11
1064	44	11
1065	45	11
1066	46	11
1067	47	11
1068	48	11
1069	49	11
1070	50	11
1071	51	11
1072	52	11
1073	53	11
1074	54	11
1075	55	11
1076	56	11
1077	57	11
1078	58	11
1079	59	11
1080	60	11
1081	61	11
1082	62	11
1083	63	11
1084	64	11
1085	65	11
1086	66	11
1087	67	11
1088	68	11
1089	69	11
1090	70	11
1091	71	11
1092	72	11
1093	73	11
1094	74	11
1095	75	11
1096	76	11
1097	77	11
1098	78	11
1099	79	11
1100	80	11
1101	81	11
1102	82	11
1103	83	11
1104	84	11
1105	85	11
1106	86	11
1107	87	11
1108	88	11
1109	89	11
1110	90	11
1111	91	11
1112	92	11
1113	93	11
1114	94	11
1115	95	11
1116	96	11
1117	97	11
1118	98	11
1119	99	11
1120	100	11
1121	101	11
1122	102	11
1123	102	12
1124	101	12
1125	100	12
1126	99	12
1127	98	12
1128	97	12
1129	96	12
1130	95	12
1131	94	12
1132	93	12
1133	92	12
1134	91	12
1135	90	12
1136	89	12
1137	88	12
1138	87	12
1139	86	12
1140	85	12
1141	84	12
1142	83	12
1143	82	12
1144	81	12
1145	80	12
1146	79	12
1147	78	12
1148	77	12
1149	76	12
1150	75	12
1151	74	12
1152	73	12
1153	72	12
1154	71	12
1155	70	12
1156	69	12
1157	68	12
1158	67	12
1159	66	12
1160	65	12
1161	64	12
1162	63	12
1163	62	12
1164	61	12
1165	60	12
1166	59	12
1167	58	12
1168	57	12
1169	56	12
1170	55	12
1171	54	12
1172	53	12
1173	52	12
1174	51	12
1175	50	12
1176	49	12
1177	48	12
1178	47	12
1179	46	12
1180	45	12
1181	44	12
1182	43	12
1183	42	12
1184	41	12
1185	40	12
1186	39	12
1187	38	12
1188	37	12
1189	36	12
1190	35	12
1191	34	12
1192	33	12
1193	32	12
1194	31	12
1195	30	12
1196	29	12
1197	28	12
1198	27	12
1199	26	12
1200	25	12
1201	24	12
1202	23	12
1203	22	12
1204	21	12
1205	20	12
1206	19	12
1207	18	12
1208	17	12
1209	16	12
1210	15	12
1211	14	12
1212	13	12
1213	12	12
1214	11	12
1215	10	12
1216	9	12
1217	8	12
1218	7	12
1219	6	12
1220	5	12
1221	4	12
1222	3	12
1223	2	12
1224	1	12
1225	1	13
1226	2	13
1227	3	13
1228	4	13
1229	5	13
1230	6	13
1231	7	13
1232	8	13
1233	9	13
1234	10	13
1235	11	13
1236	12	13
1237	13	13
1238	14	13
1239	15	13
1240	16	13
1241	17	13
1242	18	13
1243	19	13
1244	20	13
1245	21	13
1246	22	13
1247	23	13
1248	24	13
1249	25	13
1250	26	13
1251	27	13
1252	28	13
1253	29	13
1254	30	13
1255	31	13
1256	32	13
1257	33	13
1258	34	13
1259	35	13
1260	36	13
1261	37	13
1262	38	13
1263	39	13
1264	40	13
1265	41	13
1266	42	13
1267	43	13
1268	44	13
1269	45	13
1270	46	13
1271	47	13
1272	48	13
1273	49	13
1274	50	13
1275	51	13
1276	52	13
1277	53	13
1278	54	13
1279	55	13
1280	56	13
1281	57	13
1282	58	13
1283	59	13
1284	60	13
1285	61	13
1286	62	13
1287	63	13
1288	64	13
1289	65	13
1290	66	13
1291	67	13
1292	68	13
1293	69	13
1294	70	13
1295	71	13
1296	72	13
1297	73	13
1298	74	13
1299	75	13
1300	76	13
1301	77	13
1302	78	13
1303	79	13
1304	80	13
1305	81	13
1306	82	13
1307	83	13
1308	84	13
1309	85	13
1310	86	13
1311	87	13
1312	88	13
1313	89	13
1314	90	13
1315	91	13
1316	92	13
1317	93	13
1318	94	13
1319	95	13
1320	96	13
1321	97	13
1322	98	13
1323	99	13
1324	100	13
1325	101	13
1326	102	13
1327	102	14
1328	101	14
1329	100	14
1330	99	14
1331	98	14
1332	97	14
1333	96	14
1334	95	14
1335	94	14
1336	93	14
1337	92	14
1338	91	14
1339	90	14
1340	89	14
1341	88	14
1342	87	14
1343	86	14
1344	85	14
1345	84	14
1346	83	14
1347	82	14
1348	81	14
1349	80	14
1350	79	14
1351	78	14
1352	77	14
1353	76	14
1354	75	14
1355	74	14
1356	73	14
1357	72	14
1358	71	14
1359	70	14
1360	69	14
1361	68	14
1362	67	14
1363	66	14
1364	65	14
1365	64	14
1366	63	14
1367	62	14
1368	61	14
1369	60	14
1370	59	14
1371	58	14
1372	57	14
1373	56	14
1374	55	14
1375	54	14
1376	53	14
1377	52	14
1378	51	14
1379	50	14
1380	49	14
1381	48	14
1382	47	14
1383	46	14
1384	45	14
1385	44	14
1386	43	14
1387	42	14
1388	41	14
1389	40	14
1390	39	14
1391	38	14
1392	37	14
1393	36	14
1394	35	14
1395	34	14
1396	33	14
1397	32	14
1398	31	14
1399	30	14
1400	29	14
1401	28	14
1402	27	14
1403	26	14
1404	25	14
1405	24	14
1406	23	14
1407	22	14
1408	21	14
1409	20	14
1410	19	14
1411	18	14
1412	17	14
1413	16	14
1414	15	14
1415	14	14
1416	13	14
1417	12	14
1418	11	14
1419	10	14
1420	9	14
1421	8	14
1422	7	14
1423	6	14
1424	5	14
1425	4	14
1426	3	14
1427	2	14
1428	1	14
1429	1	15
1430	2	15
1431	3	15
1432	4	15
1433	5	15
1434	6	15
1435	7	15
1436	8	15
1437	9	15
1438	10	15
1439	11	15
1440	12	15
1441	13	15
1442	14	15
1443	15	15
1444	16	15
1445	17	15
1446	18	15
1447	19	15
1448	20	15
1449	21	15
1450	22	15
1451	23	15
1452	24	15
1453	25	15
1454	26	15
1455	27	15
1456	28	15
1457	29	15
1458	30	15
1459	31	15
1460	32	15
1461	33	15
1462	34	15
1463	35	15
1464	36	15
1465	37	15
1466	38	15
1467	39	15
1468	40	15
1469	41	15
1470	42	15
1471	43	15
1472	44	15
1473	45	15
1474	46	15
1475	47	15
1476	48	15
1477	49	15
1478	50	15
1479	51	15
1480	52	15
1481	53	15
1482	54	15
1483	55	15
1484	56	15
1485	57	15
1486	58	15
1487	59	15
1488	60	15
1489	61	15
1490	62	15
1491	63	15
1492	64	15
1493	65	15
1494	66	15
1495	67	15
1496	68	15
1497	69	15
1498	70	15
1499	71	15
1500	72	15
1501	73	15
1502	74	15
1503	75	15
1504	76	15
1505	77	15
1506	78	15
1507	79	15
1508	80	15
1509	81	15
1510	82	15
1511	83	15
1512	84	15
1513	85	15
1514	86	15
1515	87	15
1516	88	15
1517	89	15
1518	90	15
1519	91	15
1520	92	15
1521	93	15
1522	94	15
1523	95	15
1524	96	15
1525	97	15
1526	98	15
1527	99	15
1528	100	15
1529	101	15
1530	102	15
1531	102	16
1532	101	16
1533	100	16
1534	99	16
1535	98	16
1536	97	16
1537	96	16
1538	95	16
1539	94	16
1540	93	16
1541	92	16
1542	91	16
1543	90	16
1544	89	16
1545	88	16
1546	87	16
1547	86	16
1548	85	16
1549	84	16
1550	83	16
1551	82	16
1552	81	16
1553	80	16
1554	79	16
1555	78	16
1556	77	16
1557	76	16
1558	75	16
1559	74	16
1560	73	16
1561	72	16
1562	71	16
1563	70	16
1564	69	16
1565	68	16
1566	67	16
1567	66	16
1568	65	16
1569	64	16
1570	63	16
1571	62	16
1572	61	16
1573	60	16
1574	59	16
1575	58	16
1576	57	16
1577	56	16
1578	55	16
1579	54	16
1580	53	16
1581	52	16
1582	51	16
1583	50	16
1584	49	16
1585	48	16
1586	47	16
1587	46	16
1588	45	16
1589	44	16
1590	43	16
1591	42	16
1592	41	16
1593	40	16
1594	39	16
1595	38	16
1596	37	16
1597	36	16
1598	35	16
1599	34	16
1600	33	16
1601	32	16
1602	31	16
1603	30	16
1604	29	16
1605	28	16
1606	27	16
1607	26	16
1608	25	16
1609	24	16
1610	23	16
1611	22	16
1612	21	16
1613	20	16
1614	19	16
1615	18	16
1616	17	16
1617	16	16
1618	15	16
1619	14	16
1620	13	16
1621	12	16
1622	11	16
1623	10	16
1624	9	16
1625	8	16
1626	7	16
1627	6	16
1628	5	16
1629	4	16
1630	3	16
1631	2	16
1632	1	16
1633	1	17
1634	2	17
1635	3	17
1636	4	17
1637	5	17
1638	6	17
1639	7	17
1640	8	17
1641	9	17
1642	10	17
1643	11	17
1644	12	17
1645	13	17
1646	14	17
1647	15	17
1648	16	17
1649	17	17
1650	18	17
1651	19	17
1652	20	17
1653	21	17
1654	22	17
1655	23	17
1656	24	17
1657	25	17
1658	26	17
1659	27	17
1660	28	17
1661	29	17
1662	30	17
1663	31	17
1664	32	17
1665	33	17
1666	34	17
1667	35	17
1668	36	17
1669	37	17
1670	38	17
1671	39	17
1672	40	17
1673	41	17
1674	42	17
1675	43	17
1676	44	17
1677	45	17
1678	46	17
1679	47	17
1680	48	17
1681	49	17
1682	50	17
1683	51	17
1684	52	17
1685	53	17
1686	54	17
1687	55	17
1688	56	17
1689	57	17
1690	58	17
1691	59	17
1692	60	17
1693	61	17
1694	62	17
1695	63	17
1696	64	17
1697	65	17
1698	66	17
1699	67	17
1700	68	17
1701	69	17
1702	70	17
1703	71	17
1704	72	17
1705	73	17
1706	74	17
1707	75	17
1708	76	17
1709	77	17
1710	78	17
1711	79	17
1712	80	17
1713	81	17
1714	82	17
1715	83	17
1716	84	17
1717	85	17
1718	86	17
1719	87	17
1720	88	17
1721	89	17
1722	90	17
1723	91	17
1724	92	17
1725	93	17
1726	94	17
1727	95	17
1728	96	17
1729	97	17
1730	98	17
1731	99	17
1732	100	17
1733	101	17
1734	102	17
1735	102	18
1736	101	18
1737	100	18
1738	99	18
1739	98	18
1740	97	18
1741	96	18
1742	95	18
1743	94	18
1744	93	18
1745	92	18
1746	91	18
1747	90	18
1748	89	18
1749	88	18
1750	87	18
1751	86	18
1752	85	18
1753	84	18
1754	83	18
1755	82	18
1756	81	18
1757	80	18
1758	79	18
1759	78	18
1760	77	18
1761	76	18
1762	75	18
1763	74	18
1764	73	18
1765	72	18
1766	71	18
1767	70	18
1768	69	18
1769	68	18
1770	67	18
1771	66	18
1772	65	18
1773	64	18
1774	63	18
1775	62	18
1776	61	18
1777	60	18
1778	59	18
1779	58	18
1780	57	18
1781	56	18
1782	55	18
1783	54	18
1784	53	18
1785	52	18
1786	51	18
1787	50	18
1788	49	18
1789	48	18
1790	47	18
1791	46	18
1792	45	18
1793	44	18
1794	43	18
1795	42	18
1796	41	18
1797	40	18
1798	39	18
1799	38	18
1800	37	18
1801	36	18
1802	35	18
1803	34	18
1804	33	18
1805	32	18
1806	31	18
1807	30	18
1808	29	18
1809	28	18
1810	27	18
1811	26	18
1812	25	18
1813	24	18
1814	23	18
1815	22	18
1816	21	18
1817	20	18
1818	19	18
1819	18	18
1820	17	18
1821	16	18
1822	15	18
1823	14	18
1824	13	18
1825	12	18
1826	11	18
1827	10	18
1828	9	18
1829	8	18
1830	7	18
1831	6	18
1832	5	18
1833	4	18
1834	3	18
1835	2	18
1836	1	18
1837	1	19
1838	2	19
1839	3	19
1840	4	19
1841	5	19
1842	6	19
1843	7	19
1844	8	19
1845	9	19
1846	10	19
1847	11	19
1848	12	19
1849	13	19
1850	14	19
1851	15	19
1852	16	19
1853	17	19
1854	18	19
1855	19	19
1856	20	19
1857	21	19
1858	22	19
1859	23	19
1860	24	19
1861	25	19
1862	26	19
1863	27	19
1864	28	19
1865	29	19
1866	30	19
1867	31	19
1868	32	19
1869	33	19
1870	34	19
1871	35	19
1872	36	19
1873	37	19
1874	38	19
1875	39	19
1876	40	19
1877	41	19
1878	42	19
1879	43	19
1880	44	19
1881	45	19
1882	46	19
1883	47	19
1884	48	19
1885	49	19
1886	50	19
1887	51	19
1888	52	19
1889	53	19
1890	54	19
1891	55	19
1892	56	19
1893	57	19
1894	58	19
1895	59	19
1896	60	19
1897	61	19
1898	62	19
1899	63	19
1900	64	19
1901	65	19
1902	66	19
1903	67	19
1904	68	19
1905	69	19
1906	70	19
1907	71	19
1908	72	19
1909	73	19
1910	74	19
1911	75	19
1912	76	19
1913	77	19
1914	78	19
1915	79	19
1916	80	19
1917	81	19
1918	82	19
1919	83	19
1920	84	19
1921	85	19
1922	86	19
1923	87	19
1924	88	19
1925	89	19
1926	90	19
1927	91	19
1928	92	19
1929	93	19
1930	94	19
1931	95	19
1932	96	19
1933	97	19
1934	98	19
1935	99	19
1936	100	19
1937	101	19
1938	102	19
1939	102	20
1940	101	20
1941	100	20
1942	99	20
1943	98	20
1944	97	20
1945	96	20
1946	95	20
1947	94	20
1948	93	20
1949	92	20
1950	91	20
1951	90	20
1952	89	20
1953	88	20
1954	87	20
1955	86	20
1956	85	20
1957	84	20
1958	83	20
1959	82	20
1960	81	20
1961	80	20
1962	79	20
1963	78	20
1964	77	20
1965	76	20
1966	75	20
1967	74	20
1968	73	20
1969	72	20
1970	71	20
1971	70	20
1972	69	20
1973	68	20
1974	67	20
1975	66	20
1976	65	20
1977	64	20
1978	63	20
1979	62	20
1980	61	20
1981	60	20
1982	59	20
1983	58	20
1984	57	20
1985	56	20
1986	55	20
1987	54	20
1988	53	20
1989	52	20
1990	51	20
1991	50	20
1992	49	20
1993	48	20
1994	47	20
1995	46	20
1996	45	20
1997	44	20
1998	43	20
1999	42	20
[truncated: 8,405 more rows]
