# Supplementary material for: Perforation of the host cell plasma membrane during Toxoplasma invasion requires rhoptry exocytosis
Source: EMBO Rep. 2025 Sep 19;26(20):5027–47. doi: 10.1038/s44319-025-00564-9 (PMC12549874; doi:10.1038/s44319-025-00564-9)
Supplement: Supplementary file 11 — Source data Fig. 4 [file 44319_2025_564_MOESM11_ESM.zip › Figure 4/4C/CLAMP_transients_invasions_replicate3.xlsx]

## Sheet: Data
Technical replicate	Treatment	+transient +invasion	+transient –invasion	Total parasites
1	DMSO	71	0	236
2	DMSO	34	0	222
3	DMSO	17	0	140
1	Rapamycin	7	0	190
2	Rapamycin	5	0	162
3	Rapamycin	5	0	154
