# Supplementary material for: Perforation of the host cell plasma membrane during Toxoplasma invasion requires rhoptry exocytosis
Source: EMBO Rep. 2025 Sep 19;26(20):5027–47. doi: 10.1038/s44319-025-00564-9 (PMC12549874; doi:10.1038/s44319-025-00564-9)
Supplement: Supplementary file 12 — Source data Fig. 5 [file 44319_2025_564_MOESM12_ESM.zip]

Archive with 30 entries (26 files):
- Figure 5/
- __MACOSX/._Figure 5
- Figure 5/5A/
- __MACOSX/Figure 5/._5A
- Figure 5/.DS_Store
- __MACOSX/Figure 5/._.DS_Store
- Figure 5/5C/
- __MACOSX/Figure 5/._5C
- Figure 5/5B/
- __MACOSX/Figure 5/._5B
- Figure 5/5A/FER2_transients_invasions_replicate1.xlsx
- __MACOSX/Figure 5/5A/._FER2_transients_invasions_replicate1.xlsx
- Figure 5/5A/FER2_transients_invasions_replicate2.xlsx
- __MACOSX/Figure 5/5A/._FER2_transients_invasions_replicate2.xlsx
- Figure 5/5A/FER2_transients_invasions_replicate3.xlsx
- __MACOSX/Figure 5/5A/._FER2_transients_invasions_replicate3.xlsx
- Figure 5/5C/NdP1_transients_invasions_replicate1.xlsx
- __MACOSX/Figure 5/5C/._NdP1_transients_invasions_replicate1.xlsx
- Figure 5/5C/NdP1_transients_invasions_replicate3.xlsx
- __MACOSX/Figure 5/5C/._NdP1_transients_invasions_replicate3.xlsx
- Figure 5/5C/NdP1_transients_invasions_replicate2.xlsx
- __MACOSX/Figure 5/5C/._NdP1_transients_invasions_replicate2.xlsx
- Figure 5/5B/.DS_Store
- __MACOSX/Figure 5/5B/._.DS_Store
- Figure 5/5B/Nd9_transients_invasions_replicate1.xlsx
- __MACOSX/Figure 5/5B/._Nd9_transients_invasions_replicate1.xlsx
- Figure 5/5B/Nd9_transients_invasions_replicate2.xlsx
- __MACOSX/Figure 5/5B/._Nd9_transients_invasions_replicate2.xlsx
- Figure 5/5B/Nd9_transients_invasions_replicate3.xlsx
- __MACOSX/Figure 5/5B/._Nd9_transients_invasions_replicate3.xlsx
