# Supplementary material for: Perforation of the host cell plasma membrane during Toxoplasma invasion requires rhoptry exocytosis
Source: EMBO Rep. 2025 Sep 19;26(20):5027–47. doi: 10.1038/s44319-025-00564-9 (PMC12549874; doi:10.1038/s44319-025-00564-9)
Supplement: Supplementary file 12 — Source data Fig. 5 [file 44319_2025_564_MOESM12_ESM.zip › Figure 5/5A/FER2_transients_invasions_replicate2.xlsx]

## Sheet: Data
Technical replicate	Treatment	+transient +invasion	+transient –invasion	Total parasites
1	EtOH	89	1	223
2	EtOH	81	1	224
3	EtOH	63	0	183
1	ATc	2	1	270
2	ATc	1	0	276
3	ATc	2	0	212
