# Supplementary material for: Perforation of the host cell plasma membrane during Toxoplasma invasion requires rhoptry exocytosis
Source: EMBO Rep. 2025 Sep 19;26(20):5027–47. doi: 10.1038/s44319-025-00564-9 (PMC12549874; doi:10.1038/s44319-025-00564-9)
Supplement: Supplementary file 12 — Source data Fig. 5 [file 44319_2025_564_MOESM12_ESM.zip › Figure 5/5B/Nd9_transients_invasions_replicate3.xlsx]

## Sheet: Data
Technical replicate	Treatment	+transient +invasion	+transient –invasion	Total parasites
1	EtOH	37	1	104
2	EtOH	10	0	93
3	EtOH	25	0	92
1	ATc	1	5	86
2	ATc	0	0	68
3	ATc	0	3	91
