# Supplementary material for: Perforation of the host cell plasma membrane during Toxoplasma invasion requires rhoptry exocytosis
Source: EMBO Rep. 2025 Sep 19;26(20):5027–47. doi: 10.1038/s44319-025-00564-9 (PMC12549874; doi:10.1038/s44319-025-00564-9)
Supplement: Supplementary file 13 — Source data Fig. 6 [file 44319_2025_564_MOESM13_ESM.zip]

Archive with 16 entries (13 files):
- Figure 6/
- __MACOSX/._Figure 6
- Figure 6/6A/
- __MACOSX/Figure 6/._6A
- Figure 6/.DS_Store
- __MACOSX/Figure 6/._.DS_Store
- Figure 6/6B/
- __MACOSX/Figure 6/._6B
- Figure 6/6A/RASP2_transients_invasions_replicate3.xlsx
- __MACOSX/Figure 6/6A/._RASP2_transients_invasions_replicate3.xlsx
- Figure 6/6A/RASP2_transients_invasions_replicate2.xlsx
- __MACOSX/Figure 6/6A/._RASP2_transients_invasions_replicate2.xlsx
- Figure 6/6A/RASP2_transients_invasions_replicate1.xlsx
- __MACOSX/Figure 6/6A/._RASP2_transients_invasions_replicate1.xlsx
- Figure 6/6B/RASP2_conductance_transients.xlsx
- __MACOSX/Figure 6/6B/._RASP2_conductance_transients.xlsx
