# Supplementary material for: Perforation of the host cell plasma membrane during Toxoplasma invasion requires rhoptry exocytosis
Source: EMBO Rep. 2025 Sep 19;26(20):5027–47. doi: 10.1038/s44319-025-00564-9 (PMC12549874; doi:10.1038/s44319-025-00564-9)
Supplement: Supplementary file 13 — Source data Fig. 6 [file 44319_2025_564_MOESM13_ESM.zip › Figure 6/6A/RASP2_transients_invasions_replicate2.xlsx]

## Sheet: Data
Technical replicate	Treatment	+transient +invasion	+transient –invasion	Total parasites
1	EtOH	54	0	147
2	EtOH	67	1	155
3	EtOH	55	0	142
1	ATc	0	1	36
2	ATc	4	2	59
3	ATc	0	0	34
