# Supplementary material for: Perforation of the host cell plasma membrane during Toxoplasma invasion requires rhoptry exocytosis
Source: EMBO Rep. 2025 Sep 19;26(20):5027–47. doi: 10.1038/s44319-025-00564-9 (PMC12549874; doi:10.1038/s44319-025-00564-9)
Supplement: Supplementary file 13 — Source data Fig. 6 [file 44319_2025_564_MOESM13_ESM.zip › Figure 6/6B/RASP2_conductance_transients.xlsx]

## Sheet: Data
Treatment	+transient	Total parasites
EtOH	32	111
ATc	0	107
